# Supplementary material for: Genome-Wide Identification of Direct Targets of ZjVND7 Reveals the Putative Roles of Whole-Genome Duplication in Sour Jujube in Regulating Xylem Vessel Differentiation and Drought Tolerance
Source: Front Plant Sci. 2022 Feb 4;13:829765. doi: 10.3389/fpls.2022.829765 (PMC8854171; doi:10.3389/fpls.2022.829765)
Supplement: Supplementary file 2 [file Table_1.xlsx]

## Sheet: Supplementary Table 1
Supplementary Table 1 Target peaks position and annotation of ZjVND7 in diploid sour jujube
PeakID	Chr:Start-End	Strand	Peak Score	Distance to TSS	Nearest PromoterID	venn	NAC-T-2-1 peak name	NAC-T-2-2 peak name	NAC-T-2-1 chr	NAC-T-2-1 chr start	NAC-T-2-1 chr end	NAC-T-2-1 peak score	NAC-T-2-2 chr	NAC-T-2-2 chr start	NAC-T-2-2 chr end	NAC-T-2-2 peak score	geneid	description
Merged-NC_029685.1-23498414-2	NC_029685.1:23497866-23498926	+	547	-8055	rna-XR_003056734.1	1&2	NAC-T-2-1_peak_431	NAC-T-2-2_peak_677	NC_029685.1	23497866	23498876	523	NC_029685.1	23497988	23498926	571
Merged-NC_029681.1-10918727-2	NC_029681.1:10918355-10919067	+	308.5	-8794	rna-XM_016021666.2	1&2	NAC-T-2-1_peak_164	NAC-T-2-2_peak_267	NC_029681.1	10918451	10919036	311	NC_029681.1	10918355	10919067	306	gene-LOC107413653	product=beta-taxilin%2C transcript variant X2
Merged-NC_029684.1-3095294-2	NC_029684.1:3094775-3095798	+	265.5	33995	gene-LOC107420037	1&2	NAC-T-2-1_peak_343	NAC-T-2-2_peak_518	NC_029684.1	3094829	3095798	340	NC_029684.1	3094775	3095776	191
Merged-NC_029690.1-586523-2	NC_029690.1:586226-586812	+	245	-18091	rna-XM_016042516.2	1&2	NAC-T-2-1_peak_624	NAC-T-2-2_peak_987	NC_029690.1	586226	586785	209	NC_029690.1	586272	586812	281	gene-LOC107431560	product=inactive poly [ADP-ribose] polymerase RCD1-like%2C transcript variant X4
Merged-NC_029680.1-18674460-1	NC_029680.1:18674233-18674687	+	125	-125	gene-LOC107411626	2		NAC-T-2-2_peak_200	-	-	-	-	NC_029680.1	18674233	18674687	125
Merged-NC_029684.1-7683048-1	NC_029684.1:7682888-7683208	+	122	67183	rna-TRNAN-GUU-13	1	NAC-T-2-1_peak_354		NC_029684.1	7682888	7683208	122	-	-	-	-
Merged-NW_015453492.1-176900-1	NW_015453492.1:176718-177082	+	104	507	rna-XR_003053626.1	2		NAC-T-2-2_peak_1097	-	-	-	-	NW_015453492.1	176718	177082	104
Merged-NW_015453467.1-201731-1	NW_015453467.1:201516-201947	+	104	1686	rna-XM_016046086.2	2		NAC-T-2-2_peak_1084	-	-	-	-	NW_015453467.1	201516	201947	104	gene-LOC107434606	product=probable serine/threonine-protein kinase PBL28
Merged-NC_029684.1-7962778-2	NC_029684.1:7962546-7963021	+	99	-2644	gene-LOC112492059	1&2	NAC-T-2-1_peak_355	NAC-T-2-2_peak_530	NC_029684.1	7962546	7962982	88	NC_029684.1	7962564	7963021	110
Merged-NC_029684.1-12265422-1	NC_029684.1:12265064-12265781	+	99	-18511	rna-XM_016030302.2	2		NAC-T-2-2_peak_547	-	-	-	-	NC_029684.1	12265064	12265781	99	gene-LOC107421130	product=uncharacterized LOC107421130
Merged-NC_029688.1-19762536-1	NC_029688.1:19762273-19762800	+	98	2055	rna-XR_003057494.1	2		NAC-T-2-2_peak_918	-	-	-	-	NC_029688.1	19762273	19762800	98
Merged-NW_015453399.1-318402-1	NW_015453399.1:318206-318598	+	96	-8659	rna-XM_016044754.2	2		NAC-T-2-2_peak_1037	-	-	-	-	NW_015453399.1	318206	318598	96	gene-LOC107433468	product=allantoate deiminase 1
Merged-NC_029686.1-13339524-1	NC_029686.1:13339338-13339711	+	94	-4574	rna-XM_025076393.1	1	NAC-T-2-1_peak_465		NC_029686.1	13339338	13339711	94	-	-	-	-	gene-LOC112492548	product=putative cytochrome c biosynthesis ccmC-like mitochondrial protein
Merged-NW_015454955.1-7283-1	NW_015454955.1:7092-7474	+	94	6982	rna-XM_016015123.2	2		NAC-T-2-2_peak_1184	-	-	-	-	NW_015454955.1	7092	7474	94	gene-LOC107407810	product=DDB1- and CUL4-associated factor 4-like
Merged-NC_029684.1-21282589-1	NC_029684.1:21282427-21282751	+	93	-14596	rna-XM_016030723.2	1	NAC-T-2-1_peak_390		NC_029684.1	21282427	21282751	93	-	-	-	-	gene-LOC107421472	product=GDSL esterase/lipase At1g71691
Merged-NC_029681.1-7936011-1	NC_029681.1:7935793-7936230	+	92	1314	rna-XM_016021360.2	2		NAC-T-2-2_peak_258	-	-	-	-	NC_029681.1	7935793	7936230	92	gene-LOC107413414	product=tropinone reductase homolog At1g07440-like
Merged-NC_029683.1-83373-1	NC_029683.1:83194-83553	+	91	5096	rna-XR_003056161.1	2		NAC-T-2-2_peak_421	-	-	-	-	NC_029683.1	83194	83553	91
Merged-NC_029679.1-2756583-1	NC_029679.1:2756405-2756762	+	87	-7960	rna-XM_025066739.1	1	NAC-T-2-1_peak_6		NC_029679.1	2756405	2756762	87	-	-	-	-	gene-LOC107433611	product=probable WRKY transcription factor 11
Merged-NC_029683.1-22711109-1	NC_029683.1:22710806-22711413	+	87	-11386	rna-XM_016027843.2	2		NAC-T-2-2_peak_488	-	-	-	-	NC_029683.1	22710806	22711413	87	gene-LOC107419109	product=disease resistance protein RGA2-like%2C transcript variant X2
Merged-NW_015453681.1-68641-1	NW_015453681.1:68379-68904	+	86	-451	rna-XR_003053941.1	1	NAC-T-2-1_peak_717		NW_015453681.1	68379	68904	86	-	-	-	-
Merged-NC_029688.1-18974465-1	NC_029688.1:18974258-18974673	+	85	3760	rna-XM_016040199.2	2		NAC-T-2-2_peak_915	-	-	-	-	NC_029688.1	18974258	18974673	85	gene-LOC107429502	product=transcription factor bHLH30
Merged-NC_029690.1-11785313-1	NC_029690.1:11785118-11785509	+	84	-1896	rna-XM_016044059.2	2		NAC-T-2-2_peak_1015	-	-	-	-	NC_029690.1	11785118	11785509	84	gene-LOC107432855	product=E3 ubiquitin-protein ligase SGR9%2C amyloplastic
Merged-NW_015453631.1-32431-1	NW_015453631.1:32266-32596	+	84	1385	rna-XM_016010556.2	2		NAC-T-2-2_peak_1117	-	-	-	-	NW_015453631.1	32266	32596	84	gene-LOC107403649	product=putative glucose-6-phosphate 1-epimerase
Merged-NC_029682.1-5581747-1	NC_029682.1:5581587-5581907	+	84	1225	rna-XM_025073008.1	1	NAC-T-2-1_peak_214		NC_029682.1	5581587	5581907	84	-	-	-	-	gene-LOC107415696	product=nijmegen breakage syndrome 1 protein%2C transcript variant X1
Merged-NC_029687.1-15890486-1	NC_029687.1:15890283-15890690	+	84	13881	rna-XM_016037574.2	2		NAC-T-2-2_peak_832	-	-	-	-	NC_029687.1	15890283	15890690	84	gene-LOC107427207	product=isocitrate dehydrogenase [NAD] regulatory subunit 1%2C mitochondrial%2C transcript variant X1
Merged-NC_029685.1-11897829-1	NC_029685.1:11897642-11898016	+	81	-7808	rna-XR_003056750.1	2		NAC-T-2-2_peak_642	-	-	-	-	NC_029685.1	11897642	11898016	81
Merged-NW_015453748.1-11380-1	NW_015453748.1:11183-11577	+	81	-7613	rna-XM_016011401.2	1	NAC-T-2-1_peak_726		NW_015453748.1	11183	11577	81	-	-	-	-	gene-LOC107404452	product=nuclear pore complex protein NUP98A
Merged-NW_015453673.1-43929-1	NW_015453673.1:43747-44112	+	81	7106	rna-XM_016010899.2	2		NAC-T-2-2_peak_1130	-	-	-	-	NW_015453673.1	43747	44112	81	gene-LOC107403970	product=agamous-like MADS-box protein AGL62
Merged-NW_015453932.1-53880-2	NW_015453932.1:53444-54296	+	80	-42786	rna-XM_016012498.2	1&2	NAC-T-2-1_peak_743	NAC-T-2-2_peak_1160	NW_015453932.1	53444	54296	71	NW_015453932.1	53536	54245	89	gene-LOC107405442	product=pumilio homolog 4-like
Merged-NC_029679.1-24650259-1	NC_029679.1:24649991-24650527	+	80	-22610	gene-LOC107425845	2		NAC-T-2-2_peak_83	-	-	-	-	NC_029679.1	24649991	24650527	80
Merged-NC_029681.1-26292459-1	NC_029681.1:26292209-26292710	+	79	-9471	rna-XM_025072007.1	1	NAC-T-2-1_peak_202		NC_029681.1	26292209	26292710	79	-	-	-	-	gene-LOC112491045	product=putative RING-H2 finger protein ATL50
Merged-NC_029680.1-8038855-1	NC_029680.1:8038671-8039039	+	79	4096	gene-LOC107410929	2		NAC-T-2-2_peak_152	-	-	-	-	NC_029680.1	8038671	8039039	79
Merged-NC_029684.1-1791626-1	NC_029684.1:1791432-1791820	+	78	-825	rna-XM_016028871.2	2		NAC-T-2-2_peak_511	-	-	-	-	NC_029684.1	1791432	1791820	78	gene-LOC107420011	product=subtilisin-like protease SBT1.9
Merged-NW_015454030.1-8474-1	NW_015454030.1:8200-8749	+	77	23022	rna-XR_003054282.1	2		NAC-T-2-2_peak_1166	-	-	-	-	NW_015454030.1	8200	8749	77
Merged-NC_029679.1-18912037-1	NC_029679.1:18911863-18912211	+	76	8343	rna-XM_016033192.2	1	NAC-T-2-1_peak_40		NC_029679.1	18911863	18912211	76	-	-	-	-	gene-LOC107423605	product=UPF0481 protein At3g47200-like
Merged-NC_029690.1-13071645-1	NC_029690.1:13071398-13071892	+	75	7781	rna-XM_016044163.2	1	NAC-T-2-1_peak_647		NC_029690.1	13071398	13071892	75	-	-	-	-	gene-LOC107432941	product=ferric reduction oxidase 2-like%2C transcript variant X1
Merged-NC_029685.1-2723801-1	NC_029685.1:2723217-2724385	+	75	11963	rna-XR_003056777.1	2		NAC-T-2-2_peak_612	-	-	-	-	NC_029685.1	2723217	2724385	75
Merged-NC_029687.1-7321363-1	NC_029687.1:7321168-7321559	+	75	-39	rna-XM_025077052.1	1	NAC-T-2-1_peak_509		NC_029687.1	7321168	7321559	75	-	-	-	-	gene-LOC107426795	product=L-type lectin-domain containing receptor kinase IX.1-like
Merged-NC_029682.1-8848967-1	NC_029682.1:8848672-8849262	+	75	1173	rna-XM_016024448.2	2		NAC-T-2-2_peak_350	-	-	-	-	NC_029682.1	8848672	8849262	75	gene-LOC107415997	product=NAC domain-containing protein 86
Merged-NW_015454049.1-31423-1	NW_015454049.1:31227-31619	+	75	2906	rna-XM_016013018.2	2		NAC-T-2-2_peak_1168	-	-	-	-	NW_015454049.1	31227	31619	75	gene-LOC107405927	product=(R)-mandelonitrile lyase 2-like%2C transcript variant X1
Merged-NC_029688.1-15557949-1	NC_029688.1:15557725-15558174	+	75	7141	rna-XM_016039837.1	2		NAC-T-2-2_peak_906	-	-	-	-	NC_029688.1	15557725	15558174	75	gene-LOC107429180	product=brassinosteroid-related acyltransferase 1-like
Merged-NC_029683.1-19617389-1	NC_029683.1:19617182-19617596	+	75	13896	rna-XM_016027761.2	1	NAC-T-2-1_peak_315		NC_029683.1	19617182	19617596	75	-	-	-	-	gene-LOC107419042	product=S-adenosylmethionine mitochondrial carrier protein%2C transcript variant X2
Merged-NC_029681.1-3837922-1	NC_029681.1:3837656-3838189	+	74	-12	rna-XM_025071830.1	2		NAC-T-2-2_peak_245	-	-	-	-	NC_029681.1	3837656	3838189	74	gene-LOC107413042	product=putative disease resistance protein RGA3%2C transcript variant X3
Merged-NC_029683.1-12555883-1	NC_029683.1:12555633-12556134	+	73	1896	rna-XM_016027303.2	1	NAC-T-2-1_peak_297		NC_029683.1	12555633	12556134	73	-	-	-	-	gene-LOC107418599	product=UDP-N-acetylglucosamine--N-acetylmuramyl-(pentapeptide) pyrophosphoryl-undecaprenol N-acetylglucosamine transferase%2C transcript variant X1
Merged-NC_029681.1-17069225-1	NC_029681.1:17069025-17069426	+	73	-1886	rna-XM_016021933.2	1	NAC-T-2-1_peak_178		NC_029681.1	17069025	17069426	73	-	-	-	-	gene-LOC107413878	product=protein ESKIMO 1
Merged-NC_029681.1-10181189-2	NC_029681.1:10181002-10181392	+	72.5	10144	rna-XM_016021596.2	1&2	NAC-T-2-1_peak_158	NAC-T-2-2_peak_262	NC_029681.1	10181002	10181392	109	NC_029681.1	10181012	10181351	36	gene-LOC107413601	product=LOB domain-containing protein 1-like
Merged-NC_029687.1-25202432-1	NC_029687.1:25202198-25202666	+	72	1584	rna-XM_025077713.1	1	NAC-T-2-1_peak_549		NC_029687.1	25202198	25202666	72	-	-	-	-	gene-LOC107428042	product=glycerophosphodiester phosphodiesterase GDPD1%2C chloroplastic-like%2C transcript variant X2
Merged-NC_029687.1-16852548-1	NC_029687.1:16852345-16852751	+	72	2388	rna-XM_016037631.2	2		NAC-T-2-2_peak_837	-	-	-	-	NC_029687.1	16852345	16852751	72	gene-LOC107427253	product=uncharacterized LOC107427253
Merged-NC_029690.1-5504884-1	NC_029690.1:5504668-5505101	+	72	1279	rna-XM_016043298.2	2		NAC-T-2-2_peak_999	-	-	-	-	NC_029690.1	5504668	5505101	72	gene-LOC107432213	product=beta-glucosidase 11-like
Merged-NC_029679.1-34605914-1	NC_029679.1:34605688-34606141	+	71	-2267	rna-XM_016043983.2	2		NAC-T-2-2_peak_119	-	-	-	-	NC_029679.1	34605688	34606141	71	gene-LOC107432790	product=uncharacterized membrane protein YuiD-like
Merged-NC_029687.1-7068350-1	NC_029687.1:7068123-7068578	+	71	3684	rna-XM_016036769.2	2		NAC-T-2-2_peak_793	-	-	-	-	NC_029687.1	7068123	7068578	71	gene-LOC107426558	product=adenylylsulfatase HINT3
Merged-NC_029679.1-16684337-2	NC_029679.1:16683871-16684631	+	70	-8735	rna-XM_016031353.1	1&2	NAC-T-2-1_peak_35	NAC-T-2-2_peak_49	NC_029679.1	16684223	16684624	44	NC_029679.1	16683871	16684631	96	gene-LOC107421977	product=uncharacterized LOC107421977
Merged-NC_029681.1-26302581-1	NC_029681.1:26302344-26302818	+	69	7788	rna-XM_016023118.2	1	NAC-T-2-1_peak_203		NC_029681.1	26302344	26302818	69	-	-	-	-	gene-LOC107414907	product=probable E3 ubiquitin-protein ligase RHA1A
Merged-NC_029680.1-8468893-1	NC_029680.1:8468637-8469149	+	69	-826	rna-XM_016018551.2	2		NAC-T-2-2_peak_156	-	-	-	-	NC_029680.1	8468637	8469149	69	gene-LOC107411040	product=L-type lectin-domain containing receptor kinase IV.2-like
Merged-NC_029682.1-13376808-1	NC_029682.1:13376547-13377069	+	67	2223	rna-XM_025072445.1	2		NAC-T-2-2_peak_365	-	-	-	-	NC_029682.1	13376547	13377069	67	gene-LOC107416438	product=developmental protein SEPALLATA 1
Merged-NW_015456402.1-1700-1	NW_015456402.1:1498-1903	+	67	1676	rna-XR_003054628.1	2		NAC-T-2-2_peak_1194	-	-	-	-	NW_015456402.1	1498	1903	67
Merged-NC_029685.1-14027417-1	NC_029685.1:14027156-14027678	+	67	5296	rna-XM_025075921.1	2		NAC-T-2-2_peak_652	-	-	-	-	NC_029685.1	14027156	14027678	67	gene-LOC107422559	product=uncharacterized LOC107422559%2C transcript variant X3
Merged-NC_029686.1-22329113-2	NC_029686.1:22328879-22329348	+	67	61105	rna-XR_001582144.2	1&2	NAC-T-2-1_peak_492	NAC-T-2-2_peak_765	NC_029686.1	22328879	22329285	42	NC_029686.1	22328943	22329348	92
Merged-NW_015453972.1-10477-1	NW_015453972.1:10240-10715	+	67	5219	rna-XM_016012696.2	1	NAC-T-2-1_peak_746		NW_015453972.1	10240	10715	67	-	-	-	-	gene-LOC107405622	product=porphobilinogen deaminase%2C chloroplastic%2C transcript variant X1
Merged-NW_015453430.1-114295-1	NW_015453430.1:114055-114536	+	67	4326	rna-XM_016045569.2	2		NAC-T-2-2_peak_1064	-	-	-	-	NW_015453430.1	114055	114536	67	gene-LOC107434144	product=aspartate aminotransferase%2C mitochondrial
Merged-NC_029681.1-12591234-2	NC_029681.1:12590875-12591555	+	66.5	26140	rna-XM_025071612.1	1&2	NAC-T-2-1_peak_168	NAC-T-2-2_peak_279	NC_029681.1	12590958	12591551	81	NC_029681.1	12590875	12591555	52	gene-LOC107413719	product=protein WHAT'S THIS FACTOR 1%2C transcript variant X8
Merged-NC_029684.1-13221679-1	NC_029684.1:13221499-13221860	+	66	3883	rna-XM_025074482.1	1	NAC-T-2-1_peak_374		NC_029684.1	13221499	13221860	66	-	-	-	-	gene-LOC107421206	product=phospholipase D alpha 1-like
Merged-NW_015453461.1-143478-2	NW_015453461.1:143149-143714	+	66	50784	rna-XM_016045991.1	1&2	NAC-T-2-1_peak_688	NAC-T-2-2_peak_1079	NW_015453461.1	143337	143713	40	NW_015453461.1	143149	143714	92	gene-LOC107434517	product=23 kDa jasmonate-induced protein-like
Merged-NW_015453828.1-8005-1	NW_015453828.1:7756-8254	+	66	16915	rna-XM_016011964.1	2		NAC-T-2-2_peak_1149	-	-	-	-	NW_015453828.1	7756	8254	66	gene-LOC107404954	product=wall-associated receptor kinase 5-like
Merged-NC_029683.1-10619414-1	NC_029683.1:10619246-10619583	+	66	-903	rna-XM_016027140.1	1	NAC-T-2-1_peak_289		NC_029683.1	10619246	10619583	66	-	-	-	-	gene-LOC107418441	product=pentatricopeptide repeat-containing protein At1g62914%2C mitochondrial-like
Merged-NC_029686.1-7096414-1	NC_029686.1:7096246-7096582	+	66	-35280	gene-LOC107424504	2		NAC-T-2-2_peak_710	-	-	-	-	NC_029686.1	7096246	7096582	66
Merged-NC_029690.1-2049485-1	NC_029690.1:2049327-2049644	+	66	3005	rna-XM_016042677.2	2		NAC-T-2-2_peak_989	-	-	-	-	NC_029690.1	2049327	2049644	66	gene-LOC107431700	product=pentatricopeptide repeat-containing protein At5g55740%2C chloroplastic
Merged-NC_029685.1-9076238-1	NC_029685.1:9075965-9076512	+	66	-10269	rna-XM_016031590.2	2		NAC-T-2-2_peak_629	-	-	-	-	NC_029685.1	9075965	9076512	66	gene-LOC107422174	product=TMV resistance protein N-like%2C transcript variant X2
Merged-NC_029683.1-20842369-1	NC_029683.1:20842185-20842553	+	66	3685	rna-XR_003056217.1	2		NAC-T-2-2_peak_477	-	-	-	-	NC_029683.1	20842185	20842553	66
Merged-NC_029686.1-7040248-1	NC_029686.1:7040089-7040408	+	66	2006	rna-XM_016034321.1	2		NAC-T-2-2_peak_709	-	-	-	-	NC_029686.1	7040089	7040408	66	gene-LOC107424503	product=DNA-directed RNA polymerase subunit beta''-like
Merged-NC_029687.1-11298312-2	NC_029687.1:11298077-11298542	+	65.5	5589	rna-XM_016037345.2	1&2	NAC-T-2-1_peak_522	NAC-T-2-2_peak_814	NC_029687.1	11298162	11298542	57	NC_029687.1	11298077	11298469	74	gene-LOC107427010	product=triacylglycerol lipase 1%2C transcript variant X1
Merged-NC_029683.1-21557095-2	NC_029683.1:21556823-21557333	+	65.5	-45803	rna-XM_016027806.2	1&2	NAC-T-2-1_peak_318	NAC-T-2-2_peak_480	NC_029683.1	21556910	21557316	60	NC_029683.1	21556823	21557333	71	gene-LOC107419077	product=squamosa promoter-binding-like protein 6
Merged-NC_029689.1-15139711-1	NC_029689.1:15139517-15139905	+	65	-2286	rna-XM_016041900.2	1	NAC-T-2-1_peak_619		NC_029689.1	15139517	15139905	65	-	-	-	-	gene-LOC107431022	product=CBL-interacting protein kinase 18-like%2C transcript variant X1
Merged-NC_029683.1-21562923-1	NC_029683.1:21562736-21563110	+	65	-51648	rna-XM_016027806.2	2		NAC-T-2-2_peak_482	-	-	-	-	NC_029683.1	21562736	21563110	65	gene-LOC107419077	product=squamosa promoter-binding-like protein 6
Merged-NC_029681.1-22582646-2	NC_029681.1:22582386-22582935	+	65	4127	rna-XM_016022599.2	1&2	NAC-T-2-1_peak_190	NAC-T-2-2_peak_317	NC_029681.1	22582453	22582935	33	NC_029681.1	22582386	22582810	97	gene-LOC107414473	product=receptor-like protein EIX2
Merged-NC_029685.1-7417905-1	NC_029685.1:7417723-7418087	+	65	17349	rna-XM_016031526.2	2		NAC-T-2-2_peak_624	-	-	-	-	NC_029685.1	7417723	7418087	65	gene-LOC107422117	product=uncharacterized LOC107422117%2C transcript variant X1
Merged-NC_029682.1-10310714-1	NC_029682.1:10310544-10310884	+	64	3759	rna-XM_016024547.1	1	NAC-T-2-1_peak_227		NC_029682.1	10310544	10310884	64	-	-	-	-	gene-LOC107416095	product=protein FAR1-RELATED SEQUENCE 5-like
Merged-NC_029687.1-3959818-1	NC_029687.1:3959565-3960072	+	64	-1488	rna-XM_016036538.2	2		NAC-T-2-2_peak_784	-	-	-	-	NC_029687.1	3959565	3960072	64	gene-LOC107426375	product=dnaJ protein ERDJ3B
Merged-NC_029679.1-24807293-1	NC_029679.1:24807128-24807458	+	64	19008	rna-XR_003054559.1	2		NAC-T-2-2_peak_85	-	-	-	-	NC_029679.1	24807128	24807458	64
Merged-NC_029686.1-20142306-1	NC_029686.1:20142083-20142529	+	64	9875	rna-XR_003057107.1	2		NAC-T-2-2_peak_756	-	-	-	-	NC_029686.1	20142083	20142529	64
Merged-NC_029679.1-25062206-1	NC_029679.1:25062011-25062402	+	64	-46145	rna-XM_016035956.2	2		NAC-T-2-2_peak_86	-	-	-	-	NC_029679.1	25062011	25062402	64	gene-LOC107425899	product=transmembrane protein 208
Merged-NC_029689.1-3504016-1	NC_029689.1:3503795-3504238	+	63	1617	rna-XM_025079480.1	1	NAC-T-2-1_peak_598		NC_029689.1	3503795	3504238	63	-	-	-	-	gene-LOC107430139	product=mitochondrial inner membrane protein OXA1%2C transcript variant X2
Merged-NC_029679.1-34984451-1	NC_029679.1:34984198-34984705	+	63	7223	rna-XM_016044383.1	2		NAC-T-2-2_peak_123	-	-	-	-	NC_029679.1	34984198	34984705	63	gene-LOC107433128	product=receptor-like protein 6
Merged-NW_015453406.1-459120-1	NW_015453406.1:458750-459491	+	63	16214	rna-XM_016044851.1	2		NAC-T-2-2_peak_1046	-	-	-	-	NW_015453406.1	458750	459491	63	gene-LOC107433551	product=geraniol 8-hydroxylase-like
Merged-NC_029679.1-18942652-1	NC_029679.1:18942485-18942819	+	63	-11984	rna-XM_025078103.1	1	NAC-T-2-1_peak_41		NC_029679.1	18942485	18942819	63	-	-	-	-	gene-LOC107423720	product=katanin p80 WD40 repeat-containing subunit B1 homolog%2C transcript variant X3
Merged-NC_029682.1-20801159-2	NC_029682.1:20800375-20801596	+	62	1879	rna-XM_025072974.1	1&2	NAC-T-2-1_peak_242	NAC-T-2-2_peak_387	NC_029682.1	20801077	20801596	34	NC_029682.1	20800375	20801590	90	gene-LOC112491394	product=uncharacterized mitochondrial protein AtMg00810-like
Merged-NC_029687.1-9319553-1	NC_029687.1:9319305-9319802	+	62	-27	rna-XM_025076964.1	2		NAC-T-2-2_peak_801	-	-	-	-	NC_029687.1	9319305	9319802	62	gene-LOC107426835	product=BTB/POZ domain-containing protein NPY2
Merged-NC_029690.1-13764491-1	NC_029690.1:13764322-13764661	+	62	-8304	rna-XM_016044245.2	1	NAC-T-2-1_peak_650		NC_029690.1	13764322	13764661	62	-	-	-	-	gene-LOC107433005	product=protein DETOXIFICATION 21-like%2C transcript variant X4
Merged-NC_029682.1-3220593-1	NC_029682.1:3220335-3220852	+	61	1823	rna-XM_016023691.2	2		NAC-T-2-2_peak_341	-	-	-	-	NC_029682.1	3220335	3220852	61	gene-LOC107415384	product=2-methylene-furan-3-one reductase-like
Merged-NC_029683.1-29114599-1	NC_029683.1:29114243-29114955	+	61	6537	rna-XM_025073959.1	2		NAC-T-2-2_peak_500	-	-	-	-	NC_029683.1	29114243	29114955	61	gene-LOC107419573	product=translation initiation factor eIF-2B subunit epsilon%2C transcript variant X3
Merged-NC_029686.1-10195863-1	NC_029686.1:10195336-10196391	+	61	2618	rna-XM_025076371.1	2		NAC-T-2-2_peak_719	-	-	-	-	NC_029686.1	10195336	10196391	61	gene-LOC107424910	product=AP-1 complex subunit mu-2-like
Merged-NC_029680.1-20433869-1	NC_029680.1:20433667-20434072	+	61	9477	rna-XM_016019446.1	2		NAC-T-2-2_peak_206	-	-	-	-	NC_029680.1	20433667	20434072	61	gene-LOC107411789	product=receptor-like protein 6
Merged-NC_029680.1-8776177-1	NC_029680.1:8776001-8776353	+	61	-6507	rna-XM_016018528.2	1	NAC-T-2-1_peak_115		NC_029680.1	8776001	8776353	61	-	-	-	-	gene-LOC107411023	product=telomere repeat-binding protein 5%2C transcript variant X2
Merged-NW_015457779.1-397-1	NW_015457779.1:209-586	+	61	928	rna-XM_016017418.2	2		NAC-T-2-2_peak_1205	-	-	-	-	NW_015457779.1	209	586	61	gene-LOC107410002	product=ADP-ribosylation factor-like
Merged-NC_029679.1-21461065-1	NC_029679.1:21460894-21461237	+	61	17437	rna-XM_025076202.1	2		NAC-T-2-2_peak_64	-	-	-	-	NC_029679.1	21460894	21461237	61	gene-LOC107425248	product=protein FRIGIDA-ESSENTIAL 1%2C transcript variant X3
Merged-NC_029689.1-955589-1	NC_029689.1:955399-955780	+	61	-4119	rna-XM_016040622.2	2		NAC-T-2-2_peak_925	-	-	-	-	NC_029689.1	955399	955780	61	gene-LOC107429865	product=aquaporin PIP1-3-like
Merged-NC_029684.1-20150169-1	NC_029684.1:20149948-20150390	+	61	60045	rna-XM_025074430.1	2		NAC-T-2-2_peak_583	-	-	-	-	NC_029684.1	20149948	20150390	61	gene-LOC107421445	product=glucuronoxylan 4-O-methyltransferase 3%2C transcript variant X1
Merged-NC_029680.1-12936100-1	NC_029680.1:12935830-12936370	+	61	-5185	rna-XM_025070807.1	2		NAC-T-2-2_peak_177	-	-	-	-	NC_029680.1	12935830	12936370	61	gene-LOC107411306	product=uncharacterized LOC107411306
Merged-NC_029687.1-17900870-1	NC_029687.1:17900561-17901180	+	61	-44670	rna-XM_016037693.2	2		NAC-T-2-2_peak_840	-	-	-	-	NC_029687.1	17900561	17901180	61	gene-LOC107427316	product=lysine histidine transporter-like 7
Merged-NC_029682.1-22790919-2	NC_029682.1:22790569-22791174	+	61	-17920	rna-XM_016025741.2	1&2	NAC-T-2-1_peak_250	NAC-T-2-2_peak_393	NC_029682.1	22790776	22791157	53	NC_029682.1	22790569	22791174	69	gene-LOC107417156	product=PLASMODESMATA CALLOSE-BINDING PROTEIN 5-like
Merged-NC_029679.1-27455429-1	NC_029679.1:27455256-27455603	+	61	-68571	rna-XR_003053757.1	2		NAC-T-2-2_peak_96	-	-	-	-	NC_029679.1	27455256	27455603	61
Merged-NW_015453417.1-240758-2	NW_015453417.1:240532-240989	+	60.5	-39126	rna-XR_003053442.1	1&2	NAC-T-2-1_peak_672	NAC-T-2-2_peak_1054	NW_015453417.1	240567	240989	54	NW_015453417.1	240532	240944	67
Merged-NC_029686.1-16756646-1	NC_029686.1:16756477-16756815	+	60	18904	rna-XM_016035485.2	1	NAC-T-2-1_peak_474		NC_029686.1	16756477	16756815	60	-	-	-	-	gene-LOC107425483	product=non-functional NADPH-dependent codeinone reductase 2-like%2C transcript variant X3
Merged-NC_029683.1-5927981-1	NC_029683.1:5927805-5928158	+	60	-285	rna-XM_016026569.2	2		NAC-T-2-2_peak_438	-	-	-	-	NC_029683.1	5927805	5928158	60	gene-LOC107417915	product=phosphoglycerate kinase%2C cytosolic
Merged-NC_029679.1-4238375-1	NC_029679.1:4238137-4238614	+	60	-2671	rna-XM_016018780.2	1	NAC-T-2-1_peak_8		NC_029679.1	4238137	4238614	60	-	-	-	-	gene-LOC107411233	product=ubiquitin-like modifier-activating enzyme atg7%2C transcript variant X1
Merged-NC_029679.1-37830690-1	NC_029679.1:37830437-37830943	+	60	383	rna-XM_016047522.2	1	NAC-T-2-1_peak_88		NC_029679.1	37830437	37830943	60	-	-	-	-	gene-LOC107435889	product=putative receptor-like protein kinase At1g72540
Merged-NC_029682.1-8906059-2	NC_029682.1:8905623-8906438	+	60	-1001	rna-XM_016024440.2	1&2	NAC-T-2-1_peak_225	NAC-T-2-2_peak_351	NC_029682.1	8905623	8906310	40	NC_029682.1	8905868	8906438	80	gene-LOC107415989	product=uncharacterized LOC107415989
Merged-NC_029687.1-9977696-1	NC_029687.1:9977504-9977888	+	60	8651	rna-XM_016037220.2	1	NAC-T-2-1_peak_518		NC_029687.1	9977504	9977888	60	-	-	-	-	gene-LOC107426912	product=uncharacterized LOC107426912
Merged-NC_029679.1-23743703-1	NC_029679.1:23743499-23743907	+	59	-48625	rna-XM_016035708.2	2		NAC-T-2-2_peak_76	-	-	-	-	NC_029679.1	23743499	23743907	59	gene-LOC107425692	product=protein PHLOEM PROTEIN 2-LIKE A9-like
Merged-NC_029687.1-23614989-1	NC_029687.1:23614825-23615154	+	59	6187	rna-XM_016038247.2	2		NAC-T-2-2_peak_854	-	-	-	-	NC_029687.1	23614825	23615154	59	gene-LOC107427848	product=basic blue protein-like
Merged-NC_029681.1-12001197-1	NC_029681.1:12000986-12001409	+	59	9480	rna-XM_016021705.2	2		NAC-T-2-2_peak_274	-	-	-	-	NC_029681.1	12000986	12001409	59	gene-LOC107413693	product=auxin response factor 18-like
Merged-NC_029688.1-10182486-1	NC_029688.1:10182280-10182692	+	59	-25491	rna-XM_016039504.2	1	NAC-T-2-1_peak_565		NC_029688.1	10182280	10182692	59	-	-	-	-	gene-LOC107428905	product=uncharacterized LOC107428905
Merged-NC_029679.1-35706582-1	NC_029679.1:35706380-35706785	+	59	1692	rna-XM_016045572.2	2		NAC-T-2-2_peak_125	-	-	-	-	NC_029679.1	35706380	35706785	59	gene-LOC107434149	product=APO protein 1%2C chloroplastic%2C transcript variant X1
Merged-NC_029679.1-22728004-1	NC_029679.1:22727810-22728199	+	59	-26214	rna-XR_003054588.1	2		NAC-T-2-2_peak_72	-	-	-	-	NC_029679.1	22727810	22728199	59
Merged-NW_015453642.1-25385-1	NW_015453642.1:25170-25601	+	59	6432	gene-LOC107403743	2		NAC-T-2-2_peak_1120	-	-	-	-	NW_015453642.1	25170	25601	59
Merged-NC_029684.1-625519-1	NC_029684.1:625315-625723	+	59	-845	rna-XM_016028571.2	2		NAC-T-2-2_peak_508	-	-	-	-	NC_029684.1	625315	625723	59	gene-LOC107419771	product=auxin-responsive protein SAUR66-like
Merged-NC_029686.1-14282596-1	NC_029686.1:14282417-14282776	+	59	-132	rna-XM_025076398.1	1	NAC-T-2-1_peak_466		NC_029686.1	14282417	14282776	59	-	-	-	-	gene-LOC107425335	product=B3 domain-containing protein Os11g0197600-like
Merged-NC_029679.1-5720788-2	NC_029679.1:5720484-5721131	+	58	3104	rna-XM_016020466.2	1&2	NAC-T-2-1_peak_12	NAC-T-2-2_peak_19	NC_029679.1	5720536	5721001	29	NC_029679.1	5720484	5721131	87	gene-LOC107412652	product=F-box protein At5g46170-like%2C transcript variant X1
Merged-NC_029685.1-18246263-1	NC_029685.1:18246006-18246520	+	58	-589	rna-XM_016032367.2	2		NAC-T-2-2_peak_666	-	-	-	-	NC_029685.1	18246006	18246520	58	gene-LOC107422859	product=phosphoenolpyruvate carboxylase kinase 1-like
Merged-NC_029685.1-17318253-1	NC_029685.1:17317896-17318611	+	58	-30	rna-XM_025075641.1	2		NAC-T-2-2_peak_660	-	-	-	-	NC_029685.1	17317896	17318611	58	gene-LOC107422816	product=uncharacterized LOC107422816%2C transcript variant X5
Merged-NC_029689.1-4821194-1	NC_029689.1:4821025-4821364	+	58	24547	rna-XM_016041083.2	2		NAC-T-2-2_peak_945	-	-	-	-	NC_029689.1	4821025	4821364	58	gene-LOC107430259	product=21 kDa protein-like
Merged-NC_029685.1-23497266-1	NC_029685.1:23497095-23497438	+	58	-6925	rna-XR_003056734.1	1	NAC-T-2-1_peak_430		NC_029685.1	23497095	23497438	58	-	-	-	-
Merged-NC_029690.1-15331252-1	NC_029690.1:15331038-15331466	+	58	-13091	rna-XM_016044308.2	1	NAC-T-2-1_peak_653		NC_029690.1	15331038	15331466	58	-	-	-	-	gene-LOC107433065	product=double-stranded RNA-binding protein 4-like%2C transcript variant X1
Merged-NC_029679.1-7845609-2	NC_029679.1:7845417-7845803	+	57.5	-462	gene-LOC112492111	1&2	NAC-T-2-1_peak_15	NAC-T-2-2_peak_23	NC_029679.1	7845419	7845803	63	NC_029679.1	7845417	7845799	52
Merged-NC_029680.1-8230335-1	NC_029680.1:8230138-8230532	+	57	-30677	gene-LOC112490623	1	NAC-T-2-1_peak_110		NC_029680.1	8230138	8230532	57	-	-	-	-
Merged-NC_029679.1-2055810-1	NC_029679.1:2055480-2056141	+	57	-441	rna-XM_016032407.2	2		NAC-T-2-2_peak_10	-	-	-	-	NC_029679.1	2055480	2056141	57	gene-LOC107422865	product=uncharacterized LOC107422865
Merged-NC_029683.1-9082498-1	NC_029683.1:9082320-9082676	+	57	-2619	rna-XM_016026969.1	2		NAC-T-2-2_peak_443	-	-	-	-	NC_029683.1	9082320	9082676	57	gene-LOC107418282	product=cytochrome P450 71A1-like
Merged-NC_029684.1-5934027-1	NC_029684.1:5933756-5934299	+	57	-1611	rna-XM_025074625.1	1	NAC-T-2-1_peak_350		NC_029684.1	5933756	5934299	57	-	-	-	-	gene-LOC107420516	product=uncharacterized LOC107420516
Merged-NC_029690.1-12845784-1	NC_029690.1:12845606-12845963	+	57	1621	rna-XM_016044176.2	1	NAC-T-2-1_peak_646		NC_029690.1	12845606	12845963	57	-	-	-	-	gene-LOC107432952	product=probable small nuclear ribonucleoprotein G
Merged-NC_029685.1-9130596-1	NC_029685.1:9130250-9130942	+	57	5310	rna-XM_016031618.1	2		NAC-T-2-2_peak_631	-	-	-	-	NC_029685.1	9130250	9130942	57	gene-LOC107422198	product=coatomer subunit beta-1-like
Merged-NC_029686.1-19382090-1	NC_029686.1:19381763-19382418	+	57	45941	rna-XM_016035584.2	1	NAC-T-2-1_peak_483		NC_029686.1	19381763	19382418	57	-	-	-	-	gene-LOC107425575	product=UDP-glucuronate:xylan alpha-glucuronosyltransferase 1%2C transcript variant X2
Merged-NW_015453439.1-244974-1	NW_015453439.1:244648-245300	+	57	-785	rna-XM_025067413.1	2		NAC-T-2-2_peak_1073	-	-	-	-	NW_015453439.1	244648	245300	57	gene-LOC112489220	product=nuclear pore complex protein NUP98A-like
Merged-NC_029689.1-3244924-1	NC_029689.1:3244709-3245140	+	57	-579	rna-XM_016040914.2	1	NAC-T-2-1_peak_597		NC_029689.1	3244709	3245140	57	-	-	-	-	gene-LOC107430120	product=mitochondrial adenine nucleotide transporter ADNT1-like
Merged-NC_029682.1-8104416-1	NC_029682.1:8104241-8104591	+	56	-6317	rna-XM_016024276.2	1	NAC-T-2-1_peak_223		NC_029682.1	8104241	8104591	56	-	-	-	-	gene-LOC107415870	product=uncharacterized LOC107415870
Merged-NC_029683.1-2734922-1	NC_029683.1:2734762-2735082	+	56	-952	rna-XM_025073784.1	2		NAC-T-2-2_peak_429	-	-	-	-	NC_029683.1	2734762	2735082	56	gene-LOC107417585	product=serine carboxypeptidase-like 18
Merged-NC_029687.1-24798388-2	NC_029687.1:24798131-24798642	+	55.5	-2259	rna-XM_016038447.2	1&2	NAC-T-2-1_peak_548	NAC-T-2-2_peak_858	NC_029687.1	24798200	24798579	43	NC_029687.1	24798131	24798642	68	gene-LOC107428008	product=uncharacterized LOC107428008%2C transcript variant X1
Merged-NC_029679.1-1101665-1	NC_029679.1:1101404-1101926	+	55	-8309	rna-XM_016029754.2	2		NAC-T-2-2_peak_6	-	-	-	-	NC_029679.1	1101404	1101926	55	gene-LOC107420700	product=putative transferase At4g12130%2C mitochondrial
Merged-NC_029684.1-18269591-1	NC_029684.1:18269433-18269750	+	55	5978	rna-XM_025075110.1	2		NAC-T-2-2_peak_575	-	-	-	-	NC_029684.1	18269433	18269750	55	gene-LOC112492094	product=uncharacterized LOC112492094
Merged-NW_015455593.1-3835-1	NW_015455593.1:3638-4033	+	55	3450	rna-XM_025070022.1	2		NAC-T-2-2_peak_1190	-	-	-	-	NW_015455593.1	3638	4033	55	gene-LOC107408528	product=metal tolerance protein C2-like%2C transcript variant X1
Merged-NC_029682.1-16933705-1	NC_029682.1:16933523-16933888	+	55	-1172	rna-XM_025072940.1	2		NAC-T-2-2_peak_378	-	-	-	-	NC_029682.1	16933523	16933888	55	gene-LOC107416672	product=serpin-ZX-like
Merged-NC_029685.1-11005081-1	NC_029685.1:11004731-11005432	+	55	-11827	rna-XM_025075525.1	2		NAC-T-2-2_peak_640	-	-	-	-	NC_029685.1	11004731	11005432	55	gene-LOC107422321	product=crocetin glucosyltransferase%2C chloroplastic-like%2C transcript variant X2
Merged-NC_029681.1-10962959-1	NC_029681.1:10962794-10963124	+	55	-1122	rna-XR_001581077.2	2		NAC-T-2-2_peak_268	-	-	-	-	NC_029681.1	10962794	10963124	55
Merged-NC_029680.1-23166517-1	NC_029680.1:23166238-23166796	+	55	1286	rna-XM_016019918.2	2		NAC-T-2-2_peak_217	-	-	-	-	NC_029680.1	23166238	23166796	55	gene-LOC107412204	product=GDP-mannose 3%2C5-epimerase 2
Merged-NC_029687.1-13515420-2	NC_029687.1:13515180-13515732	+	55	-31041	rna-XM_016037462.2	1&2	NAC-T-2-1_peak_530	NAC-T-2-2_peak_823	NC_029687.1	13515183	13515732	37	NC_029687.1	13515180	13515587	73	gene-LOC107427115	product=ankyrin repeat domain-containing protein 2A%2C transcript variant X1
Merged-NC_029679.1-21838738-1	NC_029679.1:21838575-21838902	+	55	3256	rna-XM_016035014.2	2		NAC-T-2-2_peak_67	-	-	-	-	NC_029679.1	21838575	21838902	55	gene-LOC107425079	product=protein E6
Merged-NW_015453741.1-90871-1	NW_015453741.1:90670-91073	+	55	1373	rna-XM_016011345.2	2		NAC-T-2-2_peak_1140	-	-	-	-	NW_015453741.1	90670	91073	55	gene-LOC107404399	product=argininosuccinate synthase%2C chloroplastic-like
Merged-NC_029687.1-20607207-2	NC_029687.1:20606886-20607728	+	54.5	-15262	rna-XM_016037981.2	1&2	NAC-T-2-1_peak_544	NAC-T-2-2_peak_846	NC_029687.1	20606886	20607293	76	NC_029687.1	20606921	20607728	33	gene-LOC107427593	product=serine carboxypeptidase-like 6
Merged-NW_015453425.1-295853-2	NW_015453425.1:295670-296030	+	54.5	-8543	rna-XR_003053477.1	1&2	NAC-T-2-1_peak_674	NAC-T-2-2_peak_1059	NW_015453425.1	295691	296030	54	NW_015453425.1	295670	296021	55
Merged-NC_029679.1-16353121-1	NC_029679.1:16352836-16353407	+	54	-14676	rna-XM_025079600.1	2		NAC-T-2-2_peak_48	-	-	-	-	NC_029679.1	16352836	16353407	54	gene-LOC107421680	product=G-type lectin S-receptor-like serine/threonine-protein kinase At1g61490
Merged-NC_029680.1-8355537-1	NC_029680.1:8355314-8355760	+	54	2522	rna-XM_016018506.2	2		NAC-T-2-2_peak_155	-	-	-	-	NC_029680.1	8355314	8355760	54	gene-LOC107410999	product=putative F-box protein At1g49610%2C transcript variant X1
Merged-NC_029690.1-4269120-1	NC_029690.1:4268934-4269307	+	54	-884	rna-XM_025066669.1	1	NAC-T-2-1_peak_632		NC_029690.1	4268934	4269307	54	-	-	-	-	gene-LOC107431999	product=beta-galactosidase 7-like%2C transcript variant X2
Merged-NC_029687.1-12545281-1	NC_029687.1:12545065-12545497	+	54	-730	rna-XM_016037389.1	2		NAC-T-2-2_peak_817	-	-	-	-	NC_029687.1	12545065	12545497	54	gene-LOC107427053	product=uncharacterized LOC107427053
Merged-NC_029684.1-17765795-1	NC_029684.1:17765607-17765983	+	54	-3061	rna-XR_003056354.1	2		NAC-T-2-2_peak_570	-	-	-	-	NC_029684.1	17765607	17765983	54
Merged-NC_029689.1-3366799-1	NC_029689.1:3366632-3366966	+	54	-2640	gene-LOC107430143	2		NAC-T-2-2_peak_939	-	-	-	-	NC_029689.1	3366632	3366966	54
Merged-NC_029679.1-25190338-1	NC_029679.1:25190130-25190546	+	54	-8824	gene-LOC107426078	2		NAC-T-2-2_peak_87	-	-	-	-	NC_029679.1	25190130	25190546	54
Merged-NC_029687.1-3836889-1	NC_029687.1:3836694-3837085	+	54	2926	rna-XM_016036293.2	2		NAC-T-2-2_peak_783	-	-	-	-	NC_029687.1	3836694	3837085	54	gene-LOC107426186	product=protein NIM1-INTERACTING 1
Merged-NW_015453488.1-47554-1	NW_015453488.1:47389-47719	+	54	743	rna-XM_025067707.1	1	NAC-T-2-1_peak_694		NW_015453488.1	47389	47719	54	-	-	-	-	gene-LOC112489332	product=probable LRR receptor-like serine/threonine-protein kinase At1g56140
Merged-NC_029683.1-13319745-1	NC_029683.1:13319531-13319959	+	54	1862	rna-XM_016027341.1	1	NAC-T-2-1_peak_298		NC_029683.1	13319531	13319959	54	-	-	-	-	gene-LOC107418644	product=uncharacterized mitochondrial protein AtMg00810-like
Merged-NC_029684.1-9135682-1	NC_029684.1:9135366-9135998	+	54	2030	rna-XM_016029838.2	2		NAC-T-2-2_peak_536	-	-	-	-	NC_029684.1	9135366	9135998	54	gene-LOC107420789	product=plasma membrane ATPase 4-like
Merged-NC_029686.1-20342700-1	NC_029686.1:20342520-20342881	+	54	-872	rna-XM_016035631.2	2		NAC-T-2-2_peak_760	-	-	-	-	NC_029686.1	20342520	20342881	54	gene-LOC107425619	product=F-box protein At5g07610-like
Merged-NC_029683.1-13938405-1	NC_029683.1:13938224-13938587	+	54	74	gene-LOC107418685	2		NAC-T-2-2_peak_455	-	-	-	-	NC_029683.1	13938224	13938587	54
Merged-NC_029682.1-30406207-2	NC_029682.1:30405517-30406643	+	53.5	-159609	rna-XM_025073195.1	1&2	NAC-T-2-1_peak_272	NAC-T-2-2_peak_420	NC_029682.1	30405517	30406643	45	NC_029682.1	30406049	30406619	62	gene-LOC107417427	product=protein trichome birefringence-like 42%2C transcript variant X2
Merged-NC_029685.1-22897258-2	NC_029685.1:22896900-22897599	+	53.5	-5708	rna-XM_025075391.1	1&2	NAC-T-2-1_peak_429	NAC-T-2-2_peak_674	NC_029685.1	22896900	22897599	55	NC_029685.1	22897084	22897451	52	gene-LOC107423249	product=putative F-box protein At4g22660
Merged-NC_029687.1-8917854-1	NC_029687.1:8917676-8918033	+	53	-6904	rna-XR_003057125.1	2		NAC-T-2-2_peak_798	-	-	-	-	NC_029687.1	8917676	8918033	53
Merged-NC_029680.1-15438432-1	NC_029680.1:15438269-15438595	+	53	19787	rna-XM_025071112.1	2		NAC-T-2-2_peak_187	-	-	-	-	NC_029680.1	15438269	15438595	53	gene-LOC107411413	product=helicase protein MOM1%2C transcript variant X2
Merged-NW_015455834.1-396-1	NW_015455834.1:234-558	+	53	-206	rna-NM_001323852.1	2		NAC-T-2-2_peak_1192	-	-	-	-	NW_015455834.1	234	558	53	gene-LOC107408734	product=polyphenol oxidase%2C chloroplastic-like
Merged-NC_029683.1-5657052-1	NC_029683.1:5656841-5657264	+	53	-1652	rna-XM_016026554.2	1	NAC-T-2-1_peak_280		NC_029683.1	5656841	5657264	53	-	-	-	-	gene-LOC107417905	product=probable UDP-N-acetylglucosamine--peptide N-acetylglucosaminyltransferase SEC%2C transcript variant X2
Merged-NC_029679.1-16981646-1	NC_029679.1:16981449-16981844	+	53	18933	rna-XM_016031646.2	1	NAC-T-2-1_peak_36		NC_029679.1	16981449	16981844	53	-	-	-	-	gene-LOC107422223	product=uncharacterized LOC107422223
Merged-NC_029687.1-13314249-1	NC_029687.1:13314039-13314459	+	53	37899	rna-XM_016037446.2	1	NAC-T-2-1_peak_528		NC_029687.1	13314039	13314459	53	-	-	-	-	gene-LOC107427100	product=probable xyloglucan endotransglucosylase/hydrolase protein 10
Merged-NW_015453424.1-50011-1	NW_015453424.1:49751-50272	+	53	-30018	rna-XM_016045489.2	2		NAC-T-2-2_peak_1058	-	-	-	-	NW_015453424.1	49751	50272	53	gene-LOC107434071	product=O-acyltransferase WSD1-like%2C transcript variant X1
Merged-NC_029684.1-24876596-1	NC_029684.1:24876428-24876764	+	52	-357	rna-XR_003056443.1	2		NAC-T-2-2_peak_599	-	-	-	-	NC_029684.1	24876428	24876764	52
Merged-NC_029682.1-25872626-1	NC_029682.1:25872414-25872838	+	52	152124	rna-XM_025073002.1	1	NAC-T-2-1_peak_259		NC_029682.1	25872414	25872838	52	-	-	-	-	gene-LOC112491406	product=triacylglycerol lipase 2-like
Merged-NC_029687.1-11843635-1	NC_029687.1:11843423-11843848	+	52	4183	rna-XM_016037360.2	2		NAC-T-2-2_peak_815	-	-	-	-	NC_029687.1	11843423	11843848	52	gene-LOC107427022	product=uncharacterized LOC107427022%2C transcript variant X3
Merged-NC_029680.1-10283708-1	NC_029680.1:10283523-10283893	+	52	10362	rna-XM_016018715.2	1	NAC-T-2-1_peak_118		NC_029680.1	10283523	10283893	52	-	-	-	-	gene-LOC107411173	product=DNA-directed RNA polymerase III subunit 1%2C transcript variant X1
Merged-NW_015453839.1-29232-1	NW_015453839.1:29064-29400	+	52	-76	gene-LOC112489846	2		NAC-T-2-2_peak_1151	-	-	-	-	NW_015453839.1	29064	29400	52
Merged-NC_029684.1-23283886-1	NC_029684.1:23283673-23284100	+	52	-732	rna-XM_016030850.2	2		NAC-T-2-2_peak_595	-	-	-	-	NC_029684.1	23283673	23284100	52	gene-LOC107421587	product=FHA domain-containing protein PS1
Merged-NC_029684.1-10142363-2	NC_029684.1:10142071-10142647	+	52	219	rna-XM_016029991.2	1&2	NAC-T-2-1_peak_365	NAC-T-2-2_peak_541	NC_029684.1	10142092	10142642	43	NC_029684.1	10142071	10142647	61	gene-LOC107420920	product=uncharacterized LOC107420920%2C transcript variant X2
Merged-NC_029682.1-5801111-1	NC_029682.1:5800932-5801290	+	52	-27383	rna-XM_016024094.2	1	NAC-T-2-1_peak_215		NC_029682.1	5800932	5801290	52	-	-	-	-	gene-LOC107415709	product=protein NUCLEAR FUSION DEFECTIVE 4-like
Merged-NC_029681.1-16696213-1	NC_029681.1:16696041-16696385	+	52	-276	rna-XM_016021922.2	2		NAC-T-2-2_peak_292	-	-	-	-	NC_029681.1	16696041	16696385	52	gene-LOC107413868	product=zonadhesin
Merged-NC_029686.1-9944515-1	NC_029686.1:9944291-9944739	+	52	14270	gene-LOC112492542	2		NAC-T-2-2_peak_717	-	-	-	-	NC_029686.1	9944291	9944739	52
Merged-NC_029680.1-4283441-1	NC_029680.1:4283188-4283694	+	52	6393	rna-XM_016018053.2	1	NAC-T-2-1_peak_103		NC_029680.1	4283188	4283694	52	-	-	-	-	gene-LOC107410606	product=glucomannan 4-beta-mannosyltransferase 2
Merged-NW_015453692.1-8260-2	NW_015453692.1:7918-8527	+	51.5	-2700	rna-XM_016011050.1	1&2	NAC-T-2-1_peak_719	NAC-T-2-2_peak_1133	NW_015453692.1	8171	8527	63	NW_015453692.1	7918	8427	40	gene-LOC107404104	product=MDIS1-interacting receptor like kinase 2-like
Merged-NC_029689.1-9901246-2	NC_029689.1:9900919-9901632	+	51.5	1530	rna-XM_016041320.2	1&2	NAC-T-2-1_peak_611	NAC-T-2-2_peak_960	NC_029689.1	9900919	9901506	73	NC_029689.1	9900929	9901632	30	gene-LOC107430479	product=two-component response regulator-like APRR2%2C transcript variant X3
Merged-NW_015453399.1-223347-1	NW_015453399.1:223188-223506	+	51	-1453	rna-XM_016044750.2	2		NAC-T-2-2_peak_1036	-	-	-	-	NW_015453399.1	223188	223506	51	gene-LOC107433466	product=zinc transporter 1-like
Merged-NC_029684.1-4522859-2	NC_029684.1:4522661-4523054	+	51	-550	gene-LOC107420317	1&2	NAC-T-2-1_peak_348	NAC-T-2-2_peak_523	NC_029684.1	4522693	4523029	45	NC_029684.1	4522661	4523054	57
Merged-NC_029683.1-25727823-1	NC_029683.1:25727555-25728092	+	51	-45	rna-XM_016028033.2	2		NAC-T-2-2_peak_493	-	-	-	-	NC_029683.1	25727555	25728092	51	gene-LOC107419287	product=uncharacterized LOC107419287%2C transcript variant X2
Merged-NC_029683.1-6812808-1	NC_029683.1:6812643-6812973	+	51	-1344	rna-XM_016026714.2	1	NAC-T-2-1_peak_283		NC_029683.1	6812643	6812973	51	-	-	-	-	gene-LOC107418042	product=protein transport protein Sec61 subunit gamma-like
Merged-NC_029680.1-5751621-1	NC_029680.1:5751436-5751806	+	51	-24553	rna-XM_016018153.1	2		NAC-T-2-2_peak_150	-	-	-	-	NC_029680.1	5751436	5751806	51	gene-LOC107410690	product=uncharacterized LOC107410690
Merged-NW_015453552.1-90075-2	NW_015453552.1:89861-90333	+	51	-30993	gene-LOC107435639	1&2	NAC-T-2-1_peak_703	NAC-T-2-2_peak_1102	NW_015453552.1	89918	90333	29	NW_015453552.1	89861	90188	73
Merged-NC_029682.1-7843130-1	NC_029682.1:7842945-7843316	+	51	-165	rna-XM_016024269.2	1	NAC-T-2-1_peak_222		NC_029682.1	7842945	7843316	51	-	-	-	-	gene-LOC107415860	product=mitochondrial outer membrane protein porin of 36 kDa-like
Merged-NC_029680.1-13069813-1	NC_029680.1:13069644-13069982	+	51	128528	rna-XM_025070807.1	2		NAC-T-2-2_peak_178	-	-	-	-	NC_029680.1	13069644	13069982	51	gene-LOC107411306	product=uncharacterized LOC107411306
Merged-NC_029689.1-6073008-1	NC_029689.1:6072721-6073295	+	51	-37	rna-XR_003057770.1	2		NAC-T-2-2_peak_948	-	-	-	-	NC_029689.1	6072721	6073295	51
Merged-NC_029681.1-15399409-2	NC_029681.1:15399020-15399960	+	51	48543	rna-XM_016021858.2	1&2	NAC-T-2-1_peak_176	NAC-T-2-2_peak_286	NC_029681.1	15399020	15399459	70	NC_029681.1	15399199	15399960	32	gene-LOC107413815	product=17.8 kDa class I heat shock protein-like
Merged-NC_029686.1-18133490-1	NC_029686.1:18133312-18133669	+	51	9645	rna-XM_016035544.2	1	NAC-T-2-1_peak_479		NC_029686.1	18133312	18133669	51	-	-	-	-	gene-LOC107425536	product=probable mediator of RNA polymerase II transcription subunit 26c%2C transcript variant X1
Merged-NW_015453414.1-288109-1	NW_015453414.1:287909-288310	+	51	4157	rna-XM_025067248.1	1	NAC-T-2-1_peak_671		NW_015453414.1	287909	288310	51	-	-	-	-	gene-LOC107433876	product=transcriptional regulator STERILE APETALA%2C transcript variant X2
Merged-NW_015453634.1-78208-1	NW_015453634.1:77944-78472	+	51	9718	rna-XM_016010595.2	1	NAC-T-2-1_peak_711		NW_015453634.1	77944	78472	51	-	-	-	-	gene-LOC107403688	product=jasmonate O-methyltransferase-like
Merged-NC_029689.1-7479459-1	NC_029689.1:7479091-7479828	+	51	8289	rna-XM_025078751.1	2		NAC-T-2-2_peak_955	-	-	-	-	NC_029689.1	7479091	7479828	51	gene-LOC107430322	product=uncharacterized LOC107430322
Merged-NC_029688.1-20291451-1	NC_029688.1:20291294-20291609	+	51	1036	rna-XM_025078450.1	2		NAC-T-2-2_peak_920	-	-	-	-	NC_029688.1	20291294	20291609	51	gene-LOC107429676	product=uncharacterized LOC107429676
Merged-NC_029682.1-18068806-1	NC_029682.1:18068639-18068974	+	51	-6553	rna-XM_016025332.2	2		NAC-T-2-2_peak_381	-	-	-	-	NC_029682.1	18068639	18068974	51	gene-LOC107416800	product=chlorophyll a-b binding protein 8%2C chloroplastic
Merged-NW_015453786.1-15471-1	NW_015453786.1:15280-15663	+	51	-179	rna-XM_016011742.2	2		NAC-T-2-2_peak_1143	-	-	-	-	NW_015453786.1	15280	15663	51	gene-LOC107404749	product=TBC1 domain family member 15%2C transcript variant X2
Merged-NC_029679.1-5944519-1	NC_029679.1:5944257-5944781	+	51	292	rna-XM_016021203.2	2		NAC-T-2-2_peak_20	-	-	-	-	NC_029679.1	5944257	5944781	51	gene-LOC107413280	product=pentatricopeptide repeat-containing protein At4g18975%2C chloroplastic-like%2C transcript variant X4
Merged-NC_029687.1-18370789-2	NC_029687.1:18370522-18371052	+	51	3375	gene-LOC107427352	1&2	NAC-T-2-1_peak_541	NAC-T-2-2_peak_841	NC_029687.1	18370574	18371011	40	NC_029687.1	18370522	18371052	62
Merged-NC_029686.1-15931176-1	NC_029686.1:15931010-15931343	+	51	-19656	rna-XM_016035444.2	2		NAC-T-2-2_peak_732	-	-	-	-	NC_029686.1	15931010	15931343	51	gene-LOC107425442	product=inositol-3-phosphate synthase
Merged-NC_029687.1-5805851-1	NC_029687.1:5805682-5806021	+	51	-21811	rna-XM_025076995.1	2		NAC-T-2-2_peak_790	-	-	-	-	NC_029687.1	5805682	5806021	51	gene-LOC107426631	product=thioredoxin-like protein 4B%2C transcript variant X4
Merged-NC_029679.1-11877112-1	NC_029679.1:11876886-11877338	+	51	6258	rna-XM_016028419.2	2		NAC-T-2-2_peak_30	-	-	-	-	NC_029679.1	11876886	11877338	51	gene-LOC107419649	product=patatin-like protein 7
Merged-NC_029681.1-16577551-2	NC_029681.1:16577339-16577799	+	50.5	417	gene-LOC107413839	1&2	NAC-T-2-1_peak_177	NAC-T-2-2_peak_290	NC_029681.1	16577339	16577723	62	NC_029681.1	16577344	16577799	39
Merged-NC_029689.1-4558955-2	NC_029689.1:4558727-4559186	+	50.5	16643	rna-XM_016041075.2	1&2	NAC-T-2-1_peak_601	NAC-T-2-2_peak_944	NC_029689.1	4558727	4559084	73	NC_029689.1	4558826	4559186	28	gene-LOC107430251	product=methylsterol monooxygenase 1-1
Merged-NC_029681.1-15436532-1	NC_029681.1:15436335-15436729	+	50	16714	rna-XR_003055437.1	2		NAC-T-2-2_peak_287	-	-	-	-	NC_029681.1	15436335	15436729	50
Merged-NW_015453437.1-157180-1	NW_015453437.1:156990-157370	+	50	-45331	rna-XM_016045650.1	2		NAC-T-2-2_peak_1069	-	-	-	-	NW_015453437.1	156990	157370	50	gene-LOC107434212	product=uncharacterized LOC107434212
Merged-NC_029679.1-5150713-1	NC_029679.1:5150460-5150966	+	50	5004	rna-XM_016019215.1	1	NAC-T-2-1_peak_11		NC_029679.1	5150460	5150966	50	-	-	-	-	gene-LOC107411599	product=uncharacterized LOC107411599
Merged-NC_029684.1-12246620-1	NC_029684.1:12246388-12246853	+	50	7944	rna-XM_016030298.2	1	NAC-T-2-1_peak_372		NC_029684.1	12246388	12246853	50	-	-	-	-	gene-LOC107421128	product=probable receptor-like protein kinase At1g80640
Merged-NC_029686.1-9594404-1	NC_029686.1:9594044-9594764	+	50	-5806	gene-LOC107424891	1	NAC-T-2-1_peak_457		NC_029686.1	9594044	9594764	50	-	-	-	-
Merged-NC_029681.1-25273189-1	NC_029681.1:25273010-25273369	+	50	1694	rna-XM_016022951.2	2		NAC-T-2-2_peak_324	-	-	-	-	NC_029681.1	25273010	25273369	50	gene-LOC107414770	product=E3 ubiquitin-protein ligase SINAT5-like
Merged-NC_029682.1-14855554-1	NC_029682.1:14855389-14855719	+	50	2093	rna-XM_016024993.2	2		NAC-T-2-2_peak_370	-	-	-	-	NC_029682.1	14855389	14855719	50	gene-LOC107416507	product=protein disulfide-isomerase 5-1%2C transcript variant X1
Merged-NC_029686.1-9135877-1	NC_029686.1:9135701-9136054	+	50	981	rna-XM_016034697.2	1	NAC-T-2-1_peak_455		NC_029686.1	9135701	9136054	50	-	-	-	-	gene-LOC107424822	product=probable NAD(P)H dehydrogenase (quinone) FQR1-like 2
Merged-NC_029679.1-24335303-1	NC_029679.1:24335111-24335496	+	50	2752	rna-XM_016035858.1	2		NAC-T-2-2_peak_81	-	-	-	-	NC_029679.1	24335111	24335496	50	gene-LOC107425814	product=putative GDP-L-fucose synthase 2
Merged-NC_029687.1-15121757-1	NC_029687.1:15121564-15121951	+	50	-5325	rna-XR_001582257.2	2		NAC-T-2-2_peak_828	-	-	-	-	NC_029687.1	15121564	15121951	50
Merged-NC_029682.1-13515261-1	NC_029682.1:13515052-13515471	+	50	-534	rna-XM_016024899.1	2		NAC-T-2-2_peak_366	-	-	-	-	NC_029682.1	13515052	13515471	50	gene-LOC107416410	product=metalloendoproteinase 1-MMP-like
Merged-NC_029686.1-19329808-1	NC_029686.1:19329620-19329997	+	50	-6341	rna-XM_016035583.2	2		NAC-T-2-2_peak_749	-	-	-	-	NC_029686.1	19329620	19329997	50	gene-LOC107425575	product=UDP-glucuronate:xylan alpha-glucuronosyltransferase 1%2C transcript variant X1
Merged-NC_029683.1-22459399-2	NC_029683.1:22459124-22459641	+	50	-12598	rna-XM_016027835.2	1&2	NAC-T-2-1_peak_320	NAC-T-2-2_peak_487	NC_029683.1	22459124	22459641	79	NC_029683.1	22459206	22459626	21	gene-LOC107419101	product=protein LEO1 homolog%2C transcript variant X2
Merged-NC_029682.1-9778686-1	NC_029682.1:9778492-9778880	+	50	7064	rna-XM_016024468.1	2		NAC-T-2-2_peak_353	-	-	-	-	NC_029682.1	9778492	9778880	50	gene-LOC107416023	product=uncharacterized LOC107416023
Merged-NC_029681.1-1384371-2	NC_029681.1:1384043-1384626	+	49.5	-6075	rna-XM_025072040.1	1&2	NAC-T-2-1_peak_143	NAC-T-2-2_peak_236	NC_029681.1	1384215	1384626	61	NC_029681.1	1384043	1384602	38	gene-LOC107412818	product=cysteine-rich receptor-like protein kinase 10%2C transcript variant X3
Merged-NC_029684.1-12812939-2	NC_029684.1:12812752-12813170	+	49.5	-12249	rna-XM_016030352.2	1&2	NAC-T-2-1_peak_373	NAC-T-2-2_peak_551	NC_029684.1	12812752	12813170	49	NC_029684.1	12812758	12813079	50	gene-LOC107421170	product=vesicle-associated membrane protein 711%2C transcript variant X4
Merged-NC_029682.1-16981651-2	NC_029682.1:16981354-16981965	+	49.5	-516	rna-XM_025072942.1	1&2	NAC-T-2-1_peak_238	NAC-T-2-2_peak_379	NC_029682.1	16981354	16981965	35	NC_029682.1	16981366	16981922	64	gene-LOC107416678	product=serpin-Z1C-like
Merged-NC_029687.1-19912434-2	NC_029687.1:19912173-19912699	+	49.5	-1402	rna-XM_016037873.2	1&2	NAC-T-2-1_peak_542	NAC-T-2-2_peak_845	NC_029687.1	19912173	19912601	40	NC_029687.1	19912263	19912699	59	gene-LOC107427496	product=rac-like GTP-binding protein 5
Merged-NC_029690.1-9129006-1	NC_029690.1:9128799-9129213	+	49	3216	gene-LOC107432623	1	NAC-T-2-1_peak_638		NC_029690.1	9128799	9129213	49	-	-	-	-
Merged-NC_029681.1-19621394-1	NC_029681.1:19621189-19621600	+	49	-402	rna-XM_016022222.2	2		NAC-T-2-2_peak_301	-	-	-	-	NC_029681.1	19621189	19621600	49	gene-LOC107414129	product=receptor-like protein EIX2
Merged-NC_029684.1-13748486-1	NC_029684.1:13748168-13748805	+	49	1432	rna-XM_025075020.1	2		NAC-T-2-2_peak_555	-	-	-	-	NC_029684.1	13748168	13748805	49	gene-LOC107421217	product=GTP-binding nuclear protein Ran-3-like
Merged-NC_029684.1-21037610-1	NC_029684.1:21037441-21037779	+	49	-19848	rna-XM_016030703.2	2		NAC-T-2-2_peak_585	-	-	-	-	NC_029684.1	21037441	21037779	49	gene-LOC107421455	product=mRNA-decapping enzyme subunit 2
Merged-NC_029679.1-23336123-1	NC_029679.1:23335940-23336307	+	49	37861	rna-XM_025069072.1	2		NAC-T-2-2_peak_73	-	-	-	-	NC_029679.1	23335940	23336307	49	gene-LOC107425550	product=brefeldin A-inhibited guanine nucleotide-exchange protein 1
Merged-NC_029680.1-27250320-1	NC_029680.1:27250141-27250499	+	49	-2277	rna-XR_003054718.1	2		NAC-T-2-2_peak_231	-	-	-	-	NC_029680.1	27250141	27250499	49
Merged-NC_029679.1-14817224-1	NC_029679.1:14816968-14817480	+	49	7901	rna-XM_016030429.1	2		NAC-T-2-2_peak_41	-	-	-	-	NC_029679.1	14816968	14817480	49	gene-LOC107421232	product=18.5 kDa class I heat shock protein-like
Merged-NC_029688.1-1500725-1	NC_029688.1:1500544-1500906	+	49	-5003	rna-XM_016038664.2	2		NAC-T-2-2_peak_862	-	-	-	-	NC_029688.1	1500544	1500906	49	gene-LOC107428179	product=uncharacterized LOC107428179%2C transcript variant X10
Merged-NC_029686.1-14377014-1	NC_029686.1:14376844-14377184	+	49	-86	rna-XM_025076794.1	2		NAC-T-2-2_peak_729	-	-	-	-	NC_029686.1	14376844	14377184	49	gene-LOC107425321	product=filament-like plant protein%2C transcript variant X1
Merged-NC_029681.1-19148943-1	NC_029681.1:19148739-19149147	+	49	20270	rna-XM_016022189.2	1	NAC-T-2-1_peak_182		NC_029681.1	19148739	19149147	49	-	-	-	-	gene-LOC107414092	product=uncharacterized LOC107414092
Merged-NC_029680.1-9661917-1	NC_029680.1:9661583-9662251	+	49	13105	rna-XM_016018610.2	2		NAC-T-2-2_peak_166	-	-	-	-	NC_029680.1	9661583	9662251	49	gene-LOC107411099	product=cyclin-dependent protein kinase inhibitor SMR10
Merged-NC_029681.1-7212394-1	NC_029681.1:7212168-7212620	+	49	526	rna-XM_016021247.2	1	NAC-T-2-1_peak_157		NC_029681.1	7212168	7212620	49	-	-	-	-	gene-LOC107413327	product=two-component response regulator ARR11%2C transcript variant X5
Merged-NC_029679.1-26470293-1	NC_029679.1:26470131-26470456	+	49	1052	rna-XM_016036892.2	2		NAC-T-2-2_peak_92	-	-	-	-	NC_029679.1	26470131	26470456	49	gene-LOC107426651	product=uncharacterized LOC107426651
Merged-NC_029679.1-5166625-1	NC_029679.1:5166364-5166887	+	49	-5510	rna-XM_016019803.2	2		NAC-T-2-2_peak_16	-	-	-	-	NC_029679.1	5166364	5166887	49	gene-LOC107412095	product=uncharacterized LOC107412095
Merged-NC_029689.1-15458895-1	NC_029689.1:15458603-15459188	+	49	3862	rna-XM_016041929.2	1	NAC-T-2-1_peak_621		NC_029689.1	15458603	15459188	49	-	-	-	-	gene-LOC107431055	product=abscisic acid receptor PYL4
Merged-NC_029679.1-30053952-1	NC_029679.1:30053664-30054241	+	49	-23130	rna-XM_025071327.1	2		NAC-T-2-2_peak_104	-	-	-	-	NC_029679.1	30053664	30054241	49	gene-LOC107428489	product=G-type lectin S-receptor-like serine/threonine-protein kinase At1g67520
Merged-NC_029679.1-9626471-1	NC_029679.1:9626273-9626670	+	49	-105	rna-XM_016025859.2	2		NAC-T-2-2_peak_25	-	-	-	-	NC_029679.1	9626273	9626670	49	gene-LOC107417244	product=probable amino acid permease 7%2C transcript variant X3
Merged-NC_029690.1-18877043-2	NC_029690.1:18876739-18877363	+	48.5	-4	rna-XM_025079530.1	1&2	NAC-T-2-1_peak_662	NAC-T-2-2_peak_1032	NC_029690.1	18876951	18877363	70	NC_029690.1	18876739	18877120	27	gene-LOC107433307	product=ABC transporter B family member 11-like
Merged-NC_029681.1-19624396-2	NC_029681.1:19624089-19624632	+	48.5	1198	rna-XM_025071454.1	1&2	NAC-T-2-1_peak_183	NAC-T-2-2_peak_302	NC_029681.1	19624242	19624623	36	NC_029681.1	19624089	19624632	61	gene-LOC107414132	product=glutamate dehydrogenase 2%2C transcript variant X1
Merged-NC_029679.1-42127028-2	NC_029679.1:42126807-42127238	+	48.5	-1345	rna-XM_016016215.2	1&2	NAC-T-2-1_peak_97	NAC-T-2-2_peak_138	NC_029679.1	42126807	42127164	57	NC_029679.1	42126906	42127238	40	gene-LOC107408792	product=beta-galactosidase 15-like
Merged-NC_029686.1-19161648-1	NC_029686.1:19161354-19161942	+	48	-10531	rna-XM_025076559.1	2		NAC-T-2-2_peak_747	-	-	-	-	NC_029686.1	19161354	19161942	48	gene-LOC107425574	product=peroxisome biogenesis protein 1
Merged-NC_029687.1-5251372-1	NC_029687.1:5251157-5251587	+	48	2461	rna-XM_016036602.2	2		NAC-T-2-2_peak_788	-	-	-	-	NC_029687.1	5251157	5251587	48	gene-LOC107426413	product=preprotein translocase subunit SCY2%2C chloroplastic
Merged-NW_015453857.1-73392-2	NW_015453857.1:73138-73678	+	48	19995	rna-XM_025068934.1	1&2	NAC-T-2-1_peak_737	NAC-T-2-2_peak_1153	NW_015453857.1	73138	73588	61	NW_015453857.1	73165	73678	35	gene-LOC107405082	product=disease resistance protein RML1B-like
Merged-NC_029686.1-22727757-1	NC_029686.1:22727243-22728272	+	48	-16790	rna-XM_016035718.2	2		NAC-T-2-2_peak_771	-	-	-	-	NC_029686.1	22727243	22728272	48	gene-LOC107425704	product=pentatricopeptide repeat-containing protein At2g13600
Merged-NC_029684.1-22263056-1	NC_029684.1:22262868-22263245	+	48	5343	rna-XM_016030814.2	2		NAC-T-2-2_peak_590	-	-	-	-	NC_029684.1	22262868	22263245	48	gene-LOC107421556	product=calmodulin-binding transcription activator 2-like%2C transcript variant X2
Merged-NC_029682.1-14926742-1	NC_029682.1:14926584-14926900	+	48	13811	rna-XM_025072811.1	2		NAC-T-2-2_peak_371	-	-	-	-	NC_029682.1	14926584	14926900	48	gene-LOC107416521	product=auxin response factor 4%2C transcript variant X8
Merged-NW_015453597.1-88284-1	NW_015453597.1:88115-88453	+	48	-1110	rna-XM_016010214.1	2		NAC-T-2-2_peak_1113	-	-	-	-	NW_015453597.1	88115	88453	48	gene-LOC107403330	product=UPF0481 protein At3g47200-like
Merged-NC_029687.1-13617530-1	NC_029687.1:13617365-13617695	+	48	-8722	rna-XM_016037480.2	1	NAC-T-2-1_peak_532		NC_029687.1	13617365	13617695	48	-	-	-	-	gene-LOC107427132	product=protein FAR1-RELATED SEQUENCE 5%2C transcript variant X3
Merged-NC_029680.1-21117268-1	NC_029680.1:21117057-21117480	+	48	1008	rna-XR_003054947.1	2		NAC-T-2-2_peak_209	-	-	-	-	NC_029680.1	21117057	21117480	48
Merged-NC_029684.1-8790227-1	NC_029684.1:8790068-8790387	+	48	-2465	rna-XM_016029776.2	2		NAC-T-2-2_peak_531	-	-	-	-	NC_029684.1	8790068	8790387	48	gene-LOC107420741	product=uncharacterized LOC107420741
Merged-NC_029686.1-20290897-1	NC_029686.1:20290717-20291078	+	48	14800	gene-LOC107425607	2		NAC-T-2-2_peak_759	-	-	-	-	NC_029686.1	20290717	20291078	48
Merged-NC_029685.1-17676543-1	NC_029685.1:17676368-17676719	+	48	-904	rna-XM_016032285.2	2		NAC-T-2-2_peak_662	-	-	-	-	NC_029685.1	17676368	17676719	48	gene-LOC107422789	product=RNA-binding KH domain-containing protein RCF3-like
Merged-NC_029684.1-782799-1	NC_029684.1:782382-783216	+	48	5320	rna-XM_025074792.1	1	NAC-T-2-1_peak_337		NC_029684.1	782382	783216	48	-	-	-	-	gene-LOC107419936	product=probable protein phosphatase 2C 59%2C transcript variant X2
Merged-NC_029681.1-25796007-1	NC_029681.1:25795844-25796170	+	48	4900	rna-XM_016023010.1	2		NAC-T-2-2_peak_327	-	-	-	-	NC_029681.1	25795844	25796170	48	gene-LOC107414814	product=myrcene synthase%2C chloroplastic-like
Merged-NC_029679.1-12002977-1	NC_029679.1:12002788-12003167	+	48	5127	rna-XM_016027898.2	2		NAC-T-2-2_peak_31	-	-	-	-	NC_029679.1	12002788	12003167	48	gene-LOC107419149	product=fibroin heavy chain-like
Merged-NC_029684.1-18626278-1	NC_029684.1:18626105-18626451	+	48	-9486	rna-XM_016030600.2	1	NAC-T-2-1_peak_386		NC_029684.1	18626105	18626451	48	-	-	-	-	gene-LOC107421371	product=cytochrome P450 714C2-like
Merged-NC_029682.1-8825635-1	NC_029682.1:8825455-8825815	+	48	-11010	rna-XM_016024446.2	2		NAC-T-2-2_peak_348	-	-	-	-	NC_029682.1	8825455	8825815	48	gene-LOC107415996	product=putative ABC transporter C family member 15
Merged-NC_029686.1-22572237-1	NC_029686.1:22572051-22572424	+	48	12167	rna-XM_025076733.1	1	NAC-T-2-1_peak_493		NC_029686.1	22572051	22572424	48	-	-	-	-	gene-LOC107425706	product=uncharacterized LOC107425706%2C transcript variant X2
Merged-NC_029680.1-18658242-2	NC_029680.1:18658057-18658421	+	48	1159	rna-XM_025070129.1	1&2	NAC-T-2-1_peak_132	NAC-T-2-2_peak_199	NC_029680.1	18658084	18658421	46	NC_029680.1	18658057	18658409	50	gene-LOC107411618	product=cation/H(+) antiporter 15-like
Merged-NC_029686.1-8029961-1	NC_029686.1:8029794-8030129	+	48	-2556	rna-XM_016034495.2	2		NAC-T-2-2_peak_713	-	-	-	-	NC_029686.1	8029794	8030129	48	gene-LOC107424650	product=mannan endo-1%2C4-beta-mannosidase 7
Merged-NC_029685.1-27244001-1	NC_029685.1:27243806-27244196	+	48	7020	rna-XM_016033144.2	2		NAC-T-2-2_peak_692	-	-	-	-	NC_029685.1	27243806	27244196	48	gene-LOC107423568	product=LIM domain-containing protein PLIM2b%2C transcript variant X1
Merged-NC_029684.1-2321371-1	NC_029684.1:2321210-2321533	+	48	-1831	rna-XM_016028923.2	2		NAC-T-2-2_peak_514	-	-	-	-	NC_029684.1	2321210	2321533	48	gene-LOC107420059	product=uncharacterized LOC107420059
Merged-NW_015454167.1-6976-1	NW_015454167.1:6743-7210	+	48	538	rna-XM_025069406.1	2		NAC-T-2-2_peak_1175	-	-	-	-	NW_015454167.1	6743	7210	48	gene-LOC107406302	product=uncharacterized protein YqkD
Merged-NC_029686.1-17887541-2	NC_029686.1:17887169-17887890	+	47.5	-3543	rna-XM_016035536.2	1&2	NAC-T-2-1_peak_478	NAC-T-2-2_peak_741	NC_029686.1	17887169	17887890	63	NC_029686.1	17887304	17887803	32	gene-LOC107425528	product=uncharacterized LOC107425528
Merged-NC_029682.1-6560985-2	NC_029682.1:6560697-6561230	+	47.5	3812	rna-XR_003055522.1	1&2	NAC-T-2-1_peak_218	NAC-T-2-2_peak_346	NC_029682.1	6560832	6561230	31	NC_029682.1	6560697	6561184	64
Merged-NC_029684.1-22810085-2	NC_029684.1:22809893-22810301	+	47	-137	rna-XM_016030771.2	1&2	NAC-T-2-1_peak_395	NAC-T-2-2_peak_594	NC_029684.1	22809922	22810301	57	NC_029684.1	22809893	22810225	37	gene-LOC107421521	product=receptor-like protein 32
Merged-NC_029684.1-9566594-1	NC_029684.1:9566188-9567001	+	47	-1808	rna-XM_025075056.1	2		NAC-T-2-2_peak_537	-	-	-	-	NC_029684.1	9566188	9567001	47	gene-LOC112492069	product=probable leucine-rich repeat receptor-like protein kinase At1g35710
Merged-NC_029679.1-548119-1	NC_029679.1:547865-548373	+	47	3098	rna-XM_016019041.1	2		NAC-T-2-2_peak_4	-	-	-	-	NC_029679.1	547865	548373	47	gene-LOC107411428	product=NAC transcription factor 29-like
Merged-NC_029689.1-10774357-1	NC_029689.1:10774192-10774523	+	47	827	rna-XM_016041361.1	2		NAC-T-2-2_peak_962	-	-	-	-	NC_029689.1	10774192	10774523	47	gene-LOC107430517	product=probable protein phosphatase 2C 4
Merged-NC_029690.1-8324525-1	NC_029690.1:8324276-8324774	+	47	4356	rna-XM_016043679.2	2		NAC-T-2-2_peak_1005	-	-	-	-	NC_029690.1	8324276	8324774	47	gene-LOC107432529	product=D-inositol 3-phosphate glycosyltransferase
Merged-NC_029679.1-39239165-1	NC_029679.1:39238985-39239345	+	47	2242	rna-XR_003053632.1	2		NAC-T-2-2_peak_133	-	-	-	-	NC_029679.1	39238985	39239345	47
Merged-NC_029679.1-13196353-1	NC_029679.1:13196134-13196573	+	47	26057	rna-XM_016028284.2	2		NAC-T-2-2_peak_38	-	-	-	-	NC_029679.1	13196134	13196573	47	gene-LOC107419537	product=uncharacterized LOC107419537
Merged-NC_029679.1-6968264-1	NC_029679.1:6968103-6968425	+	47	13309	gene-LOC112493444	1	NAC-T-2-1_peak_14		NC_029679.1	6968103	6968425	47	-	-	-	-
Merged-NW_015453647.1-65687-1	NW_015453647.1:65515-65860	+	47	-399	rna-XM_016010702.2	2		NAC-T-2-2_peak_1121	-	-	-	-	NW_015453647.1	65515	65860	47	gene-LOC107403788	product=ubiquitin carboxyl-terminal hydrolase 16
Merged-NC_029682.1-10183691-1	NC_029682.1:10183506-10183877	+	47	585	rna-XM_016024541.1	2		NAC-T-2-2_peak_356	-	-	-	-	NC_029682.1	10183506	10183877	47	gene-LOC107416087	product=fibroin heavy chain
Merged-NC_029685.1-3797343-1	NC_029685.1:3797176-3797510	+	47	-7107	rna-XM_016031326.2	2		NAC-T-2-2_peak_613	-	-	-	-	NC_029685.1	3797176	3797510	47	gene-LOC107421959	product=putative GEM-like protein 8
Merged-NC_029682.1-29908800-2	NC_029682.1:29908526-29909165	+	47	6585	rna-XM_016026018.2	1&2	NAC-T-2-1_peak_270	NAC-T-2-2_peak_416	NC_029682.1	29908568	29908943	44	NC_029682.1	29908526	29909165	50	gene-LOC107417402	product=uncharacterized LOC107417402
Merged-NC_029684.1-1177443-1	NC_029684.1:1177236-1177651	+	47	-12059	rna-XM_025075034.1	2		NAC-T-2-2_peak_510	-	-	-	-	NC_029684.1	1177236	1177651	47	gene-LOC107419920	product=zinc finger protein 5
Merged-NC_029686.1-18650952-1	NC_029686.1:18650563-18651341	+	47	-2324	rna-XM_016035562.2	2		NAC-T-2-2_peak_745	-	-	-	-	NC_029686.1	18650563	18651341	47	gene-LOC107425554	product=protein FAR-RED IMPAIRED RESPONSE 1-like
Merged-NC_029682.1-14748752-1	NC_029682.1:14748588-14748916	+	47	-15820	rna-XM_025072564.1	1	NAC-T-2-1_peak_234		NC_029682.1	14748588	14748916	47	-	-	-	-	gene-LOC107416516	product=E3 SUMO-protein ligase SIZ1-like%2C transcript variant X5
Merged-NC_029690.1-8317753-1	NC_029690.1:8317560-8317947	+	47	11128	rna-XM_016043679.2	2		NAC-T-2-2_peak_1004	-	-	-	-	NC_029690.1	8317560	8317947	47	gene-LOC107432529	product=D-inositol 3-phosphate glycosyltransferase
Merged-NC_029684.1-10090317-2	NC_029684.1:10089984-10090545	+	47	-318	rna-XM_016029941.2	1&2	NAC-T-2-1_peak_364	NAC-T-2-2_peak_540	NC_029684.1	10089984	10090545	50	NC_029684.1	10090209	10090532	44	gene-LOC107420880	product=uncharacterized LOC107420880
Merged-NC_029684.1-12239331-1	NC_029684.1:12239053-12239610	+	47	655	rna-XM_016030298.2	2		NAC-T-2-2_peak_546	-	-	-	-	NC_029684.1	12239053	12239610	47	gene-LOC107421128	product=probable receptor-like protein kinase At1g80640
Merged-NC_029681.1-277796-1	NC_029681.1:277559-278033	+	47	2231	rna-XM_025072275.1	2		NAC-T-2-2_peak_235	-	-	-	-	NC_029681.1	277559	278033	47	gene-LOC107412735	product=putative RING-H2 finger protein ATL69
Merged-NC_029683.1-108250-1	NC_029683.1:107871-108630	+	47	1772	rna-XR_003055885.1	1	NAC-T-2-1_peak_273		NC_029683.1	107871	108630	47	-	-	-	-
Merged-NC_029684.1-6032824-1	NC_029684.1:6032665-6032984	+	47	-8395	rna-XM_016029510.2	1	NAC-T-2-1_peak_351		NC_029684.1	6032665	6032984	47	-	-	-	-	gene-LOC107420522	product=protein disulfide-isomerase 5-2
Merged-NW_015453600.1-1350-1	NW_015453600.1:1166-1535	+	47	8402	rna-XM_016010232.2	1	NAC-T-2-1_peak_708		NW_015453600.1	1166	1535	47	-	-	-	-	gene-LOC107403351	product=uncharacterized LOC107403351%2C transcript variant X1
Merged-NW_015453489.1-948-1	NW_015453489.1:756-1140	+	47	24187	rna-XM_016046436.2	1	NAC-T-2-1_peak_695		NW_015453489.1	756	1140	47	-	-	-	-	gene-LOC107434917	product=transcription factor MYB20-like%2C transcript variant X3
Merged-NC_029685.1-18112000-1	NC_029685.1:18111804-18112197	+	47	3329	rna-XM_025075688.1	1	NAC-T-2-1_peak_422		NC_029685.1	18111804	18112197	47	-	-	-	-	gene-LOC107422879	product=casein kinase 1-like protein 10
Merged-NC_029681.1-1942481-1	NC_029681.1:1942271-1942691	+	47	3257	rna-XM_016020689.1	2		NAC-T-2-2_peak_238	-	-	-	-	NC_029681.1	1942271	1942691	47	gene-LOC107412866	product=mitochondrial metalloendopeptidase OMA1-like
Merged-NC_029684.1-2427362-1	NC_029684.1:2427202-2427522	+	47	4021	rna-XM_016028925.2	2		NAC-T-2-2_peak_515	-	-	-	-	NC_029684.1	2427202	2427522	47	gene-LOC107420060	product=trihelix transcription factor GTL2-like%2C transcript variant X2
Merged-NC_029681.1-15377557-1	NC_029681.1:15377351-15377763	+	47	26610	rna-XM_016021858.2	1	NAC-T-2-1_peak_175		NC_029681.1	15377351	15377763	47	-	-	-	-	gene-LOC107413815	product=17.8 kDa class I heat shock protein-like
Merged-NC_029680.1-21151858-1	NC_029680.1:21151699-21152018	+	47	2351	rna-XM_016019578.2	2		NAC-T-2-2_peak_211	-	-	-	-	NC_029680.1	21151699	21152018	47	gene-LOC107411903	product=3-ketoacyl-CoA synthase 7
Merged-NC_029679.1-8181904-1	NC_029679.1:8181729-8182079	+	47	4421	rna-XM_016023901.1	1	NAC-T-2-1_peak_17		NC_029679.1	8181729	8182079	47	-	-	-	-	gene-LOC107415557	product=uncharacterized LOC107415557
Merged-NC_029680.1-3675358-1	NC_029680.1:3675141-3675575	+	47	1593	rna-XM_016017987.2	2		NAC-T-2-2_peak_146	-	-	-	-	NC_029680.1	3675141	3675575	47	gene-LOC107410543	product=lysosomal Pro-X carboxypeptidase
Merged-NC_029686.1-10048111-2	NC_029686.1:10047911-10048309	+	46.5	660	rna-XM_016034793.2	1&2	NAC-T-2-1_peak_459	NAC-T-2-2_peak_718	NC_029686.1	10047911	10048309	43	NC_029686.1	10047951	10048274	50	gene-LOC107424905	product=kinesin-like protein KIN-4A
Merged-NC_029681.1-24673492-1	NC_029681.1:24673315-24673669	+	46	1571	rna-XM_016022863.2	1	NAC-T-2-1_peak_195		NC_029681.1	24673315	24673669	46	-	-	-	-	gene-LOC107414704	product=protein LOW PSII ACCUMULATION 2%2C chloroplastic
Merged-NC_029684.1-5475508-1	NC_029684.1:5475295-5475721	+	46	6494	rna-XM_016029410.2	2		NAC-T-2-2_peak_526	-	-	-	-	NC_029684.1	5475295	5475721	46	gene-LOC107420448	product=probably inactive leucine-rich repeat receptor-like protein kinase At2g25790
Merged-NC_029680.1-21664729-1	NC_029680.1:21664558-21664900	+	46	2941	rna-XM_016019627.2	2		NAC-T-2-2_peak_212	-	-	-	-	NC_029680.1	21664558	21664900	46	gene-LOC107411943	product=receptor-like protein 6
Merged-NC_029680.1-16252299-1	NC_029680.1:16252084-16252514	+	46	6339	rna-XM_016018980.2	2		NAC-T-2-2_peak_190	-	-	-	-	NC_029680.1	16252084	16252514	46	gene-LOC107411401	product=putative protein TPRXL
Merged-NC_029679.1-1580793-1	NC_029679.1:1580627-1580960	+	46	-794	rna-XM_025079191.1	2		NAC-T-2-2_peak_9	-	-	-	-	NC_029679.1	1580627	1580960	46	gene-LOC107420862	product=U3 small nucleolar RNA-associated protein 25%2C transcript variant X2
Merged-NW_015453536.1-166991-1	NW_015453536.1:166774-167209	+	46	26432	rna-XM_016047043.2	1	NAC-T-2-1_peak_701		NW_015453536.1	166774	167209	46	-	-	-	-	gene-LOC107435434	product=vacuolar-processing enzyme
Merged-NC_029688.1-13103047-1	NC_029688.1:13102857-13103237	+	46	25629	rna-XM_016039620.2	2		NAC-T-2-2_peak_900	-	-	-	-	NC_029688.1	13102857	13103237	46	gene-LOC107429010	product=ribonuclease 3-like
Merged-NW_015453464.1-190693-1	NW_015453464.1:190508-190878	+	46	-2202	rna-XM_016046047.2	2		NAC-T-2-2_peak_1083	-	-	-	-	NW_015453464.1	190508	190878	46	gene-LOC107434570	product=secretory carrier-associated membrane protein 4
Merged-NC_029681.1-10704173-1	NC_029681.1:10704006-10704340	+	46	-3120	rna-XM_016021650.2	1	NAC-T-2-1_peak_161		NC_029681.1	10704006	10704340	46	-	-	-	-	gene-LOC107413642	product=aminodeoxychorismate synthase%2C chloroplastic%2C transcript variant X2
Merged-NC_029682.1-2423617-1	NC_029682.1:2423416-2423818	+	46	122	rna-XM_016023596.2	2		NAC-T-2-2_peak_340	-	-	-	-	NC_029682.1	2423416	2423818	46	gene-LOC107415297	product=probable phospholipid-transporting ATPase 8
Merged-NC_029679.1-28504796-1	NC_029679.1:28504579-28505014	+	46	1168	rna-XM_016037826.2	1	NAC-T-2-1_peak_67		NC_029679.1	28504579	28505014	46	-	-	-	-	gene-LOC107427443	product=probable protein phosphatase 2C 27
Merged-NC_029680.1-5643091-1	NC_029680.1:5642917-5643265	+	46	-1560	rna-XM_016018148.2	1	NAC-T-2-1_peak_106		NC_029680.1	5642917	5643265	46	-	-	-	-	gene-LOC107410686	product=uncharacterized protein At1g08160-like
Merged-NW_015453430.1-139031-1	NW_015453430.1:138713-139350	+	46	-15576	rna-XM_025067357.1	2		NAC-T-2-2_peak_1065	-	-	-	-	NW_015453430.1	138713	139350	46	gene-LOC107434145	product=shaggy-related protein kinase zeta%2C transcript variant X2
Merged-NC_029679.1-35710374-1	NC_029679.1:35710182-35710566	+	46	-1980	rna-XM_016045586.2	2		NAC-T-2-2_peak_126	-	-	-	-	NC_029679.1	35710182	35710566	46	gene-LOC107434149	product=APO protein 1%2C chloroplastic%2C transcript variant X3
Merged-NC_029682.1-14798939-2	NC_029682.1:14798715-14799278	+	46	49772	rna-XM_016025018.2	1&2	NAC-T-2-1_peak_235	NAC-T-2-2_peak_369	NC_029682.1	14798715	14799045	42	NC_029682.1	14798719	14799278	50	gene-LOC107416523	product=exocyst complex component EXO84C
Merged-NC_029680.1-1873553-1	NC_029680.1:1873384-1873722	+	46	266	gene-LOC107410348	2		NAC-T-2-2_peak_142	-	-	-	-	NC_029680.1	1873384	1873722	46
Merged-NC_029687.1-13788357-1	NC_029687.1:13788050-13788665	+	46	112	rna-XM_016037479.2	2		NAC-T-2-2_peak_825	-	-	-	-	NC_029687.1	13788050	13788665	46	gene-LOC107427131	product=phototropin-2%2C transcript variant X2
Merged-NC_029683.1-7493173-1	NC_029683.1:7492983-7493363	+	46	1737	rna-XM_016026867.2	2		NAC-T-2-2_peak_440	-	-	-	-	NC_029683.1	7492983	7493363	46	gene-LOC107418191	product=O-fucosyltransferase 37
Merged-NC_029685.1-27122413-1	NC_029685.1:27122240-27122587	+	46	-1319	rna-XR_001581965.2	2		NAC-T-2-2_peak_691	-	-	-	-	NC_029685.1	27122240	27122587	46
Merged-NC_029679.1-34624612-1	NC_029679.1:34624418-34624806	+	46	3285	rna-XM_016043928.2	2		NAC-T-2-2_peak_120	-	-	-	-	NC_029679.1	34624418	34624806	46	gene-LOC107432745	product=adenylyltransferase and sulfurtransferase MOCS3
Merged-NC_029683.1-30953142-1	NC_029683.1:30952926-30953358	+	46	-1348	rna-XM_016028460.1	2		NAC-T-2-2_peak_506	-	-	-	-	NC_029683.1	30952926	30953358	46	gene-LOC107419685	product=17.8 kDa class I heat shock protein-like
Merged-NC_029684.1-2897643-1	NC_029684.1:2897330-2897956	+	46	-1634	rna-XM_016028967.2	1	NAC-T-2-1_peak_341		NC_029684.1	2897330	2897956	46	-	-	-	-	gene-LOC107420101	product=protein CONSERVED IN THE GREEN LINEAGE AND DIATOMS 27%2C chloroplastic
Merged-NC_029686.1-22445010-1	NC_029686.1:22444830-22445191	+	46	-21565	rna-XM_025076433.1	2		NAC-T-2-2_peak_766	-	-	-	-	NC_029686.1	22444830	22445191	46	gene-LOC112492562	product=uncharacterized LOC112492562
Merged-NC_029687.1-15891276-1	NC_029687.1:15891087-15891466	+	46	13091	rna-XM_016037574.2	2		NAC-T-2-2_peak_833	-	-	-	-	NC_029687.1	15891087	15891466	46	gene-LOC107427207	product=isocitrate dehydrogenase [NAD] regulatory subunit 1%2C mitochondrial%2C transcript variant X1
Merged-NC_029684.1-15743689-1	NC_029684.1:15743515-15743863	+	46	-15634	rna-XM_016030477.2	2		NAC-T-2-2_peak_560	-	-	-	-	NC_029684.1	15743515	15743863	46	gene-LOC107421271	product=lysine histidine transporter-like 5
Merged-NC_029680.1-2144251-1	NC_029680.1:2144065-2144438	+	46	1416	rna-XM_025071156.1	1	NAC-T-2-1_peak_100		NC_029680.1	2144065	2144438	46	-	-	-	-	gene-LOC107410433	product=uncharacterized LOC107410433%2C transcript variant X3
Merged-NC_029685.1-7805597-1	NC_029685.1:7805393-7805801	+	46	15498	rna-XM_016031554.2	2		NAC-T-2-2_peak_625	-	-	-	-	NC_029685.1	7805393	7805801	46	gene-LOC107422146	product=organ-specific protein P4-like
Merged-NC_029689.1-10193090-1	NC_029689.1:10192922-10193258	+	46	-56420	rna-XM_016041331.2	1	NAC-T-2-1_peak_612		NC_029689.1	10192922	10193258	46	-	-	-	-	gene-LOC107430486	product=beta-amyrin 11-oxidase-like
Merged-NC_029681.1-10896410-1	NC_029681.1:10896216-10896605	+	46	-9229	rna-XM_016021669.2	1	NAC-T-2-1_peak_163		NC_029681.1	10896216	10896605	46	-	-	-	-	gene-LOC107413656	product=transcription factor GTE6
Merged-NC_029679.1-26780677-1	NC_029679.1:26780505-26780850	+	46	1855	gene-LOC107426354	2		NAC-T-2-2_peak_93	-	-	-	-	NC_029679.1	26780505	26780850	46
Merged-NC_029689.1-1020292-1	NC_029689.1:1020134-1020451	+	46	8179	rna-XM_016040616.2	2		NAC-T-2-2_peak_926	-	-	-	-	NC_029689.1	1020134	1020451	46	gene-LOC107429861	product=puromycin-sensitive aminopeptidase%2C transcript variant X1
Merged-NC_029683.1-19341493-1	NC_029683.1:19341315-19341671	+	46	16700	rna-XM_016027750.2	2		NAC-T-2-2_peak_472	-	-	-	-	NC_029683.1	19341315	19341671	46	gene-LOC107419033	product=RHOMBOID-like protein 12%2C mitochondrial
Merged-NC_029684.1-10869417-1	NC_029684.1:10869259-10869575	+	46	-1176	rna-XM_016030112.2	2		NAC-T-2-2_peak_543	-	-	-	-	NC_029684.1	10869259	10869575	46	gene-LOC107420998	product=auxin response factor 17%2C transcript variant X4
Merged-NC_029687.1-145415-1	NC_029687.1:145245-145585	+	46	2394	rna-XM_016035771.2	2		NAC-T-2-2_peak_772	-	-	-	-	NC_029687.1	145245	145585	46	gene-LOC107425748	product=NAC domain-containing protein 21/22-like
Merged-NC_029684.1-22695957-1	NC_029684.1:22695791-22696124	+	46	3197	rna-XR_003056367.1	2		NAC-T-2-2_peak_593	-	-	-	-	NC_029684.1	22695791	22696124	46
Merged-NC_029681.1-11106719-1	NC_029681.1:11106538-11106900	+	46	2580	rna-XR_003055155.1	2		NAC-T-2-2_peak_269	-	-	-	-	NC_029681.1	11106538	11106900	46
Merged-NC_029679.1-15411387-2	NC_029679.1:15411173-15411611	+	45.5	-363	rna-XM_016030724.2	1&2	NAC-T-2-1_peak_33	NAC-T-2-2_peak_43	NC_029679.1	15411173	15411564	43	NC_029679.1	15411203	15411611	48	gene-LOC107421470	product=(3S%2C6E)-nerolidol synthase 1
Merged-NW_015457610.1-441-1	NW_015457610.1:276-606	+	45	1236	rna-XM_016017295.2	1	NAC-T-2-1_peak_764		NW_015457610.1	276	606	45	-	-	-	-	gene-LOC107409872	product=acyl-CoA--sterol O-acyltransferase 1-like
Merged-NW_015453692.1-3950-1	NW_015453692.1:3714-4186	+	45	-222	rna-XM_016011049.2	1	NAC-T-2-1_peak_718		NW_015453692.1	3714	4186	45	-	-	-	-	gene-LOC107404103	product=splicing factor 3B subunit 1
Merged-NC_029679.1-25840144-2	NC_029679.1:25839850-25840385	+	45	5886	rna-XM_025074698.1	1&2	NAC-T-2-1_peak_57	NAC-T-2-2_peak_88	NC_029679.1	25839983	25840385	46	NC_029679.1	25839850	25840359	44	gene-LOC107426224	product=AP2-like ethylene-responsive transcription factor At1g16060
Merged-NC_029681.1-2397521-1	NC_029681.1:2397355-2397687	+	45	2197	rna-XM_016020739.2	2		NAC-T-2-2_peak_241	-	-	-	-	NC_029681.1	2397355	2397687	45	gene-LOC107412909	product=protein LATERAL ROOT PRIMORDIUM 1-like%2C transcript variant X1
Merged-NC_029680.1-14893406-1	NC_029680.1:14893210-14893603	+	45	1739	rna-XM_016018945.2	2		NAC-T-2-2_peak_182	-	-	-	-	NC_029680.1	14893210	14893603	45	gene-LOC107411367	product=60S ribosomal protein L12-like
Merged-NC_029690.1-395265-1	NC_029690.1:395105-395426	+	45	-605	rna-XM_016042507.1	2		NAC-T-2-2_peak_986	-	-	-	-	NC_029690.1	395105	395426	45	gene-LOC107431554	product=disease resistance-like protein DSC1
Merged-NC_029685.1-13834053-1	NC_029685.1:13833845-13834261	+	45	699	rna-XM_025075804.1	1	NAC-T-2-1_peak_416		NC_029685.1	13833845	13834261	45	-	-	-	-	gene-LOC107422537	product=protein ACCELERATED CELL DEATH 6-like%2C transcript variant X1
Merged-NC_029681.1-25381506-1	NC_029681.1:25381337-25381676	+	45	426	rna-XM_016022980.2	2		NAC-T-2-2_peak_326	-	-	-	-	NC_029681.1	25381337	25381676	45	gene-LOC107414787	product=O-acyltransferase WSD1-like%2C transcript variant X1
Merged-NC_029685.1-25436301-1	NC_029685.1:25436022-25436581	+	45	3702	rna-XM_016032936.2	2		NAC-T-2-2_peak_682	-	-	-	-	NC_029685.1	25436022	25436581	45	gene-LOC107423392	product=coiled-coil domain-containing protein SCD2-like%2C transcript variant X2
Merged-NW_015453862.1-43928-1	NW_015453862.1:43721-44135	+	45	-5706	rna-XM_025068946.1	2		NAC-T-2-2_peak_1154	-	-	-	-	NW_015453862.1	43721	44135	45	gene-LOC107405107	product=uncharacterized LOC107405107
Merged-NC_029682.1-16192933-1	NC_029682.1:16192616-16193250	+	45	602	rna-XM_016025140.2	2		NAC-T-2-2_peak_375	-	-	-	-	NC_029682.1	16192616	16193250	45	gene-LOC107416625	product=probable polyamine oxidase 2
Merged-NC_029681.1-2575476-1	NC_029681.1:2575281-2575671	+	45	-2507	rna-XR_003055287.1	1	NAC-T-2-1_peak_146		NC_029681.1	2575281	2575671	45	-	-	-	-
Merged-NC_029682.1-7040061-1	NC_029682.1:7039883-7040240	+	45	-4542	rna-XM_016024154.2	1	NAC-T-2-1_peak_221		NC_029682.1	7039883	7040240	45	-	-	-	-	gene-LOC107415764	product=classical arabinogalactan protein 9
Merged-NC_029680.1-16560217-1	NC_029680.1:16560050-16560384	+	45	-27883	rna-XM_016019007.2	1	NAC-T-2-1_peak_127		NC_029680.1	16560050	16560384	45	-	-	-	-	gene-LOC107411426	product=asparagine synthetase [glutamine-hydrolyzing] 1
Merged-NC_029679.1-16253688-1	NC_029679.1:16253490-16253886	+	45	-8251	rna-XM_025079397.1	2		NAC-T-2-2_peak_47	-	-	-	-	NC_029679.1	16253490	16253886	45	gene-LOC107421624	product=cysteine-rich receptor-like protein kinase 7
Merged-NC_029683.1-5639859-1	NC_029683.1:5639688-5640031	+	45	-3531	rna-XM_025073389.1	2		NAC-T-2-2_peak_436	-	-	-	-	NC_029683.1	5639688	5640031	45	gene-LOC112488828	product=germin-like protein subfamily 1 member 17
Merged-NW_015453539.1-130823-1	NW_015453539.1:130633-131014	+	45	-3732	rna-XM_016047075.1	1	NAC-T-2-1_peak_702		NW_015453539.1	130633	131014	45	-	-	-	-	gene-LOC107435458	product=uncharacterized LOC107435458
Merged-NC_029689.1-2950253-1	NC_029689.1:2950062-2950445	+	45	5017	rna-XM_016040864.2	2		NAC-T-2-2_peak_938	-	-	-	-	NC_029689.1	2950062	2950445	45	gene-LOC107430075	product=protein HLB1
Merged-NC_029690.1-5914067-1	NC_029690.1:5913851-5914283	+	45	-3112	rna-XM_016043378.2	2		NAC-T-2-2_peak_1000	-	-	-	-	NC_029690.1	5913851	5914283	45	gene-LOC107432274	product=protein SMAX1-LIKE 3
Merged-NC_029679.1-35840955-1	NC_029679.1:35840724-35841187	+	45	392	rna-XM_025067723.1	2		NAC-T-2-2_peak_127	-	-	-	-	NC_029679.1	35840724	35841187	45	gene-LOC107434091	product=cellulose synthase-like protein E1%2C transcript variant X2
Merged-NC_029689.1-3973518-2	NC_029689.1:3973330-3973721	+	44.5	-3034	rna-XM_016041018.1	1&2	NAC-T-2-1_peak_599	NAC-T-2-2_peak_941	NC_029689.1	3973356	3973721	42	NC_029689.1	3973330	3973666	47	gene-LOC107430208	product=transcription factor MYB4-like
Merged-NC_029686.1-14483461-1	NC_029686.1:14483222-14483700	+	44	3560	rna-XM_016035339.2	1	NAC-T-2-1_peak_467		NC_029686.1	14483222	14483700	44	-	-	-	-	gene-LOC107425344	product=uncharacterized LOC107425344%2C transcript variant X2
Merged-NC_029690.1-4249069-1	NC_029690.1:4248892-4249247	+	44	4589	rna-XM_016043096.2	2		NAC-T-2-2_peak_995	-	-	-	-	NC_029690.1	4248892	4249247	44	gene-LOC107432043	product=E3 ubiquitin-protein ligase UPL7%2C transcript variant X1
Merged-NC_029686.1-20242314-1	NC_029686.1:20242095-20242533	+	44	-4151	rna-XM_016035630.2	1	NAC-T-2-1_peak_488		NC_029686.1	20242095	20242533	44	-	-	-	-	gene-LOC107425618	product=vacuolar protein sorting-associated protein 20 homolog 2
Merged-NW_015453459.1-55727-1	NW_015453459.1:55545-55909	+	44	17507	rna-XM_016045978.1	2		NAC-T-2-2_peak_1077	-	-	-	-	NW_015453459.1	55545	55909	44	gene-LOC107434507	product=uncharacterized LOC107434507
Merged-NC_029679.1-12795378-2	NC_029679.1:12795131-12795635	+	44	-1520	rna-XM_025071324.1	1&2	NAC-T-2-1_peak_24	NAC-T-2-2_peak_37	NC_029679.1	12795131	12795635	44	NC_029679.1	12795170	12795576	44	gene-LOC107419565	product=aspartic proteinase-like%2C transcript variant X2
Merged-NC_029685.1-18356075-2	NC_029685.1:18355769-18356391	+	44	-118	rna-XM_016032362.1	1&2	NAC-T-2-1_peak_425	NAC-T-2-2_peak_667	NC_029685.1	18355769	18356391	30	NC_029685.1	18355867	18356275	58	gene-LOC107422855	product=proline-rich extensin-like protein EPR1
Merged-NC_029681.1-4809256-1	NC_029681.1:4809089-4809423	+	44	535	rna-XM_016021016.2	2		NAC-T-2-2_peak_249	-	-	-	-	NC_029681.1	4809089	4809423	44	gene-LOC107413142	product=uncharacterized LOC107413142
Merged-NC_029679.1-30699137-1	NC_029679.1:30698964-30699310	+	44	-667	rna-XM_025070452.1	2		NAC-T-2-2_peak_106	-	-	-	-	NC_029679.1	30698964	30699310	44	gene-LOC107428821	product=ent-kaurenoic acid oxidase 1-like
Merged-NC_029690.1-1389823-1	NC_029690.1:1389584-1390063	+	44	610	rna-XM_016042549.2	2		NAC-T-2-2_peak_988	-	-	-	-	NC_029690.1	1389584	1390063	44	gene-LOC107431590	product=eukaryotic translation initiation factor 3 subunit E
Merged-NC_029687.1-16809447-1	NC_029687.1:16809269-16809626	+	44	4527	rna-XM_016037622.2	2		NAC-T-2-2_peak_836	-	-	-	-	NC_029687.1	16809269	16809626	44	gene-LOC107427248	product=uncharacterized protein ycf39%2C transcript variant X1
Merged-NC_029679.1-19818196-1	NC_029679.1:19818029-19818363	+	44	1006	rna-XM_016034523.2	2		NAC-T-2-2_peak_55	-	-	-	-	NC_029679.1	19818029	19818363	44	gene-LOC107424671	product=ALA-interacting subunit 3
Merged-NC_029681.1-22502192-1	NC_029681.1:22501877-22502508	+	44	-1276	rna-XM_016022619.2	2		NAC-T-2-2_peak_316	-	-	-	-	NC_029681.1	22501877	22502508	44	gene-LOC107414491	product=remorin
Merged-NC_029686.1-12228021-1	NC_029686.1:12227857-12228185	+	44	2566	rna-XM_025076330.1	2		NAC-T-2-2_peak_722	-	-	-	-	NC_029686.1	12227857	12228185	44	gene-LOC107425152	product=glycine-rich cell wall structural protein 1-like
Merged-NC_029686.1-1981118-1	NC_029686.1:1980614-1981622	+	44	-2371	rna-XM_016033441.2	1	NAC-T-2-1_peak_442		NC_029686.1	1980614	1981622	44	-	-	-	-	gene-LOC107423806	product=kinesin-like protein NACK2
Merged-NC_029679.1-22648559-1	NC_029679.1:22648354-22648764	+	44	-39902	rna-XM_016035460.2	2		NAC-T-2-2_peak_70	-	-	-	-	NC_029679.1	22648354	22648764	44	gene-LOC107425459	product=dof zinc finger protein DOF1.4-like
Merged-NC_029685.1-6621949-1	NC_029685.1:6621785-6622113	+	44	-11268	rna-XM_016031475.2	2		NAC-T-2-2_peak_620	-	-	-	-	NC_029685.1	6621785	6622113	44	gene-LOC107422075	product=protein ENHANCED DISEASE RESISTANCE 2-like%2C transcript variant X1
Merged-NC_029687.1-8087934-1	NC_029687.1:8087630-8088239	+	44	126	rna-XM_016037063.2	1	NAC-T-2-1_peak_513		NC_029687.1	8087630	8088239	44	-	-	-	-	gene-LOC107426781	product=ubiquitin recognition factor in ER-associated degradation protein 1
Merged-NC_029684.1-1451526-1	NC_029684.1:1451346-1451707	+	44	-4052	rna-XM_016028692.2	1	NAC-T-2-1_peak_338		NC_029684.1	1451346	1451707	44	-	-	-	-	gene-LOC107419860	product=cyclin-D1-1
Merged-NC_029686.1-10082452-1	NC_029686.1:10082293-10082612	+	44	669	rna-XM_016034838.2	1	NAC-T-2-1_peak_460		NC_029686.1	10082293	10082612	44	-	-	-	-	gene-LOC107424938	product=acyl-CoA-binding domain-containing protein 3-like
Merged-NC_029680.1-8519272-1	NC_029680.1:8519067-8519478	+	44	1132	rna-XM_016018523.2	2		NAC-T-2-2_peak_158	-	-	-	-	NC_029680.1	8519067	8519478	44	gene-LOC107411019	product=pentatricopeptide repeat-containing protein At5g59600
Merged-NC_029679.1-31046748-1	NC_029679.1:31046560-31046936	+	44	-11577	rna-XR_001582411.2	2		NAC-T-2-2_peak_109	-	-	-	-	NC_029679.1	31046560	31046936	44
Merged-NW_015453958.1-8478-1	NW_015453958.1:8278-8679	+	44	7637	rna-XM_016012611.2	2		NAC-T-2-2_peak_1163	-	-	-	-	NW_015453958.1	8278	8679	44	gene-LOC107405543	product=probable RNA-dependent RNA polymerase 5
Merged-NC_029687.1-9683774-1	NC_029687.1:9683615-9683934	+	44	-626	rna-XM_016037195.2	2		NAC-T-2-2_peak_803	-	-	-	-	NC_029687.1	9683615	9683934	44	gene-LOC107426897	product=uncharacterized LOC107426897
Merged-NC_029690.1-15898322-1	NC_029690.1:15898130-15898515	+	44	-18415	rna-XM_025066644.1	2		NAC-T-2-2_peak_1025	-	-	-	-	NC_029690.1	15898130	15898515	44	gene-LOC107433080	product=pentatricopeptide repeat-containing protein At1g79540%2C transcript variant X5
Merged-NC_029683.1-17551065-1	NC_029683.1:17550795-17551335	+	44	14089	rna-XR_003056165.1	2		NAC-T-2-2_peak_467	-	-	-	-	NC_029683.1	17550795	17551335	44
Merged-NW_015453667.1-69366-1	NW_015453667.1:69173-69559	+	44	5360	rna-XR_003053918.1	1	NAC-T-2-1_peak_716		NW_015453667.1	69173	69559	44	-	-	-	-
Merged-NC_029689.1-4958272-1	NC_029689.1:4957992-4958553	+	44	-21087	rna-XM_016041086.2	1	NAC-T-2-1_peak_602		NC_029689.1	4957992	4958553	44	-	-	-	-	gene-LOC107430261	product=FAM10 family protein At4g22670
Merged-NC_029680.1-1775734-1	NC_029680.1:1775544-1775925	+	44	133	rna-XM_016017818.2	2		NAC-T-2-2_peak_141	-	-	-	-	NC_029680.1	1775544	1775925	44	gene-LOC107410390	product=indole-3-acetaldehyde oxidase-like
Merged-NC_029683.1-21539869-1	NC_029683.1:21539646-21540093	+	44	-28594	rna-XM_016027806.2	2		NAC-T-2-2_peak_479	-	-	-	-	NC_029683.1	21539646	21540093	44	gene-LOC107419077	product=squamosa promoter-binding-like protein 6
Merged-NC_029684.1-17771639-1	NC_029684.1:17771469-17771809	+	44	-8905	rna-XR_003056354.1	2		NAC-T-2-2_peak_572	-	-	-	-	NC_029684.1	17771469	17771809	44
Merged-NC_029690.1-17310720-1	NC_029690.1:17310451-17310989	+	43	538	rna-XM_016044362.2	2		NAC-T-2-2_peak_1028	-	-	-	-	NC_029690.1	17310451	17310989	43	gene-LOC107433111	product=uncharacterized LOC107433111
Merged-NC_029687.1-17436490-1	NC_029687.1:17436294-17436687	+	43	-4018	gene-LOC107427294	1	NAC-T-2-1_peak_538		NC_029687.1	17436294	17436687	43	-	-	-	-
Merged-NC_029679.1-677213-1	NC_029679.1:677006-677421	+	43	-2105	rna-XM_016023569.1	1	NAC-T-2-1_peak_2		NC_029679.1	677006	677421	43	-	-	-	-	gene-LOC107415237	product=photosystem I reaction center subunit psaK%2C chloroplastic
Merged-NC_029687.1-10600180-1	NC_029687.1:10600015-10600345	+	43	-1789	rna-XM_016037308.2	1	NAC-T-2-1_peak_520		NC_029687.1	10600015	10600345	43	-	-	-	-	gene-LOC107426985	product=D-3-phosphoglycerate dehydrogenase 1%2C chloroplastic-like
Merged-NC_029687.1-13471493-1	NC_029687.1:13471304-13471683	+	43	-5673	rna-XM_025077645.1	1	NAC-T-2-1_peak_529		NC_029687.1	13471304	13471683	43	-	-	-	-	gene-LOC107427114	product=mediator of RNA polymerase II transcription subunit 19a%2C transcript variant X5
Merged-NC_029688.1-8656169-1	NC_029688.1:8656011-8656327	+	43	-2918	rna-XM_016039423.1	2		NAC-T-2-2_peak_880	-	-	-	-	NC_029688.1	8656011	8656327	43	gene-LOC107428831	product=probable serine/threonine-protein kinase PBL3
Merged-NC_029690.1-16874870-1	NC_029690.1:16874699-16875041	+	43	-27878	rna-XM_016044342.2	1	NAC-T-2-1_peak_657		NC_029690.1	16874699	16875041	43	-	-	-	-	gene-LOC107433092	product=probable beta-1%2C4-xylosyltransferase IRX9%2C transcript variant X2
Merged-NC_029689.1-4962547-1	NC_029689.1:4962375-4962720	+	43	-16812	rna-XM_016041086.2	2		NAC-T-2-2_peak_946	-	-	-	-	NC_029689.1	4962375	4962720	43	gene-LOC107430261	product=FAM10 family protein At4g22670
Merged-NC_029681.1-2564022-1	NC_029681.1:2563711-2564334	+	43	-244	rna-XM_016020766.2	2		NAC-T-2-2_peak_244	-	-	-	-	NC_029681.1	2563711	2564334	43	gene-LOC107412929	product=putative 12-oxophytodienoate reductase 11
Merged-NC_029681.1-5273936-1	NC_029681.1:5273777-5274096	+	43	-188	rna-XM_025071555.1	1	NAC-T-2-1_peak_150		NC_029681.1	5273777	5274096	43	-	-	-	-	gene-LOC107413199	product=folylpolyglutamate synthase%2C transcript variant X3
Merged-NW_015453944.1-47676-1	NW_015453944.1:47302-48050	+	43	2251	rna-XM_016012546.2	2		NAC-T-2-2_peak_1162	-	-	-	-	NW_015453944.1	47302	48050	43	gene-LOC107405482	product=purple acid phosphatase 3-like%2C transcript variant X2
Merged-NC_029688.1-4362586-1	NC_029688.1:4362181-4362992	+	43	-521	rna-XM_016039067.2	2		NAC-T-2-2_peak_874	-	-	-	-	NC_029688.1	4362181	4362992	43	gene-LOC107428521	product=protein SIEVE ELEMENT OCCLUSION B-like
Merged-NW_015453489.1-45206-1	NW_015453489.1:44958-45454	+	43	80	rna-XM_025067711.1	1	NAC-T-2-1_peak_696		NW_015453489.1	44958	45454	43	-	-	-	-	gene-LOC112489333	product=uncharacterized LOC112489333
Merged-NC_029690.1-14872496-1	NC_029690.1:14872330-14872662	+	43	-50153	rna-XM_025079527.1	2		NAC-T-2-2_peak_1022	-	-	-	-	NC_029690.1	14872330	14872662	43	gene-LOC107433045	product=WUSCHEL-related homeobox 11-like
Merged-NC_029682.1-27032230-1	NC_029682.1:27032045-27032415	+	43	41253	rna-XM_016025890.2	2		NAC-T-2-2_peak_408	-	-	-	-	NC_029682.1	27032045	27032415	43	gene-LOC107417277	product=protein trichome birefringence-like 43
Merged-NC_029683.1-21413351-1	NC_029683.1:21413179-21413524	+	43	-9826	rna-XR_003056222.1	2		NAC-T-2-2_peak_478	-	-	-	-	NC_029683.1	21413179	21413524	43
Merged-NC_029690.1-9088883-1	NC_029690.1:9088662-9089105	+	43	-10627	rna-XM_016043822.2	2		NAC-T-2-2_peak_1007	-	-	-	-	NC_029690.1	9088662	9089105	43	gene-LOC107432637	product=glyoxylate/hydroxypyruvate reductase HPR3-like
Merged-NC_029687.1-16928375-1	NC_029687.1:16928185-16928566	+	43	156	rna-XM_016037636.1	2		NAC-T-2-2_peak_838	-	-	-	-	NC_029687.1	16928185	16928566	43	gene-LOC107427258	product=uncharacterized LOC107427258
Merged-NW_015455676.1-4420-2	NW_015455676.1:4206-4664	+	43	464	rna-XM_016016005.1	1&2	NAC-T-2-1_peak_763	NAC-T-2-2_peak_1191	NW_015455676.1	4226	4585	31	NW_015455676.1	4206	4664	55	gene-LOC107408599	product=ACT domain-containing protein ACR8-like
Merged-NW_015453438.1-174467-1	NW_015453438.1:174237-174697	+	43	2348	rna-XM_025067396.1	1	NAC-T-2-1_peak_679		NW_015453438.1	174237	174697	43	-	-	-	-	gene-LOC107434242	product=bifunctional TH2 protein%2C mitochondrial-like
Merged-NC_029679.1-15310027-2	NC_029679.1:15309731-15310259	+	43	-10268	rna-XR_003054561.1	1&2	NAC-T-2-1_peak_32	NAC-T-2-2_peak_42	NC_029679.1	15309731	15310240	39	NC_029679.1	15309878	15310259	47
Merged-NW_015453526.1-16394-1	NW_015453526.1:16191-16598	+	43	-1647	rna-XM_025067894.1	1	NAC-T-2-1_peak_698		NW_015453526.1	16191	16598	43	-	-	-	-	gene-LOC107435288	product=uncharacterized LOC107435288%2C transcript variant X5
Merged-NW_015454344.1-20356-1	NW_015454344.1:20144-20568	+	43	2394	rna-XM_016013922.2	2		NAC-T-2-2_peak_1177	-	-	-	-	NW_015454344.1	20144	20568	43	gene-LOC107406740	product=protein NRT1/ PTR FAMILY 5.2-like
Merged-NC_029680.1-15325243-1	NC_029680.1:15325047-15325439	+	43	-53750	gene-LOC107411385	2		NAC-T-2-2_peak_186	-	-	-	-	NC_029680.1	15325047	15325439	43
Merged-NC_029682.1-12963347-1	NC_029682.1:12963102-12963592	+	43	-7252	rna-XM_025072917.1	2		NAC-T-2-2_peak_364	-	-	-	-	NC_029682.1	12963102	12963592	43	gene-LOC107416347	product=xyloglucan endotransglucosylase/hydrolase 2-like
Merged-NC_029690.1-11096077-1	NC_029690.1:11095908-11096246	+	43	9733	rna-XM_016044020.2	1	NAC-T-2-1_peak_644		NC_029690.1	11095908	11096246	43	-	-	-	-	gene-LOC107432822	product=uncharacterized LOC107432822
Merged-NC_029682.1-207370-1	NC_029682.1:207206-207535	+	43	-876	rna-XM_016023368.2	2		NAC-T-2-2_peak_333	-	-	-	-	NC_029682.1	207206	207535	43	gene-LOC107415085	product=serine/arginine-rich SC35-like splicing factor SCL30A%2C transcript variant X2
Merged-NC_029684.1-4859839-2	NC_029684.1:4859618-4860075	+	42.5	3940	rna-XM_025074497.1	1&2	NAC-T-2-1_peak_349	NAC-T-2-2_peak_525	NC_029684.1	4859666	4859998	33	NC_029684.1	4859618	4860075	52	gene-LOC107420364	product=kinesin-like protein KIN-7J%2C transcript variant X3
Merged-NC_029688.1-18121125-1	NC_029688.1:18120897-18121353	+	42	1288	rna-XM_016040091.2	1	NAC-T-2-1_peak_588		NC_029688.1	18120897	18121353	42	-	-	-	-	gene-LOC107429412	product=uncharacterized LOC107429412
Merged-NC_029689.1-1601150-1	NC_029689.1:1600987-1601313	+	42	3821	gene-LOC107429910	2		NAC-T-2-2_peak_928	-	-	-	-	NC_029689.1	1600987	1601313	42
Merged-NC_029685.1-12683646-1	NC_029685.1:12683416-12683877	+	42	2499	rna-XM_016031869.2	2		NAC-T-2-2_peak_645	-	-	-	-	NC_029685.1	12683416	12683877	42	gene-LOC107422427	product=ribose-5-phosphate isomerase A-like%2C transcript variant X3
Merged-NC_029688.1-11395659-2	NC_029688.1:11395447-11395864	+	42	-11735	rna-XM_016039527.2	1&2	NAC-T-2-1_peak_571	NAC-T-2-2_peak_893	NC_029688.1	11395536	11395864	30	NC_029688.1	11395447	11395791	54	gene-LOC107428930	product=ribulose-1%2C5 bisphosphate carboxylase/oxygenase large subunit N-methyltransferase%2C chloroplastic
Merged-NC_029679.1-23918642-1	NC_029679.1:23918450-23918835	+	42	-72206	rna-XM_016035800.1	2		NAC-T-2-2_peak_79	-	-	-	-	NC_029679.1	23918450	23918835	42	gene-LOC107425766	product=uncharacterized LOC107425766
Merged-NC_029682.1-15944730-1	NC_029682.1:15944543-15944917	+	42	-1965	rna-XM_016025103.2	1	NAC-T-2-1_peak_237		NC_029682.1	15944543	15944917	42	-	-	-	-	gene-LOC107416589	product=4-hydroxyphenylpyruvate dioxygenase
Merged-NC_029681.1-11405655-1	NC_029681.1:11405484-11405827	+	42	-42151	rna-XM_016021696.2	2		NAC-T-2-2_peak_271	-	-	-	-	NC_029681.1	11405484	11405827	42	gene-LOC107413683	product=synaptotagmin-3-like
Merged-NC_029679.1-38515859-1	NC_029679.1:38515690-38516028	+	42	1777	rna-XM_016010834.2	2		NAC-T-2-2_peak_132	-	-	-	-	NC_029679.1	38515690	38516028	42	gene-LOC107403914	product=uncharacterized LOC107403914%2C transcript variant X1
Merged-NC_029681.1-14588379-1	NC_029681.1:14588164-14588595	+	42	-100735	rna-XM_016021839.2	1	NAC-T-2-1_peak_171		NC_029681.1	14588164	14588595	42	-	-	-	-	gene-LOC107413794	product=L-type lectin-domain containing receptor kinase VIII.1-like
Merged-NC_029682.1-22236742-1	NC_029682.1:22236581-22236903	+	42	19951	gene-LOC107417094	1	NAC-T-2-1_peak_248		NC_029682.1	22236581	22236903	42	-	-	-	-
Merged-NC_029683.1-5111754-1	NC_029683.1:5111548-5111961	+	42	-3354	rna-XM_016026502.2	2		NAC-T-2-2_peak_435	-	-	-	-	NC_029683.1	5111548	5111961	42	gene-LOC107417847	product=putative disease resistance RPP13-like protein 1%2C transcript variant X3
Merged-NW_015453406.1-225324-1	NW_015453406.1:225150-225499	+	42	-13032	rna-XM_016044858.2	1	NAC-T-2-1_peak_667		NW_015453406.1	225150	225499	42	-	-	-	-	gene-LOC107433558	product=glyoxylate/hydroxypyruvate reductase HPR3-like%2C transcript variant X1
Merged-NW_015453582.1-79720-2	NW_015453582.1:79508-79923	+	42	4506	rna-XM_016047581.1	1&2	NAC-T-2-1_peak_705	NAC-T-2-2_peak_1107	NW_015453582.1	79508	79923	52	NW_015453582.1	79563	79887	32	gene-LOC107435957	product=cytochrome P450 CYP736A12-like
Merged-NC_029683.1-16009950-1	NC_029683.1:16009776-16010124	+	42	-29791	rna-XM_016027528.1	2		NAC-T-2-2_peak_462	-	-	-	-	NC_029683.1	16009776	16010124	42	gene-LOC107418844	product=ethylene-responsive transcription factor CRF1
Merged-NC_029679.1-2026507-1	NC_029679.1:2026301-2026714	+	42	130	rna-XM_016035128.2	1	NAC-T-2-1_peak_3		NC_029679.1	2026301	2026714	42	-	-	-	-	gene-LOC107425149	product=non-specific lipid-transfer protein 8
Merged-NC_029682.1-11289493-1	NC_029682.1:11289322-11289664	+	42	2900	rna-XM_016024646.2	2		NAC-T-2-2_peak_360	-	-	-	-	NC_029682.1	11289322	11289664	42	gene-LOC107416186	product=UTP--glucose-1-phosphate uridylyltransferase
Merged-NC_029687.1-10396510-1	NC_029687.1:10396339-10396682	+	42	779	rna-XM_016037302.2	2		NAC-T-2-2_peak_809	-	-	-	-	NC_029687.1	10396339	10396682	42	gene-LOC107426974	product=protein NUCLEAR FUSION DEFECTIVE 6%2C chloroplastic/mitochondrial-like%2C transcript variant X4
Merged-NC_029685.1-27287617-1	NC_029685.1:27287371-27287864	+	42	3980	rna-XM_016033126.2	1	NAC-T-2-1_peak_439		NC_029685.1	27287371	27287864	42	-	-	-	-	gene-LOC107423551	product=remorin-like
Merged-NW_015453914.1-27720-1	NW_015453914.1:27520-27920	+	42	12317	rna-XM_016012389.2	2		NAC-T-2-2_peak_1159	-	-	-	-	NW_015453914.1	27520	27920	42	gene-LOC107405351	product=MATH domain and coiled-coil domain-containing protein At3g58370-like
Merged-NC_029679.1-2325557-1	NC_029679.1:2325389-2325726	+	42	-3219	rna-XM_025066550.1	1	NAC-T-2-1_peak_4		NC_029679.1	2325389	2325726	42	-	-	-	-	gene-LOC107427232	product=putative clathrin assembly protein At5g57200
Merged-NC_029688.1-17706460-1	NC_029688.1:17706258-17706663	+	42	3002	rna-XM_016040047.2	2		NAC-T-2-2_peak_911	-	-	-	-	NC_029688.1	17706258	17706663	42	gene-LOC107429372	product=transcription factor ABORTED MICROSPORES-like
Merged-NC_029687.1-6368533-2	NC_029687.1:6368270-6368860	+	42	-2465	rna-XM_016036699.1	1&2	NAC-T-2-1_peak_507	NAC-T-2-2_peak_792	NC_029687.1	6368271	6368860	59	NC_029687.1	6368270	6368731	25	gene-LOC107426499	product=uncharacterized LOC107426499
Merged-NC_029685.1-16491808-1	NC_029685.1:16491613-16492003	+	42	3384	rna-XM_016032247.2	2		NAC-T-2-2_peak_657	-	-	-	-	NC_029685.1	16491613	16492003	42	gene-LOC107422744	product=uncharacterized LOC107422744%2C transcript variant X1
Merged-NC_029679.1-12445986-1	NC_029679.1:12445773-12446200	+	42	-2658	rna-XM_016030040.2	2		NAC-T-2-2_peak_35	-	-	-	-	NC_029679.1	12445773	12446200	42	gene-LOC107420943	product=protein STRUBBELIG-RECEPTOR FAMILY 8
Merged-NC_029681.1-10608406-1	NC_029681.1:10608077-10608735	+	42	-14457	rna-XM_016021649.2	1	NAC-T-2-1_peak_160		NC_029681.1	10608077	10608735	42	-	-	-	-	gene-LOC107413641	product=serine/threonine-protein kinase-like protein CCR2
Merged-NC_029680.1-21149232-2	NC_029680.1:21148961-21149526	+	42	-1947	rna-XM_016019543.2	1&2	NAC-T-2-1_peak_134	NAC-T-2-2_peak_210	NC_029680.1	21149032	21149410	37	NC_029680.1	21148961	21149526	47	gene-LOC107411875	product=50S ribosomal protein L18%2C transcript variant X1
Merged-NW_015455437.1-1658-1	NW_015455437.1:1456-1860	+	42	4145	rna-XM_016015763.2	1	NAC-T-2-1_peak_762		NW_015455437.1	1456	1860	42	-	-	-	-	gene-LOC107408378	product=transcription factor EGL1-like
Merged-NC_029682.1-9822664-1	NC_029682.1:9822482-9822846	+	42	8184	rna-XM_016024470.2	2		NAC-T-2-2_peak_354	-	-	-	-	NC_029682.1	9822482	9822846	42	gene-LOC107416026	product=histone-lysine N-methyltransferase ATXR7
Merged-NC_029679.1-27558045-1	NC_029679.1:27557850-27558241	+	42	-778	rna-XM_025076877.1	2		NAC-T-2-2_peak_97	-	-	-	-	NC_029679.1	27557850	27558241	42	gene-LOC107426831	product=AP2/ERF and B3 domain-containing transcription factor At1g50680-like
Merged-NC_029683.1-5830152-1	NC_029683.1:5829977-5830327	+	42	1389	rna-XM_016026552.2	2		NAC-T-2-2_peak_437	-	-	-	-	NC_029683.1	5829977	5830327	42	gene-LOC107417904	product=DELLA protein RGL1-like
Merged-NC_029679.1-2455142-1	NC_029679.1:2454920-2455365	+	42	4310	rna-XM_016040540.2	1	NAC-T-2-1_peak_5		NC_029679.1	2454920	2455365	42	-	-	-	-	gene-LOC107429763	product=lisH domain-containing protein C1711.05%2C transcript variant X2
Merged-NC_029685.1-7808918-1	NC_029685.1:7808687-7809150	+	42	12177	rna-XM_016031554.2	1	NAC-T-2-1_peak_410		NC_029685.1	7808687	7809150	42	-	-	-	-	gene-LOC107422146	product=organ-specific protein P4-like
Merged-NC_029687.1-15936810-1	NC_029687.1:15936650-15936971	+	42	-2893	rna-XM_016037577.2	1	NAC-T-2-1_peak_537		NC_029687.1	15936650	15936971	42	-	-	-	-	gene-LOC107427209	product=protein LAZ1%2C transcript variant X2
Merged-NC_029682.1-15073555-1	NC_029682.1:15073376-15073734	+	42	-39198	rna-TRNAN-GUU-9	2		NAC-T-2-2_peak_373	-	-	-	-	NC_029682.1	15073376	15073734	42
Merged-NC_029689.1-8096717-1	NC_029689.1:8096546-8096889	+	42	-14153	rna-XM_025078910.1	1	NAC-T-2-1_peak_604		NC_029689.1	8096546	8096889	42	-	-	-	-	gene-LOC107430342	product=disease resistance protein RPS4-like
Merged-NC_029681.1-17860660-1	NC_029681.1:17860190-17861130	+	42	-679	rna-XM_016021990.2	1	NAC-T-2-1_peak_181		NC_029681.1	17860190	17861130	42	-	-	-	-	gene-LOC107413930	product=wound-induced protein 1
Merged-NC_029679.1-34855495-1	NC_029679.1:34855288-34855702	+	42	1323	rna-XM_016044252.2	2		NAC-T-2-2_peak_122	-	-	-	-	NC_029679.1	34855288	34855702	42	gene-LOC107433003	product=transcription factor MYB120-like%2C transcript variant X2
Merged-NC_029687.1-8419226-1	NC_029687.1:8419061-8419392	+	42	-1601	rna-XM_016036942.2	1	NAC-T-2-1_peak_514		NC_029687.1	8419061	8419392	42	-	-	-	-	gene-LOC107426699	product=purple acid phosphatase 2-like
Merged-NC_029687.1-22845312-1	NC_029687.1:22844953-22845671	+	42	2814	rna-XM_016038169.2	2		NAC-T-2-2_peak_851	-	-	-	-	NC_029687.1	22844953	22845671	42	gene-LOC107427782	product=pentatricopeptide repeat-containing protein At1g10910%2C chloroplastic
Merged-NC_029681.1-19628371-1	NC_029681.1:19628065-19628678	+	42	-2451	rna-XM_016022225.2	2		NAC-T-2-2_peak_303	-	-	-	-	NC_029681.1	19628065	19628678	42	gene-LOC107414132	product=glutamate dehydrogenase 2%2C transcript variant X2
Merged-NC_029679.1-26292655-2	NC_029679.1:26292338-26292951	+	41.5	3353	rna-XM_016036537.2	1&2	NAC-T-2-1_peak_59	NAC-T-2-2_peak_89	NC_029679.1	26292449	26292884	52	NC_029679.1	26292338	26292951	31	gene-LOC107426372	product=probable purine permease 10
Merged-NC_029690.1-11024497-2	NC_029690.1:11024265-11024712	+	41.5	1581	rna-XM_016043987.2	1&2	NAC-T-2-1_peak_643	NAC-T-2-2_peak_1013	NC_029690.1	11024265	11024670	37	NC_029690.1	11024344	11024712	46	gene-LOC107432794	product=uncharacterized LOC107432794
Merged-NC_029686.1-18544961-2	NC_029686.1:18544729-18545202	+	41.5	13703	gene-LOC107425544	1&2	NAC-T-2-1_peak_481	NAC-T-2-2_peak_742	NC_029686.1	18544833	18545202	53	NC_029686.1	18544729	18545080	30
Merged-NC_029686.1-5496720-1	NC_029686.1:5496506-5496935	+	41	2969	rna-XM_025076280.1	2		NAC-T-2-2_peak_707	-	-	-	-	NC_029686.1	5496506	5496935	41	gene-LOC107424293	product=probable acyl-activating enzyme 1%2C peroxisomal
Merged-NC_029687.1-12586218-1	NC_029687.1:12586039-12586397	+	41	1976	rna-XM_025077161.1	2		NAC-T-2-2_peak_818	-	-	-	-	NC_029687.1	12586039	12586397	41	gene-LOC107427077	product=uncharacterized LOC107427077
Merged-NC_029683.1-3507741-1	NC_029683.1:3507530-3507953	+	41	-2295	rna-XM_025073806.1	2		NAC-T-2-2_peak_432	-	-	-	-	NC_029683.1	3507530	3507953	41	gene-LOC107417694	product=receptor-like protein EIX1
Merged-NC_029686.1-8939220-1	NC_029686.1:8939038-8939403	+	41	1424	rna-XM_016034737.2	1	NAC-T-2-1_peak_452		NC_029686.1	8939038	8939403	41	-	-	-	-	gene-LOC107424853	product=BTB/POZ domain-containing protein At3g50780
Merged-NC_029684.1-18007814-1	NC_029684.1:18007595-18008033	+	41	20781	rna-XM_025074840.1	2		NAC-T-2-2_peak_573	-	-	-	-	NC_029684.1	18007595	18008033	41	gene-LOC107421353	product=serine/threonine-protein kinase CTR1%2C transcript variant X1
Merged-NC_029684.1-24839811-2	NC_029684.1:24839536-24840057	+	41	5361	rna-TRNAW-CCA-4	1&2	NAC-T-2-1_peak_397	NAC-T-2-2_peak_598	NC_029684.1	24839536	24840057	49	NC_029684.1	24839613	24840038	33
Merged-NC_029687.1-16115523-1	NC_029687.1:16115242-16115804	+	41	993	gene-LOC107427197	2		NAC-T-2-2_peak_835	-	-	-	-	NC_029687.1	16115242	16115804	41
Merged-NC_029683.1-26688773-1	NC_029683.1:26688613-26688933	+	41	1629	rna-XM_016028143.2	1	NAC-T-2-1_peak_326		NC_029683.1	26688613	26688933	41	-	-	-	-	gene-LOC107419373	product=probable serine/threonine protein kinase IREH1
Merged-NC_029685.1-18142159-1	NC_029685.1:18141991-18142327	+	41	1292	rna-XM_016032378.2	1	NAC-T-2-1_peak_423		NC_029685.1	18141991	18142327	41	-	-	-	-	gene-LOC107422871	product=RNA polymerase II subunit A C-terminal domain phosphatase SSU72
Merged-NC_029681.1-22392899-1	NC_029681.1:22392610-22393189	+	41	-122	rna-XM_016022557.2	2		NAC-T-2-2_peak_315	-	-	-	-	NC_029681.1	22392610	22393189	41	gene-LOC107414445	product=peroxidase 66
Merged-NW_015453707.1-11657-1	NW_015453707.1:11150-12164	+	41	259	gene-LOC107404198	2		NAC-T-2-2_peak_1134	-	-	-	-	NW_015453707.1	11150	12164	41
Merged-NC_029679.1-38242505-1	NC_029679.1:38242231-38242779	+	41	2159	rna-XM_016010318.2	1	NAC-T-2-1_peak_89		NC_029679.1	38242231	38242779	41	-	-	-	-	gene-LOC107403430	product=developmentally-regulated G-protein 2
Merged-NC_029682.1-11115205-1	NC_029682.1:11115028-11115382	+	41	-629	gene-LOC112491355	2		NAC-T-2-2_peak_359	-	-	-	-	NC_029682.1	11115028	11115382	41
Merged-NC_029687.1-263896-1	NC_029687.1:263731-264062	+	41	699	rna-XM_016035805.2	1	NAC-T-2-1_peak_496		NC_029687.1	263731	264062	41	-	-	-	-	gene-LOC107425771	product=60S ribosomal protein L14-1-like
Merged-NC_029689.1-6311203-1	NC_029689.1:6311037-6311370	+	41	2948	rna-XM_016041137.2	2		NAC-T-2-2_peak_952	-	-	-	-	NC_029689.1	6311037	6311370	41	gene-LOC107430300	product=transaldolase
Merged-NC_029684.1-14141777-1	NC_029684.1:14141585-14141969	+	41	-14078	gene-LOC112492088	1	NAC-T-2-1_peak_378		NC_029684.1	14141585	14141969	41	-	-	-	-
Merged-NC_029687.1-24023416-1	NC_029687.1:24023227-24023606	+	41	-309	rna-XM_016038273.2	2		NAC-T-2-2_peak_855	-	-	-	-	NC_029687.1	24023227	24023606	41	gene-LOC107427871	product=mavicyanin-like
Merged-NC_029679.1-20251105-1	NC_029679.1:20250914-20251296	+	41	65713	rna-XM_016034213.2	1	NAC-T-2-1_peak_44		NC_029679.1	20250914	20251296	41	-	-	-	-	gene-LOC107424411	product=pentatricopeptide repeat-containing protein At3g46790%2C chloroplastic-like
Merged-NC_029679.1-17789954-1	NC_029679.1:17789776-17790132	+	41	-6410	rna-XR_001581927.2	1	NAC-T-2-1_peak_38		NC_029679.1	17789776	17790132	41	-	-	-	-
Merged-NC_029685.1-6029819-1	NC_029685.1:6029659-6029979	+	41	1074	rna-XR_003056735.1	2		NAC-T-2-2_peak_618	-	-	-	-	NC_029685.1	6029659	6029979	41
Merged-NC_029681.1-11758846-1	NC_029681.1:11758665-11759028	+	41	9277	rna-XM_025071436.1	2		NAC-T-2-2_peak_272	-	-	-	-	NC_029681.1	11758665	11759028	41	gene-LOC107413699	product=synaptotagmin-3-like%2C transcript variant X4
Merged-NC_029683.1-18806261-1	NC_029683.1:18806075-18806448	+	41	-3119	rna-XM_016027697.2	1	NAC-T-2-1_peak_311		NC_029683.1	18806075	18806448	41	-	-	-	-	gene-LOC107418987	product=protein MIS12 homolog
Merged-NW_015453820.1-47492-1	NW_015453820.1:47178-47806	+	41	34099	rna-XM_016011929.2	2		NAC-T-2-2_peak_1147	-	-	-	-	NW_015453820.1	47178	47806	41	gene-LOC107404924	product=ubiquitin carboxyl-terminal hydrolase 3-like
Merged-NC_029681.1-21991460-1	NC_029681.1:21991281-21991640	+	41	7194	rna-XM_016022508.2	2		NAC-T-2-2_peak_312	-	-	-	-	NC_029681.1	21991281	21991640	41	gene-LOC107414395	product=phosphoglucomutase%2C chloroplastic-like
Merged-NC_029680.1-17909698-1	NC_029680.1:17909323-17910074	+	41	12677	rna-XM_025070824.1	2		NAC-T-2-2_peak_197	-	-	-	-	NC_029680.1	17909323	17910074	41	gene-LOC107411529	product=UDP-glycosyltransferase 87A1-like
Merged-NC_029686.1-16805881-2	NC_029686.1:16805656-16806190	+	40.5	2704	rna-XM_016035494.2	1&2	NAC-T-2-1_peak_475	NAC-T-2-2_peak_736	NC_029686.1	16805656	16806190	51	NC_029686.1	16805671	16806009	30	gene-LOC107425490	product=putative ABC transporter B family member 8
Merged-NC_029686.1-20652830-2	NC_029686.1:20652638-20653024	+	40.5	-26541	rna-XM_016035632.2	1&2	NAC-T-2-1_peak_489	NAC-T-2-2_peak_762	NC_029686.1	20652638	20652959	24	NC_029686.1	20652702	20653024	57	gene-LOC107425622	product=2-oxoisovalerate dehydrogenase subunit alpha 2%2C mitochondrial
Merged-NC_029690.1-18136243-2	NC_029690.1:18136052-18136422	+	40.5	15	rna-XM_016044520.2	1&2	NAC-T-2-1_peak_660	NAC-T-2-2_peak_1029	NC_029690.1	18136052	18136402	35	NC_029690.1	18136099	18136422	46	gene-LOC107433255	product=calmodulin-binding transcription activator 5%2C transcript variant X1
Merged-NC_029679.1-27407204-2	NC_029679.1:27406934-27407477	+	40.5	30497	rna-NM_001323881.1	1&2	NAC-T-2-1_peak_63	NAC-T-2-2_peak_95	NC_029679.1	27406934	27407355	41	NC_029679.1	27407052	27407477	40	gene-LOC107426850	product=CBL-interacting serine/threonine-protein kinase 6
Merged-NC_029680.1-17771226-1	NC_029680.1:17770878-17771575	+	40	-6503	rna-XM_016019123.2	1	NAC-T-2-1_peak_131		NC_029680.1	17770878	17771575	40	-	-	-	-	gene-LOC107411523	product=uncharacterized LOC107411523
Merged-NC_029681.1-5559597-1	NC_029681.1:5559438-5559756	+	40	-12747	rna-XM_016021113.2	2		NAC-T-2-2_peak_253	-	-	-	-	NC_029681.1	5559438	5559756	40	gene-LOC107413219	product=protein NRT1/ PTR FAMILY 6.3
Merged-NC_029685.1-579520-1	NC_029685.1:579330-579710	+	40	-48475	gene-LOC107421789	2		NAC-T-2-2_peak_604	-	-	-	-	NC_029685.1	579330	579710	40
Merged-NC_029681.1-23817217-1	NC_029681.1:23817052-23817382	+	40	4735	rna-XM_016022710.2	2		NAC-T-2-2_peak_321	-	-	-	-	NC_029681.1	23817052	23817382	40	gene-LOC107414573	product=cyclic nucleotide-gated ion channel 1-like
Merged-NW_015453855.1-31578-1	NW_015453855.1:31312-31844	+	40	-29913	rna-XM_016012080.2	2		NAC-T-2-2_peak_1152	-	-	-	-	NW_015453855.1	31312	31844	40	gene-LOC107405074	product=cilia- and flagella-associated protein 251-like
Merged-NC_029686.1-2345470-1	NC_029686.1:2345149-2345792	+	40	1935	rna-XM_016033559.2	2		NAC-T-2-2_peak_702	-	-	-	-	NC_029686.1	2345149	2345792	40	gene-LOC107423909	product=guanine nucleotide-binding protein subunit gamma 3
Merged-NC_029689.1-13670016-1	NC_029689.1:13669804-13670229	+	40	12198	rna-XM_025078931.1	2		NAC-T-2-2_peak_971	-	-	-	-	NC_029689.1	13669804	13670229	40	gene-LOC112493366	product=MDIS1-interacting receptor like kinase 2-like
Merged-NC_029689.1-1617482-1	NC_029689.1:1617073-1617891	+	40	-12511	gene-LOC107429910	2		NAC-T-2-2_peak_929	-	-	-	-	NC_029689.1	1617073	1617891	40
Merged-NC_029687.1-5687052-1	NC_029687.1:5686825-5687279	+	40	3065	rna-XM_016036779.2	2		NAC-T-2-2_peak_789	-	-	-	-	NC_029687.1	5686825	5687279	40	gene-LOC107426564	product=alcohol dehydrogenase-like
Merged-NC_029685.1-25875791-1	NC_029685.1:25875528-25876055	+	40	-55805	rna-XM_016032980.1	2		NAC-T-2-2_peak_685	-	-	-	-	NC_029685.1	25875528	25876055	40	gene-LOC107423428	product=calcium-transporting ATPase 12%2C plasma membrane-type-like
Merged-NC_029690.1-17642956-1	NC_029690.1:17642777-17643135	+	40	798	rna-XM_016044398.2	1	NAC-T-2-1_peak_658		NC_029690.1	17642777	17643135	40	-	-	-	-	gene-LOC107433143	product=probable pectinesterase/pectinesterase inhibitor 21%2C transcript variant X2
Merged-NC_029685.1-2751276-1	NC_029685.1:2751084-2751468	+	40	33375	rna-XR_003056742.1	1	NAC-T-2-1_peak_404		NC_029685.1	2751084	2751468	40	-	-	-	-
Merged-NC_029681.1-21164930-1	NC_029681.1:21164759-21165102	+	40	1121	rna-XM_016022413.1	1	NAC-T-2-1_peak_186		NC_029681.1	21164759	21165102	40	-	-	-	-	gene-LOC107414301	product=fatty-acid-binding protein 3%2C chloroplastic%2C transcript variant X2
Merged-NC_029680.1-8113552-1	NC_029680.1:8113241-8113863	+	40	28886	gene-LOC107410931	1	NAC-T-2-1_peak_109		NC_029680.1	8113241	8113863	40	-	-	-	-
Merged-NW_015453666.1-22149-1	NW_015453666.1:21973-22325	+	40	4522	rna-XM_016010836.2	2		NAC-T-2-2_peak_1126	-	-	-	-	NW_015453666.1	21973	22325	40	gene-LOC107403918	product=uncharacterized LOC107403918%2C transcript variant X1
Merged-NC_029690.1-5446184-1	NC_029690.1:5446000-5446368	+	40	-724	rna-XM_016043251.2	2		NAC-T-2-2_peak_998	-	-	-	-	NC_029690.1	5446000	5446368	40	gene-LOC107432176	product=solute carrier family 35 member F1-like%2C transcript variant X1
Merged-NC_029680.1-15482218-1	NC_029680.1:15482047-15482390	+	40	-23999	rna-XM_016018996.2	2		NAC-T-2-2_peak_188	-	-	-	-	NC_029680.1	15482047	15482390	40	gene-LOC107411413	product=helicase protein MOM1%2C transcript variant X3
Merged-NC_029682.1-11540023-2	NC_029682.1:11539500-11540593	+	40	-4336	rna-XM_016024691.2	1&2	NAC-T-2-1_peak_230	NAC-T-2-2_peak_361	NC_029682.1	11539586	11540416	56	NC_029682.1	11539500	11540593	24	gene-LOC107416221	product=protein TPX2
Merged-NC_029686.1-16386206-1	NC_029686.1:16386041-16386372	+	40	-21426	rna-XR_001582114.1	2		NAC-T-2-2_peak_733	-	-	-	-	NC_029686.1	16386041	16386372	40
Merged-NW_015454591.1-14151-1	NW_015454591.1:13852-14451	+	40	558	rna-XM_016014476.2	2		NAC-T-2-2_peak_1181	-	-	-	-	NW_015454591.1	13852	14451	40	gene-LOC107407222	product=uncharacterized LOC107407222
Merged-NW_015453435.1-136263-1	NW_015453435.1:136099-136427	+	40	2074	rna-XM_016045616.2	1	NAC-T-2-1_peak_677		NW_015453435.1	136099	136427	40	-	-	-	-	gene-LOC107434186	product=flavin-containing monooxygenase FMO GS-OX-like 4%2C transcript variant X1
Merged-NC_029681.1-2165219-1	NC_029681.1:2165029-2165410	+	40	5241	rna-XM_025071658.1	2		NAC-T-2-2_peak_240	-	-	-	-	NC_029681.1	2165029	2165410	40	gene-LOC107412884	product=secoisolariciresinol dehydrogenase-like
Merged-NW_015453649.1-61244-1	NW_015453649.1:61086-61403	+	40	2486	rna-XR_003053894.1	2		NAC-T-2-2_peak_1122	-	-	-	-	NW_015453649.1	61086	61403	40
Merged-NC_029683.1-14159955-1	NC_029683.1:14159692-14160218	+	40	1052	rna-XM_016027413.2	1	NAC-T-2-1_peak_302		NC_029683.1	14159692	14160218	40	-	-	-	-	gene-LOC107418711	product=uncharacterized LOC107418711%2C transcript variant X4
Merged-NC_029680.1-12024726-2	NC_029680.1:12024410-12025150	+	39.5	-26433	rna-XM_016018826.1	1&2	NAC-T-2-1_peak_120	NAC-T-2-2_peak_173	NC_029680.1	12024482	12025150	35	NC_029680.1	12024410	12024864	44	gene-LOC107411280	product=mitogen-activated protein kinase 3%2C transcript variant X1
Merged-NC_029679.1-36505610-2	NC_029679.1:36505068-36505962	+	39.5	793	rna-XM_025076369.1	1&2	NAC-T-2-1_peak_84	NAC-T-2-2_peak_128	NC_029679.1	36505453	36505962	53	NC_029679.1	36505068	36505959	26	gene-LOC107434672	product=3-oxoacyl-[acyl-carrier-protein] synthase II%2C chloroplastic-like%2C transcript variant X4
Merged-NC_029683.1-10170753-2	NC_029683.1:10170416-10171058	+	39.5	630	rna-XM_016027091.2	1&2	NAC-T-2-1_peak_287	NAC-T-2-2_peak_445	NC_029683.1	10170491	10171050	37	NC_029683.1	10170416	10171058	42	gene-LOC107418397	product=probable inactive poly [ADP-ribose] polymerase SRO5%2C transcript variant X2
Merged-NC_029684.1-602777-2	NC_029684.1:602564-603011	+	39.5	3189	rna-XM_016028649.2	1&2	NAC-T-2-1_peak_336	NAC-T-2-2_peak_507	NC_029684.1	602577	603011	49	NC_029684.1	602564	602957	30	gene-LOC107419834	product=4-coumarate--CoA ligase-like 5
Merged-NC_029679.1-24421166-2	NC_029679.1:24420879-24421459	+	39.5	-3084	rna-XM_016035782.2	1&2	NAC-T-2-1_peak_54	NAC-T-2-2_peak_82	NC_029679.1	24421120	24421459	33	NC_029679.1	24420879	24421209	46	gene-LOC107425741	product=gamma-glutamyl peptidase 5-like%2C transcript variant X3
Merged-NC_029679.1-11164574-2	NC_029679.1:11164319-11164835	+	39.5	14892	rna-XM_025067233.1	1&2	NAC-T-2-1_peak_21	NAC-T-2-2_peak_28	NC_029679.1	11164447	11164835	33	NC_029679.1	11164319	11164696	46	gene-LOC112489139	product=probable LRR receptor-like serine/threonine-protein kinase At1g56140
Merged-NC_029686.1-2245258-2	NC_029686.1:2244806-2245574	+	39.5	3241	rna-XM_016033574.2	1&2	NAC-T-2-1_peak_444	NAC-T-2-2_peak_701	NC_029686.1	2245159	2245494	30	NC_029686.1	2244806	2245574	49	gene-LOC107423920	product=O-fucosyltransferase 35
Merged-NW_015453432.1-211221-1	NW_015453432.1:210966-211477	+	39	207658	rna-XR_003053483.1	2		NAC-T-2-2_peak_1067	-	-	-	-	NW_015453432.1	210966	211477	39
Merged-NC_029685.1-2169071-2	NC_029685.1:2168832-2169279	+	39	5572	rna-XM_016031226.2	1&2	NAC-T-2-1_peak_403	NAC-T-2-2_peak_611	NC_029685.1	2168832	2169225	43	NC_029685.1	2168949	2169279	35	gene-LOC107421879	product=G patch domain and ankyrin repeat-containing protein 1 homolog%2C transcript variant X1
Merged-NC_029686.1-19727539-1	NC_029686.1:19727362-19727716	+	39	10013	rna-XR_003057111.1	2		NAC-T-2-2_peak_753	-	-	-	-	NC_029686.1	19727362	19727716	39
Merged-NC_029685.1-21359471-1	NC_029685.1:21359283-21359659	+	39	-1703	rna-XM_016032611.2	2		NAC-T-2-2_peak_671	-	-	-	-	NC_029685.1	21359283	21359659	39	gene-LOC107423094	product=1%2C2-dihydroxy-3-keto-5-methylthiopentene dioxygenase 2
Merged-NC_029688.1-11448908-1	NC_029688.1:11448658-11449158	+	39	-30467	rna-XM_016039526.2	2		NAC-T-2-2_peak_895	-	-	-	-	NC_029688.1	11448658	11449158	39	gene-LOC107428929	product=O-fucosyltransferase 3
Merged-NC_029684.1-15723227-1	NC_029684.1:15723040-15723414	+	39	6943	rna-XM_025075151.1	1	NAC-T-2-1_peak_380		NC_029684.1	15723040	15723414	39	-	-	-	-	gene-LOC107421270	product=probable serine/threonine-protein kinase At1g54610
Merged-NC_029684.1-20724795-1	NC_029684.1:20724636-20724955	+	39	-5405	rna-XM_016030706.2	1	NAC-T-2-1_peak_389		NC_029684.1	20724636	20724955	39	-	-	-	-	gene-LOC107421459	product=uncharacterized LOC107421459
Merged-NC_029680.1-4588114-1	NC_029680.1:4587849-4588379	+	39	1097	rna-XM_016018035.2	1	NAC-T-2-1_peak_105		NC_029680.1	4587849	4588379	39	-	-	-	-	gene-LOC107410587	product=phosphoglycerate mutase-like protein 4
Merged-NC_029685.1-12701251-1	NC_029685.1:12701014-12701489	+	39	20104	rna-XM_016031869.2	2		NAC-T-2-2_peak_646	-	-	-	-	NC_029685.1	12701014	12701489	39	gene-LOC107422427	product=ribose-5-phosphate isomerase A-like%2C transcript variant X3
Merged-NC_029685.1-17901372-1	NC_029685.1:17901092-17901652	+	39	3490	rna-XM_016032346.2	2		NAC-T-2-2_peak_663	-	-	-	-	NC_029685.1	17901092	17901652	39	gene-LOC107422837	product=ureidoglycolate hydrolase
Merged-NC_029688.1-1761614-1	NC_029688.1:1761437-1761792	+	39	-948	rna-XM_016038682.2	1	NAC-T-2-1_peak_553		NC_029688.1	1761437	1761792	39	-	-	-	-	gene-LOC107428192	product=vacuolar cation/proton exchanger 2-like%2C transcript variant X2
Merged-NC_029682.1-27895410-1	NC_029682.1:27895209-27895612	+	39	-42321	rna-XM_016025917.2	1	NAC-T-2-1_peak_265		NC_029682.1	27895209	27895612	39	-	-	-	-	gene-LOC107417302	product=E3 ubiquitin-protein ligase RMA1H1
Merged-NC_029688.1-19091705-1	NC_029688.1:19091528-19091883	+	39	6650	rna-XM_016040238.2	2		NAC-T-2-2_peak_916	-	-	-	-	NC_029688.1	19091528	19091883	39	gene-LOC107429532	product=glutamyl-tRNA reductase-binding protein%2C chloroplastic
Merged-NW_015453399.1-352168-1	NW_015453399.1:352009-352327	+	39	-42425	rna-XM_016044754.2	2		NAC-T-2-2_peak_1038	-	-	-	-	NW_015453399.1	352009	352327	39	gene-LOC107433468	product=allantoate deiminase 1
Merged-NC_029686.1-8523928-1	NC_029686.1:8523757-8524100	+	39	2612	rna-XM_016034610.2	2		NAC-T-2-2_peak_714	-	-	-	-	NC_029686.1	8523757	8524100	39	gene-LOC107424752	product=wall-associated receptor kinase-like 14
Merged-NC_029685.1-10085641-1	NC_029685.1:10085254-10086029	+	39	-1728	rna-XM_016031666.2	2		NAC-T-2-2_peak_634	-	-	-	-	NC_029685.1	10085254	10086029	39	gene-LOC107422246	product=probable aldo-keto reductase 2%2C transcript variant X1
Merged-NW_015455586.1-4831-1	NW_015455586.1:4649-5014	+	39	4571	rna-XM_025070021.1	2		NAC-T-2-2_peak_1189	-	-	-	-	NW_015455586.1	4649	5014	39	gene-LOC107408523	product=uncharacterized LOC107408523
Merged-NC_029690.1-5914880-1	NC_029690.1:5914645-5915116	+	39	-3925	rna-XM_016043378.2	2		NAC-T-2-2_peak_1001	-	-	-	-	NC_029690.1	5914645	5915116	39	gene-LOC107432274	product=protein SMAX1-LIKE 3
Merged-NC_029685.1-21562442-1	NC_029685.1:21562255-21562630	+	39	2776	rna-XM_025075996.1	1	NAC-T-2-1_peak_426		NC_029685.1	21562255	21562630	39	-	-	-	-	gene-LOC107423077	product=protein argonaute 10
Merged-NC_029679.1-17795566-1	NC_029679.1:17795354-17795779	+	39	4599	rna-XM_016032654.2	1	NAC-T-2-1_peak_39		NC_029679.1	17795354	17795779	39	-	-	-	-	gene-LOC107423133	product=probable polyol transporter 4
Merged-NC_029681.1-14852012-1	NC_029681.1:14851832-14852193	+	39	15056	rna-XM_016021842.2	1	NAC-T-2-1_peak_173		NC_029681.1	14851832	14852193	39	-	-	-	-	gene-LOC107413798	product=7-deoxyloganetic acid glucosyltransferase-like
Merged-NC_029679.1-3694014-1	NC_029679.1:3693845-3694184	+	39	4535	rna-XM_016017616.2	1	NAC-T-2-1_peak_7		NC_029679.1	3693845	3694184	39	-	-	-	-	gene-LOC107410178	product=O-fucosyltransferase 20
Merged-NC_029681.1-22322091-1	NC_029681.1:22321933-22322250	+	39	970	rna-XM_025071976.1	2		NAC-T-2-2_peak_313	-	-	-	-	NC_029681.1	22321933	22322250	39	gene-LOC107414408	product=uncharacterized LOC107414408
Merged-NC_029690.1-3550468-1	NC_029690.1:3550043-3550893	+	39	-173	rna-XM_016042891.2	1	NAC-T-2-1_peak_629		NC_029690.1	3550043	3550893	39	-	-	-	-	gene-LOC107431869	product=auxin-responsive protein SAUR50
Merged-NC_029688.1-20300536-1	NC_029688.1:20300374-20300699	+	39	10121	rna-XM_025078450.1	1	NAC-T-2-1_peak_591		NC_029688.1	20300374	20300699	39	-	-	-	-	gene-LOC107429676	product=uncharacterized LOC107429676
Merged-NC_029689.1-3862339-1	NC_029689.1:3862102-3862577	+	39	-1444	rna-XR_003057926.1	2		NAC-T-2-2_peak_940	-	-	-	-	NC_029689.1	3862102	3862577	39
Merged-NC_029682.1-12837901-1	NC_029682.1:12837736-12838067	+	39	-2020	rna-XM_016024804.2	2		NAC-T-2-2_peak_363	-	-	-	-	NC_029682.1	12837736	12838067	39	gene-LOC107416320	product=small RNA-binding protein 11%2C chloroplastic-like
Merged-NC_029683.1-8879193-1	NC_029683.1:8879004-8879382	+	39	135	rna-XM_016026978.2	2		NAC-T-2-2_peak_442	-	-	-	-	NC_029683.1	8879004	8879382	39	gene-LOC107418291	product=transcription factor MYB61-like
Merged-NC_029682.1-28967756-1	NC_029682.1:28967595-28967917	+	39	-1093	rna-XM_016025965.2	1	NAC-T-2-1_peak_269		NC_029682.1	28967595	28967917	39	-	-	-	-	gene-LOC107417350	product=uncharacterized LOC107417350
Merged-NC_029682.1-3355781-1	NC_029682.1:3355468-3356094	+	39	-1133	rna-XM_025072366.1	2		NAC-T-2-2_peak_343	-	-	-	-	NC_029682.1	3355468	3356094	39	gene-LOC107415438	product=carbonic anhydrase 2%2C transcript variant X2
Merged-NC_029685.1-14643509-1	NC_029685.1:14643341-14643677	+	39	-210	rna-XM_016032066.2	2		NAC-T-2-2_peak_654	-	-	-	-	NC_029685.1	14643341	14643677	39	gene-LOC107422599	product=probable F-box protein At4g22060
Merged-NC_029683.1-25935556-1	NC_029683.1:25935306-25935806	+	39	6189	rna-XM_016028034.2	2		NAC-T-2-2_peak_494	-	-	-	-	NC_029683.1	25935306	25935806	39	gene-LOC107419288	product=microtubule-associated protein RP/EB family member 1A
Merged-NC_029680.1-7578857-2	NC_029680.1:7578579-7579105	+	38.5	-1253	rna-XM_016018409.2	1&2	NAC-T-2-1_peak_108	NAC-T-2-2_peak_151	NC_029680.1	7578704	7579041	26	NC_029680.1	7578579	7579105	51	gene-LOC107410922	product=uncharacterized LOC107410922%2C transcript variant X1
Merged-NC_029688.1-11414768-2	NC_029688.1:11414575-11414990	+	38.5	3659	rna-XM_016039526.2	1&2	NAC-T-2-1_peak_572	NAC-T-2-2_peak_894	NC_029688.1	11414618	11414990	37	NC_029688.1	11414575	11414892	40	gene-LOC107428929	product=O-fucosyltransferase 3
Merged-NC_029679.1-20238724-2	NC_029679.1:20238389-20239180	+	38.5	78034	rna-XM_016034213.2	1&2	NAC-T-2-1_peak_43	NAC-T-2-2_peak_56	NC_029679.1	20238403	20238927	22	NC_029679.1	20238389	20239180	55	gene-LOC107424411	product=pentatricopeptide repeat-containing protein At3g46790%2C chloroplastic-like
Merged-NC_029679.1-13570572-2	NC_029679.1:13570254-13570868	+	38.5	-9938	rna-XM_016029368.2	1&2	NAC-T-2-1_peak_27	NAC-T-2-2_peak_39	NC_029679.1	13570254	13570868	49	NC_029679.1	13570410	13570758	28	gene-LOC107420411	product=glucose-6-phosphate/phosphate translocator 2%2C chloroplastic
Merged-NC_029685.1-15952991-1	NC_029685.1:15952786-15953196	+	38	-3150	rna-XR_001581904.2	2		NAC-T-2-2_peak_656	-	-	-	-	NC_029685.1	15952786	15953196	38
Merged-NC_029679.1-22577696-1	NC_029679.1:22577531-22577862	+	38	-7170	rna-XR_003054226.1	2		NAC-T-2-2_peak_69	-	-	-	-	NC_029679.1	22577531	22577862	38
Merged-NC_029683.1-19431537-1	NC_029683.1:19431336-19431739	+	38	28947	rna-XM_016027756.1	2		NAC-T-2-2_peak_474	-	-	-	-	NC_029683.1	19431336	19431739	38	gene-LOC107419038	product=uncharacterized LOC107419038
Merged-NC_029679.1-5503869-1	NC_029679.1:5503668-5504071	+	38	-4947	rna-XM_025067469.1	2		NAC-T-2-2_peak_18	-	-	-	-	NC_029679.1	5503668	5504071	38	gene-LOC107412252	product=nuclear pore complex protein DDB_G0274915-like%2C transcript variant X6
Merged-NC_029683.1-15943508-1	NC_029683.1:15943301-15943716	+	38	24162	rna-XM_016027530.2	2		NAC-T-2-2_peak_461	-	-	-	-	NC_029683.1	15943301	15943716	38	gene-LOC107418845	product=lysM domain-containing GPI-anchored protein 1-like%2C transcript variant X2
Merged-NC_029687.1-12786451-1	NC_029687.1:12786282-12786621	+	38	-6043	rna-XM_016037450.2	2		NAC-T-2-2_peak_819	-	-	-	-	NC_029687.1	12786282	12786621	38	gene-LOC107427104	product=F-box protein At1g10780-like
Merged-NC_029688.1-4323570-1	NC_029688.1:4323375-4323766	+	38	4114	rna-XM_016039016.2	2		NAC-T-2-2_peak_873	-	-	-	-	NC_029688.1	4323375	4323766	38	gene-LOC107428480	product=D-cysteine desulfhydrase 2%2C mitochondrial
Merged-NC_029686.1-22637981-1	NC_029686.1:22637771-22638191	+	38	6551	rna-XM_016035717.2	2		NAC-T-2-2_peak_769	-	-	-	-	NC_029686.1	22637771	22638191	38	gene-LOC107425703	product=chromatin assembly factor 1 subunit FAS2
Merged-NC_029686.1-19565124-1	NC_029686.1:19564946-19565302	+	38	10483	rna-XM_016035609.2	2		NAC-T-2-2_peak_752	-	-	-	-	NC_029686.1	19564946	19565302	38	gene-LOC107425601	product=O-fucosyltransferase 38%2C transcript variant X1
Merged-NC_029679.1-2423398-1	NC_029679.1:2423240-2423557	+	38	580	rna-XM_016040228.2	2		NAC-T-2-2_peak_11	-	-	-	-	NC_029679.1	2423240	2423557	38	gene-LOC107429495	product=calcium-transporting ATPase 10%2C plasma membrane-type
Merged-NC_029682.1-28307188-1	NC_029682.1:28307025-28307351	+	38	-98949	rna-XM_016025921.2	2		NAC-T-2-2_peak_412	-	-	-	-	NC_029682.1	28307025	28307351	38	gene-LOC107417305	product=scarecrow-like protein 22
Merged-NC_029680.1-26022718-1	NC_029680.1:26022426-26023011	+	38	2083	gene-LOC112490584	2		NAC-T-2-2_peak_227	-	-	-	-	NC_029680.1	26022426	26023011	38
Merged-NC_029680.1-14959055-2	NC_029680.1:14958828-14959275	+	38	7392	rna-XM_016018959.2	1&2	NAC-T-2-1_peak_123	NAC-T-2-2_peak_184	NC_029680.1	14958953	14959275	30	NC_029680.1	14958828	14959167	46	gene-LOC107411380	product=exosome complex component RRP41-like
Merged-NW_015453886.1-49843-1	NW_015453886.1:49658-50028	+	38	12958	rna-XM_025068999.1	1	NAC-T-2-1_peak_739		NW_015453886.1	49658	50028	38	-	-	-	-	gene-LOC107405214	product=uncharacterized LOC107405214%2C transcript variant X2
Merged-NC_029679.1-15626240-1	NC_029679.1:15626039-15626442	+	38	-220	rna-XM_025079010.1	2		NAC-T-2-2_peak_44	-	-	-	-	NC_029679.1	15626039	15626442	38	gene-LOC107421526	product=probable leucine-rich repeat receptor-like protein kinase At1g35710
Merged-NC_029680.1-9203476-1	NC_029680.1:9203300-9203653	+	38	1569	rna-XM_025070434.1	2		NAC-T-2-2_peak_162	-	-	-	-	NC_029680.1	9203300	9203653	38	gene-LOC112490537	product=uncharacterized LOC112490537
Merged-NC_029684.1-17387768-1	NC_029684.1:17387559-17387977	+	38	-276	rna-XM_016030558.2	2		NAC-T-2-2_peak_568	-	-	-	-	NC_029684.1	17387559	17387977	38	gene-LOC107421334	product=rhamnogalacturonate lyase-like
Merged-NC_029682.1-24751549-2	NC_029682.1:24751357-24751743	+	38	-8209	rna-XM_016025782.2	1&2	NAC-T-2-1_peak_253	NAC-T-2-2_peak_399	NC_029682.1	24751412	24751743	39	NC_029682.1	24751357	24751685	37	gene-LOC107417189	product=homeobox-DDT domain protein RLT2%2C transcript variant X2
Merged-NC_029688.1-5443025-1	NC_029688.1:5442866-5443184	+	38	1241	rna-XM_016039190.2	2		NAC-T-2-2_peak_875	-	-	-	-	NC_029688.1	5442866	5443184	38	gene-LOC107428622	product=serine/arginine-rich splicing factor RSZ21-like
Merged-NC_029681.1-17380032-2	NC_029681.1:17379729-17380294	+	38	-9053	rna-XM_016021960.2	1&2	NAC-T-2-1_peak_179	NAC-T-2-2_peak_295	NC_029681.1	17379824	17380294	30	NC_029681.1	17379729	17380283	46	gene-LOC107413908	product=omega-hydroxypalmitate O-feruloyl transferase
Merged-NC_029681.1-22357175-1	NC_029681.1:22356750-22357600	+	38	-2199	rna-XM_016022524.1	2		NAC-T-2-2_peak_314	-	-	-	-	NC_029681.1	22356750	22357600	38	gene-LOC107414412	product=uncharacterized LOC107414412
Merged-NC_029681.1-23045994-1	NC_029681.1:23045662-23046326	+	38	-1205	rna-XR_003055063.1	2		NAC-T-2-2_peak_319	-	-	-	-	NC_029681.1	23045662	23046326	38
Merged-NC_029683.1-28395991-1	NC_029683.1:28395773-28396210	+	38	4356	rna-XM_025073952.1	2		NAC-T-2-2_peak_498	-	-	-	-	NC_029683.1	28395773	28396210	38	gene-LOC107419504	product=putative disease resistance RPP13-like protein 1%2C transcript variant X3
Merged-NC_029687.1-7889992-1	NC_029687.1:7889835-7890150	+	38	126	rna-XM_016037023.2	2		NAC-T-2-2_peak_795	-	-	-	-	NC_029687.1	7889835	7890150	38	gene-LOC107426755	product=auxin-responsive protein SAUR21-like
Merged-NC_029681.1-4235190-1	NC_029681.1:4235017-4235364	+	38	-3939	rna-XM_016020930.2	2		NAC-T-2-2_peak_246	-	-	-	-	NC_029681.1	4235017	4235364	38	gene-LOC107413072	product=probable U3 small nucleolar RNA-associated protein 7
Merged-NC_029688.1-12440992-1	NC_029688.1:12440701-12441283	+	38	484	rna-XM_016039603.2	2		NAC-T-2-2_peak_898	-	-	-	-	NC_029688.1	12440701	12441283	38	gene-LOC107428992	product=protein PHYTOCHROME KINASE SUBSTRATE 1
Merged-NC_029689.1-10628635-1	NC_029689.1:10628389-10628882	+	38	-2475	rna-XR_001582562.2	2		NAC-T-2-2_peak_961	-	-	-	-	NC_029689.1	10628389	10628882	38
Merged-NC_029686.1-7122749-2	NC_029686.1:7122508-7122958	+	38	-12117	rna-TRNAN-GUU-17	1&2	NAC-T-2-1_peak_450	NAC-T-2-2_peak_711	NC_029686.1	7122508	7122944	36	NC_029686.1	7122589	7122958	40
Merged-NC_029690.1-16915787-1	NC_029690.1:16915509-16916065	+	38	-40420	rna-XR_003053361.1	2		NAC-T-2-2_peak_1027	-	-	-	-	NC_029690.1	16915509	16916065	38
Merged-NC_029683.1-2415993-1	NC_029683.1:2415809-2416177	+	38	1729	rna-XM_016026239.2	1	NAC-T-2-1_peak_277		NC_029683.1	2415809	2416177	38	-	-	-	-	gene-LOC107417624	product=TORTIFOLIA1-like protein 2%2C transcript variant X1
Merged-NC_029690.1-18155314-1	NC_029690.1:18155089-18155539	+	38	2049	rna-XM_016044504.2	1	NAC-T-2-1_peak_661		NC_029690.1	18155089	18155539	38	-	-	-	-	gene-LOC107433244	product=chitinase-like protein 2
Merged-NC_029684.1-10828852-1	NC_029684.1:10828664-10829041	+	38	-732	rna-XM_016030093.2	1	NAC-T-2-1_peak_368		NC_029684.1	10828664	10829041	38	-	-	-	-	gene-LOC107420986	product=uncharacterized LOC107420986
Merged-NC_029679.1-22713903-2	NC_029679.1:22713494-22714290	+	38	-12102	rna-XR_003054588.1	1&2	NAC-T-2-1_peak_49	NAC-T-2-2_peak_71	NC_029679.1	22713722	22714106	32	NC_029679.1	22713494	22714290	44
Merged-NC_029681.1-25093910-1	NC_029681.1:25093619-25094202	+	38	-442	rna-XM_016022911.2	1	NAC-T-2-1_peak_197		NC_029681.1	25093619	25094202	38	-	-	-	-	gene-LOC107414737	product=protein REVEILLE 6%2C transcript variant X1
Merged-NC_029688.1-7848520-1	NC_029688.1:7848354-7848687	+	38	15144	rna-XR_001582389.2	1	NAC-T-2-1_peak_562		NC_029688.1	7848354	7848687	38	-	-	-	-
Merged-NC_029682.1-28654094-1	NC_029682.1:28653921-28654267	+	38	-851	rna-XM_016025930.2	1	NAC-T-2-1_peak_267		NC_029682.1	28653921	28654267	38	-	-	-	-	gene-LOC107417317	product=protein disulfide isomerase-like 2-3
Merged-NW_015453878.1-26127-2	NW_015453878.1:25920-26392	+	37.5	4402	rna-XM_025068972.1	1&2	NAC-T-2-1_peak_738	NAC-T-2-2_peak_1157	NW_015453878.1	25956	26392	42	NW_015453878.1	25920	26242	33	gene-LOC107405178	product=2Fe-2S ferredoxin-like%2C transcript variant X2
Merged-NC_029679.1-33664177-2	NC_029679.1:33663883-33664400	+	37.5	997	rna-XM_016042378.1	1&2	NAC-T-2-1_peak_80	NAC-T-2-2_peak_115	NC_029679.1	33663883	33664349	29	NC_029679.1	33664076	33664400	46	gene-LOC107431464	product=disease resistance protein At4g27190-like
Merged-NC_029681.1-21850248-2	NC_029681.1:21849854-21850724	+	37.5	-1533	rna-XM_016022484.2	1&2	NAC-T-2-1_peak_188	NAC-T-2-2_peak_311	NC_029681.1	21850079	21850724	42	NC_029681.1	21849854	21850337	33	gene-LOC107414371	product=probable protein phosphatase 2C 75
Merged-NW_015453446.1-195169-2	NW_015453446.1:194862-195544	+	37.5	-27165	rna-XR_001582893.2	1&2	NAC-T-2-1_peak_682	NAC-T-2-2_peak_1075	NW_015453446.1	194877	195394	22	NW_015453446.1	194862	195544	53
Merged-NC_029683.1-18563549-1	NC_029683.1:18563384-18563715	+	37	-14984	rna-XM_016027736.2	1	NAC-T-2-1_peak_310		NC_029683.1	18563384	18563715	37	-	-	-	-	gene-LOC107419019	product=eukaryotic translation initiation factor 3 subunit J%2C transcript variant X3
Merged-NC_029685.1-17378112-1	NC_029685.1:17377912-17378313	+	37	129	rna-XM_016032282.2	2		NAC-T-2-2_peak_661	-	-	-	-	NC_029685.1	17377912	17378313	37	gene-LOC107422784	product=actin-related protein 2/3 complex subunit 2B
Merged-NW_015453448.1-234015-1	NW_015453448.1:233841-234190	+	37	4140	rna-XM_016045800.2	1	NAC-T-2-1_peak_684		NW_015453448.1	233841	234190	37	-	-	-	-	gene-LOC107434339	product=uncharacterized LOC107434339%2C transcript variant X2
Merged-NC_029681.1-24347228-1	NC_029681.1:24347066-24347391	+	37	7608	rna-XM_025071993.1	1	NAC-T-2-1_peak_193		NC_029681.1	24347066	24347391	37	-	-	-	-	gene-LOC107414650	product=dual specificity protein kinase YAK1 homolog
Merged-NW_015454094.1-31357-1	NW_015454094.1:31177-31538	+	37	4389	rna-XM_016013202.2	2		NAC-T-2-2_peak_1169	-	-	-	-	NW_015454094.1	31177	31538	37	gene-LOC107406107	product=scarecrow-like protein 1%2C transcript variant X1
Merged-NC_029682.1-27421126-1	NC_029682.1:27420959-27421293	+	37	-17321	rna-XM_025072524.1	1	NAC-T-2-1_peak_264		NC_029682.1	27420959	27421293	37	-	-	-	-	gene-LOC107417274	product=desmethylxanthohumol 6'-O-methyltransferase-like%2C transcript variant X1
Merged-NC_029687.1-10493302-1	NC_029687.1:10493101-10493504	+	37	-7410	rna-XM_025077456.1	1	NAC-T-2-1_peak_519		NC_029687.1	10493101	10493504	37	-	-	-	-	gene-LOC107426951	product=cyclin-D3-1
Merged-NC_029688.1-8404485-1	NC_029688.1:8404326-8404645	+	37	831	rna-XM_016039400.2	1	NAC-T-2-1_peak_564		NC_029688.1	8404326	8404645	37	-	-	-	-	gene-LOC107428810	product=ureide permease 2-like
Merged-NC_029682.1-11783238-1	NC_029682.1:11783036-11783441	+	37	-1120	rna-XM_016024679.1	1	NAC-T-2-1_peak_231		NC_029682.1	11783036	11783441	37	-	-	-	-	gene-LOC107416211	product=23 kDa jasmonate-induced protein-like
Merged-NC_029679.1-21592225-1	NC_029679.1:21592062-21592388	+	37	-8676	rna-XR_003053719.1	2		NAC-T-2-2_peak_66	-	-	-	-	NC_029679.1	21592062	21592388	37
Merged-NW_015453419.1-243568-1	NW_015453419.1:243349-243788	+	37	-31384	rna-XM_016045362.1	1	NAC-T-2-1_peak_673		NW_015453419.1	243349	243788	37	-	-	-	-	gene-LOC107433960	product=uncharacterized LOC107433960
Merged-NW_015455238.1-2115-1	NW_015455238.1:1926-2304	+	37	508	rna-XM_016015534.2	2		NAC-T-2-2_peak_1186	-	-	-	-	NW_015455238.1	1926	2304	37	gene-LOC107408165	product=uncharacterized LOC107408165%2C transcript variant X2
Merged-NC_029690.1-11565813-1	NC_029690.1:11565637-11565989	+	37	769	rna-XM_025066938.1	1	NAC-T-2-1_peak_645		NC_029690.1	11565637	11565989	37	-	-	-	-	gene-LOC107432839	product=receptor-like protein kinase HSL1
Merged-NW_015453404.1-80992-1	NW_015453404.1:80673-81312	+	37	14904	rna-XM_016044788.2	2		NAC-T-2-2_peak_1044	-	-	-	-	NW_015453404.1	80673	81312	37	gene-LOC107433503	product=probable beta-D-xylosidase 5
Merged-NC_029684.1-9526396-1	NC_029684.1:9526200-9526592	+	37	-456	rna-XM_025075054.1	1	NAC-T-2-1_peak_359		NC_029684.1	9526200	9526592	37	-	-	-	-	gene-LOC112492068	product=MDIS1-interacting receptor like kinase 2-like
Merged-NC_029689.1-2004422-1	NC_029689.1:2004174-2004670	+	37	12647	rna-XM_025079352.1	2		NAC-T-2-2_peak_932	-	-	-	-	NC_029689.1	2004174	2004670	37	gene-LOC107429972	product=disease resistance protein RPS2-like%2C transcript variant X2
Merged-NC_029687.1-17808432-1	NC_029687.1:17808225-17808639	+	37	3135	rna-XM_016037684.2	1	NAC-T-2-1_peak_539		NC_029687.1	17808225	17808639	37	-	-	-	-	gene-LOC107427306	product=auxin-responsive protein SAUR64-like
Merged-NC_029683.1-27620558-1	NC_029683.1:27620359-27620757	+	37	44	rna-XR_001581591.2	1	NAC-T-2-1_peak_327		NC_029683.1	27620359	27620757	37	-	-	-	-
Merged-NC_029683.1-400114-1	NC_029683.1:399945-400283	+	37	6546	rna-XM_016026057.2	1	NAC-T-2-1_peak_274		NC_029683.1	399945	400283	37	-	-	-	-	gene-LOC107417442	product=2-oxoglutarate-dependent dioxygenase AOP3-like
Merged-NC_029682.1-20369731-1	NC_029682.1:20369348-20370115	+	37	4843	rna-XM_016025505.2	1	NAC-T-2-1_peak_241		NC_029682.1	20369348	20370115	37	-	-	-	-	gene-LOC107416955	product=cytochrome b6-f complex iron-sulfur subunit%2C chloroplastic-like
Merged-NC_029683.1-19604419-1	NC_029683.1:19604202-19604637	+	37	6511	rna-XM_016027758.1	1	NAC-T-2-1_peak_314		NC_029683.1	19604202	19604637	37	-	-	-	-	gene-LOC107419040	product=putative F-box protein At1g30920
Merged-NC_029690.1-3069206-1	NC_029690.1:3069002-3069410	+	37	2019	rna-XM_016042869.2	2		NAC-T-2-2_peak_991	-	-	-	-	NC_029690.1	3069002	3069410	37	gene-LOC107431854	product=uncharacterized LOC107431854%2C transcript variant X1
Merged-NW_015453590.1-66774-1	NW_015453590.1:66511-67038	+	37	-2063	rna-XM_016010139.2	2		NAC-T-2-2_peak_1110	-	-	-	-	NW_015453590.1	66511	67038	37	gene-LOC107403270	product=ATP-dependent zinc metalloprotease FTSH 11%2C chloroplastic/mitochondrial
Merged-NC_029689.1-1443606-1	NC_029689.1:1443395-1443817	+	37	-1669	rna-XM_016040679.2	1	NAC-T-2-1_peak_593		NC_029689.1	1443395	1443817	37	-	-	-	-	gene-LOC107429905	product=nuclear transcription factor Y subunit C-3-like
Merged-NC_029687.1-2095656-2	NC_029687.1:2095293-2095994	+	37	1892	rna-XM_016036082.2	1&2	NAC-T-2-1_peak_498	NAC-T-2-2_peak_777	NC_029687.1	2095607	2095994	24	NC_029687.1	2095293	2095731	50	gene-LOC107426002	product=uncharacterized LOC107426002
Merged-NC_029681.1-19413468-1	NC_029681.1:19413281-19413655	+	37	-847	rna-XM_016022206.2	2		NAC-T-2-2_peak_299	-	-	-	-	NC_029681.1	19413281	19413655	37	gene-LOC107414109	product=ATP-dependent 6-phosphofructokinase 4%2C chloroplastic
Merged-NC_029685.1-17071070-1	NC_029685.1:17070536-17071605	+	37	-1357	gene-LOC107422772	2		NAC-T-2-2_peak_659	-	-	-	-	NC_029685.1	17070536	17071605	37
Merged-NC_029680.1-14917565-1	NC_029680.1:14917376-14917755	+	37	-1254	rna-XR_003054744.1	2		NAC-T-2-2_peak_183	-	-	-	-	NC_029680.1	14917376	14917755	37
Merged-NC_029685.1-13223118-1	NC_029685.1:13222887-13223350	+	37	1069	gene-LOC107422476	2		NAC-T-2-2_peak_649	-	-	-	-	NC_029685.1	13222887	13223350	37
Merged-NW_015453818.1-38010-2	NW_015453818.1:37732-38267	+	37	211	rna-XM_016011921.2	1&2	NAC-T-2-1_peak_733	NAC-T-2-2_peak_1146	NW_015453818.1	37732	38136	37	NW_015453818.1	37907	38267	37	gene-LOC107404917	product=putative calcium-transporting ATPase 13%2C plasma membrane-type
Merged-NC_029690.1-11079121-1	NC_029690.1:11078936-11079306	+	37	-465	rna-XM_016043986.2	2		NAC-T-2-2_peak_1014	-	-	-	-	NC_029690.1	11078936	11079306	37	gene-LOC107432793	product=inositol oxygenase 4-like
Merged-NC_029687.1-9815461-1	NC_029687.1:9815279-9815644	+	37	-11062	rna-XM_016037161.1	1	NAC-T-2-1_peak_517		NC_029687.1	9815279	9815644	37	-	-	-	-	gene-LOC107426869	product=disease resistance protein RPP13-like
Merged-NC_029679.1-17031242-1	NC_029679.1:17031008-17031476	+	37	-30663	rna-XM_016031646.2	2		NAC-T-2-2_peak_51	-	-	-	-	NC_029679.1	17031008	17031476	37	gene-LOC107422223	product=uncharacterized LOC107422223
Merged-NC_029681.1-16422804-1	NC_029681.1:16422564-16423044	+	37	-25583	rna-XM_025071921.1	2		NAC-T-2-2_peak_289	-	-	-	-	NC_029681.1	16422564	16423044	37	gene-LOC112491010	product=SKP1-like protein 7
Merged-NC_029682.1-27239084-1	NC_029682.1:27238845-27239323	+	37	-2900	rna-XM_016025883.2	2		NAC-T-2-2_peak_409	-	-	-	-	NC_029682.1	27238845	27239323	37	gene-LOC107417270	product=cysteine-rich repeat secretory protein 60-like
Merged-NC_029685.1-5637102-1	NC_029685.1:5636889-5637316	+	37	1312	rna-XM_016031416.2	2		NAC-T-2-2_peak_616	-	-	-	-	NC_029685.1	5636889	5637316	37	gene-LOC107422026	product=uncharacterized LOC107422026%2C transcript variant X2
Merged-NC_029685.1-22263676-1	NC_029685.1:22263505-22263847	+	37	1306	rna-XM_016032711.2	1	NAC-T-2-1_peak_427		NC_029685.1	22263505	22263847	37	-	-	-	-	gene-LOC107423180	product=imidazoleglycerol-phosphate dehydratase
Merged-NC_029685.1-8523012-1	NC_029685.1:8522816-8523208	+	37	6508	rna-XR_003056621.1	2		NAC-T-2-2_peak_626	-	-	-	-	NC_029685.1	8522816	8523208	37
Merged-NC_029683.1-3068820-1	NC_029683.1:3068591-3069050	+	37	-1022	rna-XM_025073303.1	2		NAC-T-2-2_peak_431	-	-	-	-	NC_029683.1	3068591	3069050	37	gene-LOC107417626	product=bidirectional sugar transporter N3-like%2C transcript variant X2
Merged-NW_015453426.1-152436-1	NW_015453426.1:152182-152691	+	37	-2909	rna-XM_016045520.2	1	NAC-T-2-1_peak_675		NW_015453426.1	152182	152691	37	-	-	-	-	gene-LOC107434105	product=RING-H2 finger protein ATL74-like
Merged-NW_015453684.1-46572-1	NW_015453684.1:46293-46851	+	37	-4747	gene-LOC107404038	2		NAC-T-2-2_peak_1132	-	-	-	-	NW_015453684.1	46293	46851	37
Merged-NC_029683.1-28923104-1	NC_029683.1:28922924-28923284	+	37	3149	rna-XR_001581615.2	1	NAC-T-2-1_peak_328		NC_029683.1	28922924	28923284	37	-	-	-	-
Merged-NC_029679.1-37226913-1	NC_029679.1:37226750-37227077	+	37	6239	rna-XM_016047421.2	2		NAC-T-2-2_peak_130	-	-	-	-	NC_029679.1	37226750	37227077	37	gene-LOC107435783	product=aminopeptidase M1-like%2C transcript variant X2
Merged-NW_015453873.1-3969-1	NW_015453873.1:3790-4149	+	37	-192	gene-LOC107405168	2		NAC-T-2-2_peak_1156	-	-	-	-	NW_015453873.1	3790	4149	37
Merged-NW_015453400.1-49454-1	NW_015453400.1:49245-49664	+	37	-64943	rna-XM_025067041.1	1	NAC-T-2-1_peak_663		NW_015453400.1	49245	49664	37	-	-	-	-	gene-LOC107433478	product=protein SPIRAL1-like 1%2C transcript variant X3
Merged-NC_029689.1-11621787-2	NC_029689.1:11621556-11622052	+	37	5523	rna-XM_016041495.2	1&2	NAC-T-2-1_peak_614	NAC-T-2-2_peak_966	NC_029689.1	11621632	11622052	24	NC_029689.1	11621556	11621908	50	gene-LOC107430632	product=uncharacterized LOC107430632%2C transcript variant X1
Merged-NC_029688.1-14567798-1	NC_029688.1:14567636-14567960	+	37	-3469	rna-XM_016039780.2	2		NAC-T-2-2_peak_904	-	-	-	-	NC_029688.1	14567636	14567960	37	gene-LOC107429133	product=WPP domain-interacting tail-anchored protein 2%2C transcript variant X1
Merged-NW_015453485.1-46665-1	NW_015453485.1:46264-47066	+	37	-3554	rna-XM_016046400.2	1	NAC-T-2-1_peak_693		NW_015453485.1	46264	47066	37	-	-	-	-	gene-LOC107434890	product=uncharacterized LOC107434890
Merged-NC_029687.1-22829270-1	NC_029687.1:22828960-22829581	+	37	1551	rna-XM_016038184.2	2		NAC-T-2-2_peak_850	-	-	-	-	NC_029687.1	22828960	22829581	37	gene-LOC107427794	product=protein RETICULATA-RELATED 1%2C chloroplastic
Merged-NC_029680.1-26590421-1	NC_029680.1:26590263-26590579	+	36	688	rna-XM_025070606.1	2		NAC-T-2-2_peak_230	-	-	-	-	NC_029680.1	26590263	26590579	36	gene-LOC107412572	product=shaggy-related protein kinase kappa
Merged-NC_029689.1-16057355-1	NC_029689.1:16057190-16057520	+	36	-5763	rna-XM_016042086.2	1	NAC-T-2-1_peak_622		NC_029689.1	16057190	16057520	36	-	-	-	-	gene-LOC107431205	product=alpha%2Calpha-trehalose-phosphate synthase [UDP-forming] 5
Merged-NC_029685.1-11827538-1	NC_029685.1:11827285-11827791	+	36	-272	rna-XM_016031790.1	1	NAC-T-2-1_peak_412		NC_029685.1	11827285	11827791	36	-	-	-	-	gene-LOC107422353	product=26S proteasome non-ATPase regulatory subunit 2 homolog A-like
Merged-NC_029683.1-24982105-1	NC_029683.1:24981948-24982263	+	36	-17230	gene-LOC107419238	2		NAC-T-2-2_peak_491	-	-	-	-	NC_029683.1	24981948	24982263	36
Merged-NC_029686.1-2766978-1	NC_029686.1:2766803-2767153	+	36	-903	rna-XM_016033601.2	1	NAC-T-2-1_peak_446		NC_029686.1	2766803	2767153	36	-	-	-	-	gene-LOC107423944	product=cytokinin dehydrogenase 3-like
Merged-NC_029680.1-22057814-1	NC_029680.1:22057655-22057974	+	36	794	rna-XM_016019720.2	2		NAC-T-2-2_peak_213	-	-	-	-	NC_029680.1	22057655	22057974	36	gene-LOC107412023	product=tRNA (guanine(10)-N2)-methyltransferase homolog
Merged-NC_029685.1-6969318-1	NC_029685.1:6969102-6969535	+	36	-12311	rna-XR_003056654.1	2		NAC-T-2-2_peak_623	-	-	-	-	NC_029685.1	6969102	6969535	36
Merged-NC_029688.1-11323654-1	NC_029688.1:11323416-11323892	+	36	26702	rna-XM_016039550.2	1	NAC-T-2-1_peak_570		NC_029688.1	11323416	11323892	36	-	-	-	-	gene-LOC107428946	product=amino acid transporter AVT1I-like%2C transcript variant X1
Merged-NC_029684.1-10502195-1	NC_029684.1:10502003-10502387	+	36	6025	rna-XM_016030055.2	1	NAC-T-2-1_peak_367		NC_029684.1	10502003	10502387	36	-	-	-	-	gene-LOC107420957	product=tRNA modification GTPase MnmE
Merged-NC_029684.1-4362901-1	NC_029684.1:4362727-4363075	+	36	3681	rna-XM_025074712.1	1	NAC-T-2-1_peak_347		NC_029684.1	4362727	4363075	36	-	-	-	-	gene-LOC112492002	product=CHD3-type chromatin-remodeling factor PICKLE-like
Merged-NW_015454263.1-9695-1	NW_015454263.1:9483-9907	+	36	6804	rna-XM_016013694.2	1	NAC-T-2-1_peak_752		NW_015454263.1	9483	9907	36	-	-	-	-	gene-LOC107406551	product=NAC domain-containing protein 72-like
Merged-NC_029685.1-26751031-1	NC_029685.1:26750825-26751238	+	36	-2098	rna-XM_016033095.2	2		NAC-T-2-2_peak_690	-	-	-	-	NC_029685.1	26750825	26751238	36	gene-LOC107423520	product=receptor kinase-like protein Xa21
Merged-NC_029680.1-19057960-1	NC_029680.1:19057795-19058125	+	36	1224	rna-XM_016019271.2	2		NAC-T-2-2_peak_202	-	-	-	-	NC_029680.1	19057795	19058125	36	gene-LOC107411652	product=glucose-6-phosphate 1-dehydrogenase 4%2C chloroplastic%2C transcript variant X2
Merged-NC_029686.1-16473045-1	NC_029686.1:16472865-16473226	+	36	2176	rna-XM_016035469.2	1	NAC-T-2-1_peak_472		NC_029686.1	16472865	16473226	36	-	-	-	-	gene-LOC107425471	product=probable inactive receptor kinase At5g10020
Merged-NC_029683.1-2959736-1	NC_029683.1:2959528-2959945	+	36	-16	rna-XM_025073794.1	1	NAC-T-2-1_peak_278		NC_029683.1	2959528	2959945	36	-	-	-	-	gene-LOC107417596	product=TMV resistance protein N-like
Merged-NC_029683.1-29347975-1	NC_029683.1:29347770-29348181	+	36	3898	rna-XR_003056230.1	1	NAC-T-2-1_peak_330		NC_029683.1	29347770	29348181	36	-	-	-	-
Merged-NC_029683.1-30900640-1	NC_029683.1:30900412-30900869	+	36	4154	rna-XM_025073418.1	2		NAC-T-2-2_peak_505	-	-	-	-	NC_029683.1	30900412	30900869	36	gene-LOC107419721	product=probable ADP-ribosylation factor GTPase-activating protein AGD15%2C transcript variant X3
Merged-NC_029683.1-10856657-2	NC_029683.1:10856274-10856955	+	36	3497	rna-XM_025073328.1	1&2	NAC-T-2-1_peak_292	NAC-T-2-2_peak_450	NC_029683.1	10856462	10856937	43	NC_029683.1	10856274	10856955	29	gene-LOC107418455	product=BTB/POZ domain-containing protein At3g22104%2C transcript variant X4
Merged-NC_029688.1-6751001-1	NC_029688.1:6750802-6751201	+	36	-3994	rna-XM_025078397.1	1	NAC-T-2-1_peak_561		NC_029688.1	6750802	6751201	36	-	-	-	-	gene-LOC107428745	product=serine/threonine-protein phosphatase PP2A-3 catalytic subunit
Merged-NC_029683.1-3026655-1	NC_029683.1:3026496-3026815	+	36	3213	rna-XM_016026249.2	2		NAC-T-2-2_peak_430	-	-	-	-	NC_029683.1	3026496	3026815	36	gene-LOC107417631	product=auxin-responsive protein SAUR40-like
Merged-NC_029679.1-41125584-1	NC_029679.1:41125425-41125743	+	36	1077	gene-LOC107406929	2		NAC-T-2-2_peak_137	-	-	-	-	NC_029679.1	41125425	41125743	36
Merged-NC_029690.1-1350217-1	NC_029690.1:1349964-1350471	+	36	-3240	rna-XM_025066442.1	1	NAC-T-2-1_peak_626		NC_029690.1	1349964	1350471	36	-	-	-	-	gene-LOC107431577	product=glucan endo-1%2C3-beta-glucosidase%2C transcript variant X2
Merged-NW_015453426.1-136321-1	NW_015453426.1:136150-136493	+	36	13206	rna-XM_016045520.2	2		NAC-T-2-2_peak_1060	-	-	-	-	NW_015453426.1	136150	136493	36	gene-LOC107434105	product=RING-H2 finger protein ATL74-like
Merged-NC_029687.1-14518786-1	NC_029687.1:14518606-14518967	+	36	-459	rna-XM_025077469.1	2		NAC-T-2-2_peak_826	-	-	-	-	NC_029687.1	14518606	14518967	36	gene-LOC112492874	product=UPF0481 protein At3g47200-like
Merged-NC_029686.1-94201-1	NC_029686.1:94006-94397	+	36	2003	rna-XM_016033262.2	2		NAC-T-2-2_peak_694	-	-	-	-	NC_029686.1	94006	94397	36	gene-LOC107423661	product=pentatricopeptide repeat-containing protein At4g01030%2C mitochondrial
Merged-NW_015453961.1-9097-1	NW_015453961.1:8931-9264	+	36	5303	gene-LOC107405564	1	NAC-T-2-1_peak_745		NW_015453961.1	8931	9264	36	-	-	-	-
Merged-NC_029689.1-12248007-1	NC_029689.1:12247848-12248167	+	36	1455	rna-XM_016041614.2	2		NAC-T-2-2_peak_967	-	-	-	-	NC_029689.1	12247848	12248167	36	gene-LOC107430737	product=josephin-like protein
Merged-NC_029689.1-6110564-1	NC_029689.1:6110349-6110780	+	36	10044	rna-XR_003057941.1	2		NAC-T-2-2_peak_949	-	-	-	-	NC_029689.1	6110349	6110780	36
Merged-NC_029687.1-22899228-1	NC_029687.1:22899063-22899394	+	36	-1770	rna-XM_016038161.2	2		NAC-T-2-2_peak_852	-	-	-	-	NC_029687.1	22899063	22899394	36	gene-LOC107427778	product=phosphatidylserine decarboxylase proenzyme 3-like
Merged-NC_029685.1-16898471-1	NC_029685.1:16898247-16898695	+	36	-8451	gene-LOC107422765	1	NAC-T-2-1_peak_420		NC_029685.1	16898247	16898695	36	-	-	-	-
Merged-NC_029684.1-2179058-1	NC_029684.1:2178894-2179222	+	36	1644	rna-XM_016029030.2	2		NAC-T-2-2_peak_513	-	-	-	-	NC_029684.1	2178894	2179222	36	gene-LOC107420140	product=uncharacterized LOC107420140
Merged-NC_029686.1-17107425-1	NC_029686.1:17107244-17107607	+	36	7616	rna-XM_025076414.1	1	NAC-T-2-1_peak_476		NC_029686.1	17107244	17107607	36	-	-	-	-	gene-LOC107425500	product=putative S-adenosyl-L-methionine-dependent methyltransferase MMAR_1059
Merged-NC_029680.1-9798074-1	NC_029680.1:9797841-9798307	+	36	552	rna-XM_016018599.2	1	NAC-T-2-1_peak_116		NC_029680.1	9797841	9798307	36	-	-	-	-	gene-LOC107411088	product=glucan endo-1%2C3-beta-glucosidase%2C transcript variant X2
Merged-NC_029684.1-4145406-2	NC_029684.1:4145120-4145627	+	35.5	167	rna-XM_025074711.1	1&2	NAC-T-2-1_peak_346	NAC-T-2-2_peak_521	NC_029684.1	4145120	4145612	37	NC_029684.1	4145268	4145627	34	gene-LOC112492001	product=cytochrome P450 82A1-like
Merged-NC_029682.1-22320651-2	NC_029682.1:22320399-22320904	+	35.5	-10632	rna-XM_016025696.2	1&2	NAC-T-2-1_peak_249	NAC-T-2-2_peak_392	NC_029682.1	22320451	22320853	38	NC_029682.1	22320399	22320904	33	gene-LOC107417127	product=probable protein phosphatase 2C 58%2C transcript variant X2
Merged-NC_029681.1-14514561-2	NC_029681.1:14514291-14514881	+	35.5	-26942	rna-XM_016021839.2	1&2	NAC-T-2-1_peak_170	NAC-T-2-2_peak_284	NC_029681.1	14514378	14514881	43	NC_029681.1	14514291	14514694	28	gene-LOC107413794	product=L-type lectin-domain containing receptor kinase VIII.1-like
Merged-NC_029688.1-4137335-2	NC_029688.1:4137063-4137700	+	35.5	1990	rna-XM_025078111.1	1&2	NAC-T-2-1_peak_558	NAC-T-2-2_peak_871	NC_029688.1	4137076	4137504	36	NC_029688.1	4137063	4137700	35	gene-LOC107428468	product=very-long-chain 3-oxoacyl-CoA reductase 1-like%2C transcript variant X2
Merged-NC_029688.1-11643519-2	NC_029688.1:11643077-11643857	+	35	-10375	rna-XM_016039576.2	1&2	NAC-T-2-1_peak_573	NAC-T-2-2_peak_896	NC_029688.1	11643077	11643618	20	NC_029688.1	11643524	11643857	50	gene-LOC107428967	product=protein O-linked-mannose beta-1%2C4-N-acetylglucosaminyltransferase 2-like%2C transcript variant X3
Merged-NC_029682.1-25225793-1	NC_029682.1:25225618-25225968	+	35	1789	rna-XM_025072341.1	2		NAC-T-2-2_peak_400	-	-	-	-	NC_029682.1	25225618	25225968	35	gene-LOC107417196	product=zinc finger protein NUTCRACKER-like%2C transcript variant X1
Merged-NC_029683.1-6845491-1	NC_029683.1:6845295-6845688	+	35	608	rna-XM_025074000.1	2		NAC-T-2-2_peak_439	-	-	-	-	NC_029683.1	6845295	6845688	35	gene-LOC107418008	product=deoxycytidylate deaminase%2C transcript variant X4
Merged-NC_029687.1-20836677-1	NC_029687.1:20836306-20837049	+	35	-6231	rna-XM_016038011.2	2		NAC-T-2-2_peak_847	-	-	-	-	NC_029687.1	20836306	20837049	35	gene-LOC107427626	product=FAD synthetase 1%2C chloroplastic%2C transcript variant X1
Merged-NC_029686.1-2597874-1	NC_029686.1:2597706-2598043	+	35	8403	rna-XM_016033584.2	2		NAC-T-2-2_peak_703	-	-	-	-	NC_029686.1	2597706	2598043	35	gene-LOC107423929	product=putative disease resistance protein RGA3
Merged-NW_015453438.1-122028-1	NW_015453438.1:121834-122223	+	35	-2059	rna-XR_003053491.1	2		NAC-T-2-2_peak_1072	-	-	-	-	NW_015453438.1	121834	122223	35
Merged-NC_029680.1-15317636-1	NC_029680.1:15317475-15317798	+	35	-46143	gene-LOC107411385	2		NAC-T-2-2_peak_185	-	-	-	-	NC_029680.1	15317475	15317798	35
Merged-NC_029690.1-14881782-1	NC_029690.1:14881550-14882015	+	35	-40867	rna-XM_025079527.1	2		NAC-T-2-2_peak_1023	-	-	-	-	NC_029690.1	14881550	14882015	35	gene-LOC107433045	product=WUSCHEL-related homeobox 11-like
Merged-NC_029679.1-7918063-1	NC_029679.1:7917888-7918238	+	35	3204	rna-XM_016023486.1	1	NAC-T-2-1_peak_16		NC_029679.1	7917888	7918238	35	-	-	-	-	gene-LOC107415196	product=uncharacterized LOC107415196
Merged-NW_015453520.1-129034-1	NW_015453520.1:128779-129289	+	35	63667	rna-XM_016046817.2	2		NAC-T-2-2_peak_1099	-	-	-	-	NW_015453520.1	128779	129289	35	gene-LOC107435254	product=uncharacterized LOC107435254
Merged-NC_029683.1-13941552-1	NC_029683.1:13941325-13941780	+	35	-3073	gene-LOC107418685	1	NAC-T-2-1_peak_300		NC_029683.1	13941325	13941780	35	-	-	-	-
Merged-NC_029680.1-9533523-1	NC_029680.1:9533333-9533713	+	35	2834	rna-XM_016018631.2	2		NAC-T-2-2_peak_163	-	-	-	-	NC_029680.1	9533333	9533713	35	gene-LOC107411112	product=uncharacterized LOC107411112
Merged-NW_015453419.1-321112-1	NW_015453419.1:320952-321273	+	35	-17920	rna-XR_001582840.2	2		NAC-T-2-2_peak_1055	-	-	-	-	NW_015453419.1	320952	321273	35
Merged-NC_029687.1-18610469-1	NC_029687.1:18610310-18610628	+	35	15818	rna-XM_025077119.1	2		NAC-T-2-2_peak_842	-	-	-	-	NC_029687.1	18610310	18610628	35	gene-LOC107427360	product=mechanosensitive ion channel protein 8-like
Merged-NC_029688.1-4075564-1	NC_029688.1:4075234-4075895	+	35	-2014	rna-XM_016038994.2	2		NAC-T-2-2_peak_870	-	-	-	-	NC_029688.1	4075234	4075895	35	gene-LOC107428463	product=two-component response regulator ARR11
Merged-NC_029688.1-11664293-1	NC_029688.1:11664096-11664490	+	35	10451	rna-XM_025078154.1	1	NAC-T-2-1_peak_574		NC_029688.1	11664096	11664490	35	-	-	-	-	gene-LOC107428967	product=protein O-linked-mannose beta-1%2C4-N-acetylglucosaminyltransferase 2-like%2C transcript variant X2
Merged-NW_015453488.1-51406-1	NW_015453488.1:51219-51594	+	35	-3109	rna-XM_025067707.1	2		NAC-T-2-2_peak_1094	-	-	-	-	NW_015453488.1	51219	51594	35	gene-LOC112489332	product=probable LRR receptor-like serine/threonine-protein kinase At1g56140
Merged-NC_029680.1-22142232-1	NC_029680.1:22142045-22142420	+	35	3112	rna-XM_016019642.2	2		NAC-T-2-2_peak_214	-	-	-	-	NC_029680.1	22142045	22142420	35	gene-LOC107411960	product=branched-chain-amino-acid aminotransferase-like protein 1
Merged-NC_029681.1-10683124-1	NC_029681.1:10682931-10683317	+	35	-285	rna-XM_016021645.2	2		NAC-T-2-2_peak_264	-	-	-	-	NC_029681.1	10682931	10683317	35	gene-LOC107413635	product=putative serine/threonine-protein kinase
Merged-NW_015453400.1-465800-2	NW_015453400.1:465505-466195	+	35	-7871	rna-XM_016044762.1	1&2	NAC-T-2-1_peak_664	NAC-T-2-2_peak_1041	NW_015453400.1	465583	466195	42	NW_015453400.1	465505	465918	28	gene-LOC107433475	product=14 kDa proline-rich protein DC2.15
Merged-NC_029683.1-2079841-1	NC_029683.1:2079619-2080063	+	35	645	rna-XM_016026141.1	2		NAC-T-2-2_peak_427	-	-	-	-	NC_029683.1	2079619	2080063	35	gene-LOC107417533	product=putative disease resistance protein RGA3
Merged-NC_029683.1-28333759-1	NC_029683.1:28333505-28334014	+	35	889	rna-XM_016028275.2	2		NAC-T-2-2_peak_497	-	-	-	-	NC_029683.1	28333505	28334014	35	gene-LOC107419532	product=uncharacterized protein At4g15970-like%2C transcript variant X1
Merged-NC_029682.1-24946846-1	NC_029682.1:24946668-24947025	+	35	46633	rna-XM_025072859.1	1	NAC-T-2-1_peak_254		NC_029682.1	24946668	24947025	35	-	-	-	-	gene-LOC107417191	product=uncharacterized LOC107417191%2C transcript variant X2
Merged-NC_029685.1-2045396-1	NC_029685.1:2045235-2045557	+	35	4898	rna-XM_025075742.1	1	NAC-T-2-1_peak_402		NC_029685.1	2045235	2045557	35	-	-	-	-	gene-LOC107421882	product=pentatricopeptide repeat-containing protein At3g24000%2C mitochondrial-like%2C transcript variant X27
Merged-NC_029690.1-10687000-1	NC_029690.1:10686718-10687283	+	35	3261	rna-TRNAR-UCG-4	2		NAC-T-2-2_peak_1010	-	-	-	-	NC_029690.1	10686718	10687283	35
Merged-NC_029685.1-14293066-1	NC_029685.1:14292868-14293265	+	35	249	rna-XM_016032041.2	1	NAC-T-2-1_peak_418		NC_029685.1	14292868	14293265	35	-	-	-	-	gene-LOC107422576	product=F-box protein PP2-B10-like
Merged-NC_029680.1-8488593-1	NC_029680.1:8488354-8488832	+	35	-4348	rna-XM_016018488.2	2		NAC-T-2-2_peak_157	-	-	-	-	NC_029680.1	8488354	8488832	35	gene-LOC107410986	product=L-type lectin-domain containing receptor kinase IV.2-like
Merged-NW_015453666.1-79450-1	NW_015453666.1:78965-79935	+	35	-2710	rna-XR_001580388.2	2		NAC-T-2-2_peak_1127	-	-	-	-	NW_015453666.1	78965	79935	35
Merged-NC_029682.1-10126626-1	NC_029682.1:10126442-10126811	+	35	19242	rna-XM_016024554.2	1	NAC-T-2-1_peak_226		NC_029682.1	10126442	10126811	35	-	-	-	-	gene-LOC107416100	product=protein DETOXIFICATION 9-like
Merged-NW_015453821.1-63274-2	NW_015453821.1:63011-63563	+	35	360	rna-XM_016011931.2	1&2	NAC-T-2-1_peak_734	NAC-T-2-2_peak_1148	NW_015453821.1	63023	63500	20	NW_015453821.1	63011	63563	50	gene-LOC107404928	product=FT-interacting protein 1
Merged-NW_015453532.1-47571-1	NW_015453532.1:47405-47738	+	35	-3682	gene-LOC107435399	1	NAC-T-2-1_peak_699		NW_015453532.1	47405	47738	35	-	-	-	-
Merged-NW_015453617.1-110832-2	NW_015453617.1:110609-111113	+	35	23569	rna-XM_025068257.1	1&2	NAC-T-2-1_peak_710	NAC-T-2-2_peak_1116	NW_015453617.1	110609	111113	35	NW_015453617.1	110623	110986	35	gene-LOC107403490	product=receptor-like serine/threonine-protein kinase SD1-8
Merged-NC_029679.1-32696809-1	NC_029679.1:32696640-32696978	+	35	-6015	gene-LOC107431104	2		NAC-T-2-2_peak_113	-	-	-	-	NC_029679.1	32696640	32696978	35
Merged-NC_029680.1-23801719-1	NC_029680.1:23801520-23801918	+	35	561	rna-XR_003054979.1	2		NAC-T-2-2_peak_221	-	-	-	-	NC_029680.1	23801520	23801918	35
Merged-NC_029680.1-27357884-1	NC_029680.1:27357689-27358079	+	35	-1121	rna-XR_001580976.2	2		NAC-T-2-2_peak_232	-	-	-	-	NC_029680.1	27357689	27358079	35
Merged-NC_029681.1-8661353-1	NC_029681.1:8661193-8661514	+	35	5596	gene-LOC107413484	2		NAC-T-2-2_peak_259	-	-	-	-	NC_029681.1	8661193	8661514	35
Merged-NC_029687.1-2554264-1	NC_029687.1:2554100-2554429	+	35	991	rna-XM_016036117.2	2		NAC-T-2-2_peak_779	-	-	-	-	NC_029687.1	2554100	2554429	35	gene-LOC107426030	product=ankyrin repeat and protein kinase domain-containing protein 1-like
Merged-NC_029682.1-17800138-2	NC_029682.1:17799839-17800588	+	35	2447	rna-XM_025072690.1	1&2	NAC-T-2-1_peak_240	NAC-T-2-2_peak_380	NC_029682.1	17799839	17800211	19	NC_029682.1	17799916	17800588	51	gene-LOC112491310	product=uncharacterized LOC112491310
Merged-NC_029679.1-31836282-1	NC_029679.1:31836076-31836488	+	35	3720	rna-XM_016041375.2	1	NAC-T-2-1_peak_74		NC_029679.1	31836076	31836488	35	-	-	-	-	gene-LOC107430529	product=polyubiquitin-like
Merged-NC_029680.1-12752176-1	NC_029680.1:12751984-12752368	+	35	35219	gene-LOC107411292	2		NAC-T-2-2_peak_175	-	-	-	-	NC_029680.1	12751984	12752368	35
Merged-NC_029685.1-25362669-1	NC_029685.1:25362508-25362830	+	35	-15651	rna-XM_016032938.2	2		NAC-T-2-2_peak_681	-	-	-	-	NC_029685.1	25362508	25362830	35	gene-LOC107423393	product=ELMO domain-containing protein A
Merged-NC_029687.1-14572168-1	NC_029687.1:14571990-14572347	+	35	-5218	gene-LOC107427155	1	NAC-T-2-1_peak_534		NC_029687.1	14571990	14572347	35	-	-	-	-
Merged-NC_029686.1-20026363-2	NC_029686.1:20026157-20026590	+	34.5	-64765	rna-XM_025076423.1	1&2	NAC-T-2-1_peak_486	NAC-T-2-2_peak_755	NC_029686.1	20026186	20026519	39	NC_029686.1	20026157	20026590	30	gene-LOC112492555	product=uncharacterized LOC112492555
Merged-NC_029690.1-13452965-2	NC_029690.1:13452752-13453149	+	34.5	-226	rna-XM_016044224.2	1&2	NAC-T-2-1_peak_649	NAC-T-2-2_peak_1017	NC_029690.1	13452816	13453149	41	NC_029690.1	13452752	13453145	28	gene-LOC107432991	product=aquaporin PIP1-1
Merged-NC_029687.1-13041518-2	NC_029687.1:13041261-13041811	+	34	-9196	rna-XM_016037451.2	1&2	NAC-T-2-1_peak_526	NAC-T-2-2_peak_820	NC_029687.1	13041270	13041811	36	NC_029687.1	13041261	13041733	32	gene-LOC107427105	product=basic form of pathogenesis-related protein 1-like
Merged-NC_029682.1-4079337-1	NC_029682.1:4078899-4079776	+	34	-159	rna-XR_003055505.1	1	NAC-T-2-1_peak_211		NC_029682.1	4078899	4079776	34	-	-	-	-
Merged-NC_029685.1-26014183-1	NC_029685.1:26013990-26014377	+	34	-9045	rna-XM_025076008.1	2		NAC-T-2-2_peak_686	-	-	-	-	NC_029685.1	26013990	26014377	34	gene-LOC107423451	product=probable glutathione S-transferase parC
Merged-NC_029687.1-18689735-1	NC_029687.1:18689569-18689902	+	34	4564	rna-XM_016037758.2	2		NAC-T-2-2_peak_843	-	-	-	-	NC_029687.1	18689569	18689902	34	gene-LOC107427379	product=pentatricopeptide repeat-containing protein At2g17033
Merged-NC_029687.1-15976532-1	NC_029687.1:15976371-15976693	+	34	-668	rna-XM_016037575.1	2		NAC-T-2-2_peak_834	-	-	-	-	NC_029687.1	15976371	15976693	34	gene-LOC107427208	product=ubiquitin domain-containing protein DSK2a-like
Merged-NC_029679.1-40626738-1	NC_029679.1:40626552-40626925	+	34	2084	rna-XM_016013761.2	2		NAC-T-2-2_peak_135	-	-	-	-	NC_029679.1	40626552	40626925	34	gene-LOC107406616	product=E3 ubiquitin-protein ligase MARCH1-like%2C transcript variant X2
Merged-NC_029685.1-27260965-2	NC_029685.1:27260676-27261211	+	34	-2533	rna-XM_016033132.2	1&2	NAC-T-2-1_peak_438	NAC-T-2-2_peak_693	NC_029685.1	27260793	27261181	29	NC_029685.1	27260676	27261211	39	gene-LOC107423558	product=uncharacterized LOC107423558%2C transcript variant X1
Merged-NC_029685.1-4670937-1	NC_029685.1:4670763-4671111	+	34	11360	rna-XM_016031372.2	1	NAC-T-2-1_peak_407		NC_029685.1	4670763	4671111	34	-	-	-	-	gene-LOC107421993	product=S-adenosylmethionine carrier 1%2C chloroplastic/mitochondrial-like%2C transcript variant X4
Merged-NC_029679.1-25090184-1	NC_029679.1:25090000-25090369	+	34	-21275	rna-XM_016036024.2	1	NAC-T-2-1_peak_56		NC_029679.1	25090000	25090369	34	-	-	-	-	gene-LOC107425947	product=adenylosuccinate synthetase 2%2C chloroplastic-like
Merged-NC_029684.1-9716880-1	NC_029684.1:9716714-9717047	+	34	-674	rna-XM_016029902.2	2		NAC-T-2-2_peak_538	-	-	-	-	NC_029684.1	9716714	9717047	34	gene-LOC107420842	product=transcription factor MYB93
Merged-NC_029686.1-20210407-1	NC_029686.1:20210156-20210659	+	34	13434	rna-XM_016035625.2	2		NAC-T-2-2_peak_758	-	-	-	-	NC_029686.1	20210156	20210659	34	gene-LOC107425615	product=farnesylcysteine lyase
Merged-NC_029679.1-12415166-1	NC_029679.1:12414983-12415350	+	34	1232	rna-XM_016028766.2	2		NAC-T-2-2_peak_34	-	-	-	-	NC_029679.1	12414983	12415350	34	gene-LOC107419923	product=chromatin remodeling protein EBS
Merged-NC_029679.1-4460028-1	NC_029679.1:4459842-4460215	+	34	-1261	rna-XM_016018909.2	1	NAC-T-2-1_peak_9		NC_029679.1	4459842	4460215	34	-	-	-	-	gene-LOC107411339	product=uncharacterized LOC107411339%2C transcript variant X1
Merged-NC_029681.1-22374412-1	NC_029681.1:22374242-22374583	+	34	-268	rna-XM_016022581.2	1	NAC-T-2-1_peak_189		NC_029681.1	22374242	22374583	34	-	-	-	-	gene-LOC107414461	product=uncharacterized LOC107414461
Merged-NC_029680.1-585914-1	NC_029680.1:585742-586087	+	34	-7896	rna-XM_016017617.2	1	NAC-T-2-1_peak_99		NC_029680.1	585742	586087	34	-	-	-	-	gene-LOC107410211	product=alpha-ketoglutarate-dependent dioxygenase alkB homolog 6%2C transcript variant X1
Merged-NC_029683.1-22311357-1	NC_029683.1:22311141-22311574	+	34	-13167	rna-XM_016027825.2	2		NAC-T-2-2_peak_486	-	-	-	-	NC_029683.1	22311141	22311574	34	gene-LOC107419092	product=isoaspartyl peptidase/L-asparaginase 1-like%2C transcript variant X1
Merged-NC_029682.1-19078070-1	NC_029682.1:19077859-19078282	+	34	841	rna-XM_016025444.2	2		NAC-T-2-2_peak_386	-	-	-	-	NC_029682.1	19077859	19078282	34	gene-LOC107416894	product=G-type lectin S-receptor-like serine/threonine-protein kinase At4g03230
Merged-NC_029680.1-10403722-1	NC_029680.1:10403545-10403899	+	34	-339	rna-XM_016018692.2	1	NAC-T-2-1_peak_119		NC_029680.1	10403545	10403899	34	-	-	-	-	gene-LOC107411158	product=uncharacterized LOC107411158%2C transcript variant X2
Merged-NC_029685.1-17885843-1	NC_029685.1:17885656-17886030	+	34	-2889	rna-XM_016032340.2	1	NAC-T-2-1_peak_421		NC_029685.1	17885656	17886030	34	-	-	-	-	gene-LOC107422832	product=DNA repair protein XRCC4
Merged-NC_029682.1-24969988-1	NC_029682.1:24969820-24970157	+	34	-48777	rna-XM_016025784.2	1	NAC-T-2-1_peak_255		NC_029682.1	24969820	24970157	34	-	-	-	-	gene-LOC107417190	product=receptor-like protein kinase HSL1
Merged-NC_029687.1-8559918-1	NC_029687.1:8559727-8560109	+	34	-3260	rna-XM_016036894.2	2		NAC-T-2-2_peak_797	-	-	-	-	NC_029687.1	8559727	8560109	34	gene-LOC107426655	product=protein CASPARIAN STRIP INTEGRITY FACTOR 1-like
Merged-NC_029682.1-6674925-1	NC_029682.1:6674707-6675143	+	34	5458	rna-XM_016024167.2	1	NAC-T-2-1_peak_219		NC_029682.1	6674707	6675143	34	-	-	-	-	gene-LOC107415776	product=transcription repressor MYB6-like
Merged-NC_029687.1-4947996-1	NC_029687.1:4947839-4948154	+	34	-1276	rna-XM_016036566.2	2		NAC-T-2-2_peak_786	-	-	-	-	NC_029687.1	4947839	4948154	34	gene-LOC107426395	product=serine/threonine-protein kinase STY13%2C transcript variant X1
Merged-NC_029684.1-22679254-2	NC_029684.1:22679043-22679431	+	34	-12370	rna-XM_016030829.2	1&2	NAC-T-2-1_peak_393	NAC-T-2-2_peak_592	NC_029684.1	22679043	22679430	31	NC_029684.1	22679112	22679431	37	gene-LOC107421570	product=polyadenylate-binding protein 3
Merged-NC_029679.1-12779859-1	NC_029679.1:12779697-12780022	+	34	10371	rna-XM_016029844.2	2		NAC-T-2-2_peak_36	-	-	-	-	NC_029679.1	12779697	12780022	34	gene-LOC107420791	product=probable WRKY transcription factor 31
Merged-NC_029683.1-15824775-1	NC_029683.1:15824615-15824936	+	34	6689	rna-XM_016027523.2	1	NAC-T-2-1_peak_305		NC_029683.1	15824615	15824936	34	-	-	-	-	gene-LOC107418839	product=serine/threonine-protein phosphatase 2A 65 kDa regulatory subunit A beta isoform-like
Merged-NC_029685.1-12129399-1	NC_029685.1:12129220-12129578	+	34	459	rna-XM_025075919.1	2		NAC-T-2-2_peak_643	-	-	-	-	NC_029685.1	12129220	12129578	34	gene-LOC107422377	product=O-fucosyltransferase 1%2C transcript variant X3
Merged-NC_029686.1-9025017-1	NC_029686.1:9024764-9025271	+	34	2391	rna-XM_016034689.2	2		NAC-T-2-2_peak_715	-	-	-	-	NC_029686.1	9024764	9025271	34	gene-LOC107424818	product=probable galacturonosyltransferase-like 1
Merged-NC_029686.1-12240922-1	NC_029686.1:12240763-12241082	+	34	-2728	rna-XM_025076766.1	2		NAC-T-2-2_peak_723	-	-	-	-	NC_029686.1	12240763	12241082	34	gene-LOC112492609	product=uncharacterized LOC112492609
Merged-NC_029679.1-24799793-2	NC_029679.1:24799421-24800087	+	33.5	11469	rna-XR_003054559.1	1&2	NAC-T-2-1_peak_55	NAC-T-2-2_peak_84	NC_029679.1	24799653	24800087	40	NC_029679.1	24799421	24800013	27
Merged-NW_015453411.1-70952-2	NW_015453411.1:70496-71246	+	33.5	145475	gene-LOC112489133	1&2	NAC-T-2-1_peak_669	NAC-T-2-2_peak_1050	NW_015453411.1	70496	71191	28	NW_015453411.1	70876	71246	39
Merged-NC_029680.1-15565566-2	NC_029680.1:15565199-15565926	+	33.5	-6222	rna-XM_016018967.2	1&2	NAC-T-2-1_peak_126	NAC-T-2-2_peak_189	NC_029680.1	15565439	15565926	26	NC_029680.1	15565199	15565700	41	gene-LOC107411389	product=alpha carbonic anhydrase 7
Merged-NC_029681.1-12792694-2	NC_029681.1:12792393-12792995	+	33.5	-16656	rna-XM_016021759.2	1&2	NAC-T-2-1_peak_169	NAC-T-2-2_peak_280	NC_029681.1	12792622	12792995	21	NC_029681.1	12792393	12792768	46	gene-LOC107413724	product=rop guanine nucleotide exchange factor 5-like
Merged-NC_029679.1-2876177-1	NC_029679.1:2875977-2876377	+	33	1266	rna-XM_016046173.2	2		NAC-T-2-2_peak_13	-	-	-	-	NC_029679.1	2875977	2876377	33	gene-LOC107434655	product=callose synthase 1
Merged-NC_029686.1-18800758-1	NC_029686.1:18800572-18800945	+	33	1081	rna-XM_025076260.1	1	NAC-T-2-1_peak_482		NC_029686.1	18800572	18800945	33	-	-	-	-	gene-LOC107425556	product=TSL-kinase interacting protein 1%2C transcript variant X3
Merged-NC_029682.1-27403782-1	NC_029682.1:27403486-27404079	+	33	19130	rna-XR_003055575.1	1	NAC-T-2-1_peak_263		NC_029682.1	27403486	27404079	33	-	-	-	-
Merged-NC_029688.1-12738615-1	NC_029688.1:12738446-12738784	+	33	25606	rna-XM_016039590.2	1	NAC-T-2-1_peak_579		NC_029688.1	12738446	12738784	33	-	-	-	-	gene-LOC107428981	product=uncharacterized LOC107428981
Merged-NC_029679.1-27569775-1	NC_029679.1:27569584-27569966	+	33	-12508	rna-XM_025076877.1	2		NAC-T-2-2_peak_98	-	-	-	-	NC_029679.1	27569584	27569966	33	gene-LOC107426831	product=AP2/ERF and B3 domain-containing transcription factor At1g50680-like
Merged-NC_029689.1-18453150-1	NC_029689.1:18452978-18453323	+	33	-2796	rna-XM_025078833.1	1	NAC-T-2-1_peak_623		NC_029689.1	18452978	18453323	33	-	-	-	-	gene-LOC107431378	product=transcription initiation factor TFIID subunit 1-like
Merged-NC_029690.1-18296068-1	NC_029690.1:18295867-18296270	+	33	1283	rna-XM_016044481.2	2		NAC-T-2-2_peak_1030	-	-	-	-	NC_029690.1	18295867	18296270	33	gene-LOC107433219	product=major allergen Pru av 1-like
Merged-NC_029686.1-14555192-1	NC_029686.1:14555031-14555353	+	33	-4535	rna-XM_016035315.2	1	NAC-T-2-1_peak_468		NC_029686.1	14555031	14555353	33	-	-	-	-	gene-LOC107425323	product=zinc-finger homeodomain protein 4-like
Merged-NC_029682.1-15849559-1	NC_029682.1:15849298-15849820	+	33	1244	rna-XM_025072679.1	2		NAC-T-2-2_peak_374	-	-	-	-	NC_029682.1	15849298	15849820	33	gene-LOC107416574	product=uncharacterized LOC107416574
Merged-NC_029686.1-11500745-2	NC_029686.1:11500410-11501049	+	33	-409	rna-XM_025076742.1	1&2	NAC-T-2-1_peak_464	NAC-T-2-2_peak_721	NC_029686.1	11500668	11501049	34	NC_029686.1	11500410	11500854	32	gene-LOC107425066	product=probable mannitol dehydrogenase
Merged-NC_029679.1-11077884-1	NC_029679.1:11077723-11078046	+	33	108	rna-XM_025067223.1	1	NAC-T-2-1_peak_20		NC_029679.1	11077723	11078046	33	-	-	-	-	gene-LOC112489135	product=probable LRR receptor-like serine/threonine-protein kinase At1g56130%2C transcript variant X4
Merged-NC_029682.1-22846482-1	NC_029682.1:22846226-22846739	+	33	3057	rna-XM_016025743.2	2		NAC-T-2-2_peak_394	-	-	-	-	NC_029682.1	22846226	22846739	33	gene-LOC107417158	product=uncharacterized protein PF11_0207-like
Merged-NC_029688.1-13190002-1	NC_029688.1:13189828-13190176	+	33	-13819	rna-XM_025078331.1	2		NAC-T-2-2_peak_901	-	-	-	-	NC_029688.1	13189828	13190176	33	gene-LOC107429028	product=glutamate 5-kinase%2C transcript variant X1
Merged-NC_029688.1-10924233-2	NC_029688.1:10924025-10924472	+	33	28922	rna-XR_003057429.1	1&2	NAC-T-2-1_peak_569	NAC-T-2-2_peak_891	NC_029688.1	10924025	10924364	42	NC_029688.1	10924074	10924472	24
Merged-NC_029679.1-6182933-1	NC_029679.1:6182753-6183114	+	33	-1556	rna-XM_016021706.2	2		NAC-T-2-2_peak_21	-	-	-	-	NC_029679.1	6182753	6183114	33	gene-LOC107413690	product=two-pore potassium channel 3-like
Merged-NC_029686.1-2040868-1	NC_029686.1:2040704-2041033	+	33	4734	rna-XM_016033503.2	1	NAC-T-2-1_peak_443		NC_029686.1	2040704	2041033	33	-	-	-	-	gene-LOC107423857	product=probable L-gulonolactone oxidase 6
Merged-NC_029687.1-22799907-1	NC_029687.1:22799700-22800115	+	33	797	rna-XM_016038177.2	2		NAC-T-2-2_peak_849	-	-	-	-	NC_029687.1	22799700	22800115	33	gene-LOC107427789	product=uncharacterized LOC107427789%2C transcript variant X2
Merged-NW_015453451.1-124921-1	NW_015453451.1:124725-125117	+	33	-11065	rna-XM_016045811.2	2		NAC-T-2-2_peak_1076	-	-	-	-	NW_015453451.1	124725	125117	33	gene-LOC107434351	product=thymocyte nuclear protein 1
Merged-NC_029686.1-18583107-1	NC_029686.1:18582851-18583363	+	33	6552	rna-XM_016035559.2	2		NAC-T-2-2_peak_743	-	-	-	-	NC_029686.1	18582851	18583363	33	gene-LOC107425552	product=RNA cytidine acetyltransferase 1
Merged-NC_029683.1-26648854-1	NC_029683.1:26648683-26649026	+	33	294	rna-XM_016028115.2	2		NAC-T-2-2_peak_495	-	-	-	-	NC_029683.1	26648683	26649026	33	gene-LOC107419356	product=ABC transporter G family member 6-like
Merged-NC_029687.1-9420253-1	NC_029687.1:9420077-9420430	+	33	-1978	rna-XM_016037188.1	2		NAC-T-2-2_peak_802	-	-	-	-	NC_029687.1	9420077	9420430	33	gene-LOC107426892	product=BURP domain protein USPL1-like%2C transcript variant X1
Merged-NC_029687.1-2885372-1	NC_029687.1:2885190-2885555	+	33	1926	rna-XR_003057195.1	2		NAC-T-2-2_peak_781	-	-	-	-	NC_029687.1	2885190	2885555	33
Merged-NC_029681.1-13953590-1	NC_029681.1:13953327-13953853	+	33	-49386	rna-XM_016021798.2	2		NAC-T-2-2_peak_281	-	-	-	-	NC_029681.1	13953327	13953853	33	gene-LOC107413756	product=coronatine-insensitive protein 1
Merged-NW_015453443.1-234769-1	NW_015453443.1:234575-234963	+	33	-10	rna-XM_025067428.1	1	NAC-T-2-1_peak_681		NW_015453443.1	234575	234963	33	-	-	-	-	gene-LOC112488871	product=probable 26S proteasome regulatory subunit p28%2C transcript variant X1
Merged-NC_029684.1-16450433-1	NC_029684.1:16450185-16450681	+	33	-7614	rna-XM_016030511.2	1	NAC-T-2-1_peak_381		NC_029684.1	16450185	16450681	33	-	-	-	-	gene-LOC107421291	product=aspartyl protease AED3-like
Merged-NC_029682.1-1832895-1	NC_029682.1:1832713-1833077	+	33	1315	rna-XM_025072746.1	1	NAC-T-2-1_peak_208		NC_029682.1	1832713	1833077	33	-	-	-	-	gene-LOC107415225	product=uncharacterized LOC107415225%2C transcript variant X3
Merged-NC_029681.1-4276127-1	NC_029681.1:4275919-4276335	+	33	7326	rna-XM_016020938.2	2		NAC-T-2-2_peak_247	-	-	-	-	NC_029681.1	4275919	4276335	33	gene-LOC107413078	product=L10-interacting MYB domain-containing protein-like%2C transcript variant X1
Merged-NC_029681.1-2463308-2	NC_029681.1:2463080-2463532	+	33	5192	rna-XM_025071664.1	1&2	NAC-T-2-1_peak_145	NAC-T-2-2_peak_242	NC_029681.1	2463080	2463532	52	NC_029681.1	2463096	2463524	14	gene-LOC107412906	product=beta-galactosidase
Merged-NC_029686.1-17717446-1	NC_029686.1:17717262-17717630	+	33	3496	rna-XM_016035528.2	2		NAC-T-2-2_peak_740	-	-	-	-	NC_029686.1	17717262	17717630	33	gene-LOC107425520	product=autophagy-related protein 13b
Merged-NC_029685.1-13935297-1	NC_029685.1:13935101-13935494	+	33	3740	rna-XM_016032002.2	2		NAC-T-2-2_peak_651	-	-	-	-	NC_029685.1	13935101	13935494	33	gene-LOC107422539	product=probable pectinesterase 29
Merged-NC_029685.1-23499676-2	NC_029685.1:23499432-23499890	+	33	-9320	rna-XR_003056734.1	1&2	NAC-T-2-1_peak_432	NAC-T-2-2_peak_678	NC_029685.1	23499533	23499890	22	NC_029685.1	23499432	23499852	44
Merged-NC_029680.1-10815732-1	NC_029680.1:10815506-10815958	+	33	-2870	gene-LOC107411186	2		NAC-T-2-2_peak_169	-	-	-	-	NC_029680.1	10815506	10815958	33
Merged-NC_029690.1-10606398-1	NC_029690.1:10606182-10606614	+	33	912	rna-XM_016044023.2	2		NAC-T-2-2_peak_1009	-	-	-	-	NC_029690.1	10606182	10606614	33	gene-LOC107432823	product=ankyrin repeat-containing protein At5g02620-like%2C transcript variant X3
Merged-NC_029684.1-3494435-1	NC_029684.1:3494232-3494638	+	33	-459	rna-XM_016029085.2	1	NAC-T-2-1_peak_344		NC_029684.1	3494232	3494638	33	-	-	-	-	gene-LOC107420185	product=putative pectinesterase 11
Merged-NC_029681.1-6755404-1	NC_029681.1:6755239-6755570	+	33	-2994	rna-XM_025072084.1	1	NAC-T-2-1_peak_155		NC_029681.1	6755239	6755570	33	-	-	-	-	gene-LOC112491059	product=pullulanase 1%2C chloroplastic-like%2C transcript variant X2
Merged-NC_029679.1-21212519-1	NC_029679.1:21212351-21212687	+	33	-25234	rna-XM_016034853.2	1	NAC-T-2-1_peak_46		NC_029679.1	21212351	21212687	33	-	-	-	-	gene-LOC107424945	product=uncharacterized LOC107424945
Merged-NC_029686.1-17340315-1	NC_029686.1:17340105-17340525	+	33	675	rna-XM_016035523.2	2		NAC-T-2-2_peak_738	-	-	-	-	NC_029686.1	17340105	17340525	33	gene-LOC107425515	product=bifunctional 3-dehydroquinate dehydratase/shikimate dehydrogenase%2C chloroplastic-like%2C transcript variant X1
Merged-NC_029689.1-9712427-1	NC_029689.1:9712201-9712653	+	33	309	rna-XM_016041304.2	1	NAC-T-2-1_peak_609		NC_029689.1	9712201	9712653	33	-	-	-	-	gene-LOC107430464	product=disease resistance protein RPM1-like%2C transcript variant X2
Merged-NC_029688.1-14280326-1	NC_029688.1:14280164-14280489	+	33	-15670	rna-XM_016039759.2	1	NAC-T-2-1_peak_585		NC_029688.1	14280164	14280489	33	-	-	-	-	gene-LOC107429111	product=fe(2+) transport protein 1
Merged-NC_029683.1-22177376-2	NC_029683.1:22177099-22177699	+	33	60809	rna-XM_025073853.1	1&2	NAC-T-2-1_peak_319	NAC-T-2-2_peak_485	NC_029683.1	22177099	22177487	29	NC_029683.1	22177220	22177699	37	gene-LOC107419081	product=disease resistance protein RGA2-like%2C transcript variant X6
Merged-NC_029689.1-7999788-1	NC_029689.1:7999605-7999971	+	33	-5058	rna-XM_016041184.2	2		NAC-T-2-2_peak_956	-	-	-	-	NC_029689.1	7999605	7999971	33	gene-LOC107430349	product=cationic amino acid transporter 6%2C chloroplastic-like
Merged-NC_029684.1-12875243-1	NC_029684.1:12875024-12875463	+	33	2101	rna-XM_016030363.2	2		NAC-T-2-2_peak_552	-	-	-	-	NC_029684.1	12875024	12875463	33	gene-LOC107421182	product=trichohyalin
Merged-NW_015457569.1-845-1	NW_015457569.1:608-1083	+	33	864	rna-XM_016017256.2	2		NAC-T-2-2_peak_1204	-	-	-	-	NW_015457569.1	608	1083	33	gene-LOC107409833	product=putative aminoacrylate hydrolase RutD
Merged-NW_015453463.1-214142-1	NW_015453463.1:213843-214441	+	33	14242	rna-XM_025067519.1	2		NAC-T-2-2_peak_1082	-	-	-	-	NW_015453463.1	213843	214441	33	gene-LOC112489267	product=transcription factor MYB114-like
Merged-NC_029681.1-5373618-1	NC_029681.1:5373399-5373837	+	33	-43050	rna-XM_016021082.2	2		NAC-T-2-2_peak_251	-	-	-	-	NC_029681.1	5373399	5373837	33	gene-LOC107413196	product=ultraviolet-B receptor UVR8-like%2C transcript variant X2
Merged-NC_029679.1-1471109-1	NC_029679.1:1470942-1471276	+	33	-17583	rna-XM_016031072.2	2		NAC-T-2-2_peak_8	-	-	-	-	NC_029679.1	1470942	1471276	33	gene-LOC107421731	product=transcription factor bHLH35
Merged-NC_029680.1-27385823-1	NC_029680.1:27385608-27386038	+	33	1417	rna-XR_003054939.1	2		NAC-T-2-2_peak_233	-	-	-	-	NC_029680.1	27385608	27386038	33
Merged-NC_029680.1-26188885-1	NC_029680.1:26188579-26189191	+	33	2725	rna-XM_016020321.2	1	NAC-T-2-1_peak_141		NC_029680.1	26188579	26189191	33	-	-	-	-	gene-LOC107412533	product=glutamine--fructose-6-phosphate aminotransferase [isomerizing] 2
Merged-NC_029684.1-8854607-1	NC_029684.1:8854436-8854778	+	33	-698	rna-XM_016029813.2	1	NAC-T-2-1_peak_356		NC_029684.1	8854436	8854778	33	-	-	-	-	gene-LOC107420766	product=14-3-3-like protein
Merged-NC_029684.1-10173117-1	NC_029684.1:10172944-10173290	+	33	672	rna-XM_016029965.2	1	NAC-T-2-1_peak_366		NC_029684.1	10172944	10173290	33	-	-	-	-	gene-LOC107420901	product=patatin-like protein 2
Merged-NC_029681.1-7212857-1	NC_029681.1:7212630-7213084	+	33	989	rna-XM_016021247.2	2		NAC-T-2-2_peak_255	-	-	-	-	NC_029681.1	7212630	7213084	33	gene-LOC107413327	product=two-component response regulator ARR11%2C transcript variant X5
Merged-NC_029685.1-6886420-1	NC_029685.1:6886235-6886606	+	33	22233	rna-XM_025075669.1	1	NAC-T-2-1_peak_409		NC_029685.1	6886235	6886606	33	-	-	-	-	gene-LOC107422097	product=protein FAR1-RELATED SEQUENCE 5-like%2C transcript variant X1
Merged-NC_029679.1-5085226-1	NC_029679.1:5084913-5085540	+	33	70491	rna-XM_016019215.1	2		NAC-T-2-2_peak_15	-	-	-	-	NC_029679.1	5084913	5085540	33	gene-LOC107411599	product=uncharacterized LOC107411599
Merged-NC_029686.1-13228935-1	NC_029686.1:13228772-13229099	+	33	5222	rna-XM_016035201.2	2		NAC-T-2-2_peak_725	-	-	-	-	NC_029686.1	13228772	13229099	33	gene-LOC107425246	product=probable phospholipid-transporting ATPase 4%2C transcript variant X3
Merged-NC_029684.1-6575009-2	NC_029684.1:6574774-6575334	+	32.5	-1281	rna-XM_025074749.1	1&2	NAC-T-2-1_peak_352	NAC-T-2-2_peak_529	NC_029684.1	6574774	6575100	39	NC_029684.1	6574830	6575334	26	gene-LOC107420596	product=branched-chain amino acid aminotransferase 1%2C mitochondrial-like
Merged-NC_029689.1-11215543-2	NC_029689.1:11215179-11215928	+	32.5	1875	rna-XM_016041373.1	1&2	NAC-T-2-1_peak_613	NAC-T-2-2_peak_964	NC_029689.1	11215190	11215878	32	NC_029689.1	11215179	11215928	33	gene-LOC107430531	product=glycine-rich cell wall structural protein 1.8-like
Merged-NC_029688.1-19963192-2	NC_029688.1:19962870-19963455	+	32.5	2553	rna-XM_025078015.1	1&2	NAC-T-2-1_peak_589	NAC-T-2-2_peak_919	NC_029688.1	19962870	19963445	32	NC_029688.1	19962999	19963455	33	gene-LOC107429592	product=TMV resistance protein N-like
Merged-NC_029681.1-1961196-2	NC_029681.1:1960883-1961565	+	32.5	-2356	rna-XM_025071652.1	1&2	NAC-T-2-1_peak_144	NAC-T-2-2_peak_239	NC_029681.1	1961062	1961565	22	NC_029681.1	1960883	1961277	43	gene-LOC107412868	product=serrate RNA effector molecule-like
Merged-NC_029679.1-40857156-1	NC_029679.1:40856982-40857331	+	32	-2562	rna-XM_016013868.2	1	NAC-T-2-1_peak_95		NC_029679.1	40856982	40857331	32	-	-	-	-	gene-LOC107406692	product=D-glycerate 3-kinase%2C chloroplastic
Merged-NC_029690.1-4070368-1	NC_029690.1:4070184-4070553	+	32	-1443	rna-XM_016043072.2	1	NAC-T-2-1_peak_630		NC_029690.1	4070184	4070553	32	-	-	-	-	gene-LOC107432019	product=UDP-glycosyltransferase 73C3-like
Merged-NC_029683.1-10229791-1	NC_029683.1:10229624-10229959	+	32	4267	rna-XM_016027086.2	2		NAC-T-2-2_peak_447	-	-	-	-	NC_029683.1	10229624	10229959	32	gene-LOC107418393	product=carbonic anhydrase 2-like
Merged-NC_029684.1-3075380-1	NC_029684.1:3075185-3075576	+	32	14089	gene-LOC107420037	2		NAC-T-2-2_peak_517	-	-	-	-	NC_029684.1	3075185	3075576	32
Merged-NC_029689.1-8668584-1	NC_029689.1:8668272-8668897	+	32	-13004	rna-XR_003057953.1	1	NAC-T-2-1_peak_605		NC_029689.1	8668272	8668897	32	-	-	-	-
Merged-NC_029684.1-4734626-1	NC_029684.1:4734369-4734883	+	32	4857	rna-XM_016029281.2	2		NAC-T-2-2_peak_524	-	-	-	-	NC_029684.1	4734369	4734883	32	gene-LOC107420345	product=cytochrome P450 CYP82D47-like
Merged-NC_029687.1-23627988-1	NC_029687.1:23627818-23628159	+	32	2858	rna-XM_016038257.2	1	NAC-T-2-1_peak_547		NC_029687.1	23627818	23628159	32	-	-	-	-	gene-LOC107427858	product=sterol 3-beta-glucosyltransferase UGT80B1%2C transcript variant X3
Merged-NC_029687.1-9823566-1	NC_029687.1:9823406-9823726	+	32	-2957	rna-XM_016037161.1	2		NAC-T-2-2_peak_804	-	-	-	-	NC_029687.1	9823406	9823726	32	gene-LOC107426869	product=disease resistance protein RPP13-like
Merged-NC_029686.1-8983623-1	NC_029686.1:8983367-8983880	+	32	-2057	rna-XM_016034727.2	1	NAC-T-2-1_peak_453		NC_029686.1	8983367	8983880	32	-	-	-	-	gene-LOC107424849	product=protein DA1-related 1-like
Merged-NC_029686.1-5616264-1	NC_029686.1:5616085-5616443	+	32	1585	rna-XR_001582022.2	1	NAC-T-2-1_peak_447		NC_029686.1	5616085	5616443	32	-	-	-	-
Merged-NC_029681.1-19987173-1	NC_029681.1:19987013-19987333	+	32	6795	rna-XR_003055434.1	2		NAC-T-2-2_peak_307	-	-	-	-	NC_029681.1	19987013	19987333	32
Merged-NC_029689.1-2337466-1	NC_029689.1:2337295-2337638	+	32	-3367	rna-XM_016040789.2	2		NAC-T-2-2_peak_934	-	-	-	-	NC_029689.1	2337295	2337638	32	gene-LOC107430010	product=cytochrome P450 87A3
Merged-NC_029679.1-20578267-1	NC_029679.1:20578011-20578524	+	32	-5315	rna-XR_003057506.1	2		NAC-T-2-2_peak_57	-	-	-	-	NC_029679.1	20578011	20578524	32
Merged-NW_015453927.1-380-1	NW_015453927.1:209-552	+	32	-2887	rna-XM_025069065.1	1	NAC-T-2-1_peak_742		NW_015453927.1	209	552	32	-	-	-	-	gene-LOC107405422	product=STOREKEEPER protein-like%2C transcript variant X2
Merged-NC_029680.1-21958120-1	NC_029680.1:21957946-21958294	+	32	687	rna-XM_016019706.2	1	NAC-T-2-1_peak_135		NC_029680.1	21957946	21958294	32	-	-	-	-	gene-LOC107412012	product=putative pentatricopeptide repeat-containing protein At3g05240
Merged-NC_029688.1-14143592-1	NC_029688.1:14143412-14143773	+	32	-5585	rna-XM_025077913.1	1	NAC-T-2-1_peak_584		NC_029688.1	14143412	14143773	32	-	-	-	-	gene-LOC112493067	product=uncharacterized LOC112493067
Merged-NC_029690.1-14939641-2	NC_029690.1:14939418-14939866	+	32	16993	rna-XM_025079527.1	1&2	NAC-T-2-1_peak_652	NAC-T-2-2_peak_1024	NC_029690.1	14939463	14939818	34	NC_029690.1	14939418	14939866	30	gene-LOC107433045	product=WUSCHEL-related homeobox 11-like
Merged-NC_029682.1-27091752-1	NC_029682.1:27091561-27091943	+	32	-872	rna-XM_016025891.1	1	NAC-T-2-1_peak_262		NC_029682.1	27091561	27091943	32	-	-	-	-	gene-LOC107417278	product=protein trichome birefringence-like 38
Merged-NC_029681.1-26577661-1	NC_029681.1:26577437-26577886	+	32	-2083	rna-XM_016023156.2	2		NAC-T-2-2_peak_332	-	-	-	-	NC_029681.1	26577437	26577886	32	gene-LOC107414940	product=uncharacterized LOC107414940%2C transcript variant X1
Merged-NC_029684.1-8960031-1	NC_029684.1:8959866-8960197	+	32	919	rna-XM_016029824.2	2		NAC-T-2-2_peak_534	-	-	-	-	NC_029684.1	8959866	8960197	32	gene-LOC107420778	product=uncharacterized LOC107420778
Merged-NC_029679.1-37498854-1	NC_029679.1:37498646-37499063	+	32	-10375	rna-XM_016047313.2	2		NAC-T-2-2_peak_131	-	-	-	-	NC_029679.1	37498646	37499063	32	gene-LOC107435683	product=ankyrin repeat-containing protein ITN1-like
Merged-NC_029687.1-13188257-1	NC_029687.1:13188088-13188426	+	32	-52241	rna-XM_016037449.2	2		NAC-T-2-2_peak_822	-	-	-	-	NC_029687.1	13188088	13188426	32	gene-LOC107427103	product=pathogenesis-related protein 1-like
Merged-NC_029681.1-22631996-1	NC_029681.1:22631797-22632195	+	32	321	gene-LOC107414478	2		NAC-T-2-2_peak_318	-	-	-	-	NC_029681.1	22631797	22632195	32
Merged-NC_029686.1-7259697-1	NC_029686.1:7259511-7259884	+	32	-1551	rna-XM_025076240.1	2		NAC-T-2-2_peak_712	-	-	-	-	NC_029686.1	7259511	7259884	32	gene-LOC107424553	product=ribosomal RNA small subunit methyltransferase%2C mitochondrial
Merged-NC_029684.1-17048918-1	NC_029684.1:17048730-17049106	+	32	8341	rna-XM_016030529.2	2		NAC-T-2-2_peak_563	-	-	-	-	NC_029684.1	17048730	17049106	32	gene-LOC107421310	product=uncharacterized LOC107421310%2C transcript variant X2
Merged-NC_029687.1-18369677-1	NC_029687.1:18369515-18369839	+	32	2265	gene-LOC107427352	1	NAC-T-2-1_peak_540		NC_029687.1	18369515	18369839	32	-	-	-	-
Merged-NC_029682.1-30069781-1	NC_029682.1:30069591-30069971	+	32	-11885	rna-XM_016026002.2	1	NAC-T-2-1_peak_271		NC_029682.1	30069591	30069971	32	-	-	-	-	gene-LOC107417388	product=cold and drought-regulated protein CORA-like
Merged-NC_029682.1-13477770-1	NC_029682.1:13477568-13477973	+	32	-12	rna-XM_016024895.1	1	NAC-T-2-1_peak_232		NC_029682.1	13477568	13477973	32	-	-	-	-	gene-LOC107416405	product=NAC domain-containing protein 41-like
Merged-NC_029686.1-20241112-1	NC_029686.1:20240948-20241277	+	32	-2949	rna-XM_016035630.2	1	NAC-T-2-1_peak_487		NC_029686.1	20240948	20241277	32	-	-	-	-	gene-LOC107425618	product=vacuolar protein sorting-associated protein 20 homolog 2
Merged-NC_029687.1-10094712-1	NC_029687.1:10094497-10094927	+	32	1552	rna-XR_003057277.1	2		NAC-T-2-2_peak_807	-	-	-	-	NC_029687.1	10094497	10094927	32
Merged-NC_029682.1-9734179-1	NC_029682.1:9733975-9734384	+	32	-2280	gene-LOC107416021	2		NAC-T-2-2_peak_352	-	-	-	-	NC_029682.1	9733975	9734384	32
Merged-NC_029687.1-879257-1	NC_029687.1:879086-879429	+	32	6143	rna-XM_025076969.1	1	NAC-T-2-1_peak_497		NC_029687.1	879086	879429	32	-	-	-	-	gene-LOC107425877	product=myosin-9-like%2C transcript variant X4
Merged-NC_029687.1-21498014-1	NC_029687.1:21497841-21498187	+	32	-2773	rna-XM_016038042.2	1	NAC-T-2-1_peak_546		NC_029687.1	21497841	21498187	32	-	-	-	-	gene-LOC107427659	product=probable acyl-activating enzyme 6
Merged-NC_029685.1-8988346-1	NC_029685.1:8988184-8988509	+	32	1161	rna-XR_003056625.1	2		NAC-T-2-2_peak_628	-	-	-	-	NC_029685.1	8988184	8988509	32
Merged-NC_029681.1-10747000-1	NC_029681.1:10746816-10747185	+	32	27317	rna-XM_016021653.2	2		NAC-T-2-2_peak_265	-	-	-	-	NC_029681.1	10746816	10747185	32	gene-LOC107413643	product=chorismate synthase%2C chloroplastic-like
Merged-NC_029686.1-10404911-1	NC_029686.1:10404701-10405122	+	32	1952	rna-XM_016034812.2	1	NAC-T-2-1_peak_461		NC_029686.1	10404701	10405122	32	-	-	-	-	gene-LOC107424920	product=glycosyltransferase 6-like
Merged-NC_029679.1-23564716-1	NC_029679.1:23564520-23564913	+	32	11137	rna-XM_016035735.2	2		NAC-T-2-2_peak_75	-	-	-	-	NC_029679.1	23564520	23564913	32	gene-LOC107425712	product=phosphatase IMPL1%2C chloroplastic%2C transcript variant X2
Merged-NC_029684.1-12294855-1	NC_029684.1:12294590-12295120	+	32	10922	rna-XM_016030302.2	2		NAC-T-2-2_peak_548	-	-	-	-	NC_029684.1	12294590	12295120	32	gene-LOC107421130	product=uncharacterized LOC107421130
Merged-NW_015453934.1-9984-1	NW_015453934.1:9732-10236	+	32	-43362	rna-XM_016012503.2	1	NAC-T-2-1_peak_744		NW_015453934.1	9732	10236	32	-	-	-	-	gene-LOC107405446	product=bifunctional riboflavin kinase/FMN phosphatase-like
Merged-NC_029680.1-10934930-1	NC_029680.1:10934763-10935097	+	32	1449	rna-XM_016018755.2	2		NAC-T-2-2_peak_170	-	-	-	-	NC_029680.1	10934763	10935097	32	gene-LOC107411210	product=probable carboxylesterase 12
Merged-NC_029679.1-27626961-1	NC_029679.1:27626794-27627129	+	32	6900	rna-XM_016037355.2	1	NAC-T-2-1_peak_64		NC_029679.1	27626794	27627129	32	-	-	-	-	gene-LOC107427017	product=class V chitinase-like
Merged-NC_029688.1-20094023-1	NC_029688.1:20093841-20094206	+	32	11608	rna-XM_025078448.1	1	NAC-T-2-1_peak_590		NC_029688.1	20093841	20094206	32	-	-	-	-	gene-LOC107429650	product=uncharacterized LOC107429650%2C transcript variant X2
Merged-NC_029679.1-11714325-2	NC_029679.1:11714024-11714619	+	31.5	3038	rna-XM_016027869.1	1&2	NAC-T-2-1_peak_22	NAC-T-2-2_peak_29	NC_029679.1	11714024	11714619	25	NC_029679.1	11714043	11714615	38	gene-LOC107419124	product=glutathionyl-hydroquinone reductase YqjG-like
Merged-NC_029681.1-12387686-2	NC_029681.1:12387179-12388012	+	31.5	-4691	rna-XM_016021755.2	1&2	NAC-T-2-1_peak_167	NAC-T-2-2_peak_277	NC_029681.1	12387549	12388012	22	NC_029681.1	12387179	12388007	41	gene-LOC107413721	product=ABC transporter G family member 24-like
Merged-NW_015453986.1-22241-1	NW_015453986.1:22069-22414	+	31	-1484	rna-XM_016012744.2	1	NAC-T-2-1_peak_748		NW_015453986.1	22069	22414	31	-	-	-	-	gene-LOC107405662	product=UDP-glycosyltransferase 76B1-like
Merged-NC_029688.1-1016332-1	NC_029688.1:1016031-1016634	+	31	-429	rna-XM_016038557.2	2		NAC-T-2-2_peak_860	-	-	-	-	NC_029688.1	1016031	1016634	31	gene-LOC107428096	product=uncharacterized LOC107428096
Merged-NC_029687.1-7829504-1	NC_029687.1:7829334-7829675	+	31	-17	rna-XM_016036930.2	1	NAC-T-2-1_peak_510		NC_029687.1	7829334	7829675	31	-	-	-	-	gene-LOC107426688	product=auxin-induced protein 15A-like
Merged-NC_029680.1-14871389-1	NC_029680.1:14871200-14871578	+	31	2599	rna-XR_003054753.1	2		NAC-T-2-2_peak_181	-	-	-	-	NC_029680.1	14871200	14871578	31
Merged-NW_015453559.1-104269-1	NW_015453559.1:104069-104469	+	31	-9373	rna-XM_025068048.1	2		NAC-T-2-2_peak_1104	-	-	-	-	NW_015453559.1	104069	104469	31	gene-LOC107435710	product=G-type lectin S-receptor-like serine/threonine-protein kinase LECRK1
Merged-NC_029679.1-12956248-1	NC_029679.1:12956074-12956423	+	31	-1859	rna-XM_016028624.2	1	NAC-T-2-1_peak_25		NC_029679.1	12956074	12956423	31	-	-	-	-	gene-LOC107419809	product=lactoylglutathione lyase GLX1-like
Merged-NW_015453667.1-60334-1	NW_015453667.1:60145-60523	+	31	7023	rna-XM_016010838.2	2		NAC-T-2-2_peak_1128	-	-	-	-	NW_015453667.1	60145	60523	31	gene-LOC107403921	product=probable beta-1%2C3-galactosyltransferase 2%2C transcript variant X1
Merged-NC_029684.1-8835857-1	NC_029684.1:8835655-8836059	+	31	-989	rna-XM_016029816.2	2		NAC-T-2-2_peak_532	-	-	-	-	NC_029684.1	8835655	8836059	31	gene-LOC107420769	product=cytochrome c oxidase subunit 6b-1
Merged-NC_029683.1-7512859-1	NC_029683.1:7512596-7513122	+	31	-2051	rna-XM_016026859.2	1	NAC-T-2-1_peak_285		NC_029683.1	7512596	7513122	31	-	-	-	-	gene-LOC107418182	product=uncharacterized LOC107418182
Merged-NC_029682.1-18692691-1	NC_029682.1:18692441-18692941	+	31	-286	rna-XM_025072956.1	2		NAC-T-2-2_peak_383	-	-	-	-	NC_029682.1	18692441	18692941	31	gene-LOC107416849	product=OTU domain-containing protein DDB_G0284757
Merged-NC_029689.1-6409888-1	NC_029689.1:6409700-6410076	+	31	10588	rna-XM_025079483.1	1	NAC-T-2-1_peak_603		NC_029689.1	6409700	6410076	31	-	-	-	-	gene-LOC107430303	product=E3 ubiquitin-protein ligase RGLG4-like%2C transcript variant X2
Merged-NW_015453484.1-108295-1	NW_015453484.1:107949-108641	+	31	11868	rna-XM_016046360.1	2		NAC-T-2-2_peak_1092	-	-	-	-	NW_015453484.1	107949	108641	31	gene-LOC107434864	product=MDIS1-interacting receptor like kinase 2-like
Merged-NC_029686.1-6199910-2	NC_029686.1:6199529-6200188	+	31	4373	rna-XM_016034172.2	1&2	NAC-T-2-1_peak_449	NAC-T-2-2_peak_708	NC_029686.1	6199529	6200188	27	NC_029686.1	6199741	6200184	35	gene-LOC107424383	product=thaumatin-like protein 1%2C transcript variant X1
Merged-NC_029682.1-1785221-1	NC_029682.1:1785057-1785386	+	31	-390	rna-XM_016023568.1	2		NAC-T-2-2_peak_338	-	-	-	-	NC_029682.1	1785057	1785386	31	gene-LOC107415270	product=ras-related protein RABB1b
Merged-NC_029684.1-14141368-1	NC_029684.1:14141183-14141553	+	31	-14487	gene-LOC112492088	2		NAC-T-2-2_peak_557	-	-	-	-	NC_029684.1	14141183	14141553	31
Merged-NC_029687.1-3632026-1	NC_029687.1:3631815-3632237	+	31	-4013	rna-XM_025077659.1	1	NAC-T-2-1_peak_501		NC_029687.1	3631815	3632237	31	-	-	-	-	gene-LOC107426223	product=probable WRKY transcription factor 47%2C transcript variant X2
Merged-NW_015453408.1-386901-2	NW_015453408.1:386496-387196	+	31	-4302	rna-XM_016044891.2	1&2	NAC-T-2-1_peak_668	NAC-T-2-2_peak_1049	NW_015453408.1	386780	387196	42	NW_015453408.1	386496	387133	20	gene-LOC107433594	product=aluminum-activated malate transporter 8-like
Merged-NC_029681.1-25518324-1	NC_029681.1:25518154-25518494	+	31	338	rna-XM_016023042.2	1	NAC-T-2-1_peak_200		NC_029681.1	25518154	25518494	31	-	-	-	-	gene-LOC107414841	product=uncharacterized LOC107414841%2C transcript variant X1
Merged-NC_029687.1-2350692-1	NC_029687.1:2350407-2350977	+	31	176	rna-XM_016036114.1	2		NAC-T-2-2_peak_778	-	-	-	-	NC_029687.1	2350407	2350977	31	gene-LOC107426027	product=aspartic proteinase CDR1-like
Merged-NC_029686.1-1191344-1	NC_029686.1:1191178-1191510	+	31	-12933	rna-XM_016033384.2	1	NAC-T-2-1_peak_441		NC_029686.1	1191178	1191510	31	-	-	-	-	gene-LOC107423765	product=phospholipase A(1) DAD1%2C chloroplastic-like
Merged-NC_029679.1-36450359-1	NC_029679.1:36450129-36450590	+	31	3006	rna-XM_016046276.1	1	NAC-T-2-1_peak_83		NC_029679.1	36450129	36450590	31	-	-	-	-	gene-LOC107434796	product=nuclear pore complex protein NUP107
Merged-NC_029685.1-26393018-2	NC_029685.1:26392600-26393311	+	31	2624	rna-XM_016033051.2	1&2	NAC-T-2-1_peak_437	NAC-T-2-2_peak_688	NC_029685.1	26392858	26393304	29	NC_029685.1	26392600	26393311	33	gene-LOC107423487	product=uncharacterized LOC107423487
Merged-NC_029679.1-30453758-1	NC_029679.1:30453564-30453953	+	31	2954	rna-XM_016040205.2	1	NAC-T-2-1_peak_72		NC_029679.1	30453564	30453953	31	-	-	-	-	gene-LOC107429504	product=tRNA (guanine-N(7)-)-methyltransferase
Merged-NC_029684.1-17148559-1	NC_029684.1:17148393-17148725	+	31	-10744	rna-XM_016030537.2	2		NAC-T-2-2_peak_564	-	-	-	-	NC_029684.1	17148393	17148725	31	gene-LOC107421318	product=ethylene-responsive transcription factor ERF021-like
Merged-NC_029680.1-19507586-1	NC_029680.1:19507168-19508005	+	31	4516	rna-XM_016019371.2	2		NAC-T-2-2_peak_203	-	-	-	-	NC_029680.1	19507168	19508005	31	gene-LOC107411726	product=intermediate cleaving peptidase 55%2C mitochondrial%2C transcript variant X1
Merged-NC_029690.1-10513629-2	NC_029690.1:10513372-10513853	+	31	-2494	rna-XM_016043952.2	1&2	NAC-T-2-1_peak_641	NAC-T-2-2_peak_1008	NC_029690.1	10513372	10513850	33	NC_029690.1	10513441	10513853	29	gene-LOC107432766	product=protein SRC1-like
Merged-NW_015453414.1-309644-1	NW_015453414.1:309328-309961	+	31	-3174	rna-XM_025067249.1	2		NAC-T-2-2_peak_1053	-	-	-	-	NW_015453414.1	309328	309961	31	gene-LOC107433869	product=pentatricopeptide repeat-containing protein At4g26680%2C mitochondrial-like%2C transcript variant X2
Merged-NW_015453411.1-310856-1	NW_015453411.1:310650-311062	+	31	-24022	rna-XM_025067188.1	2		NAC-T-2-2_peak_1052	-	-	-	-	NW_015453411.1	310650	311062	31	gene-LOC107433804	product=BEL1-like homeodomain protein 10%2C transcript variant X4
Merged-NC_029683.1-12467138-2	NC_029683.1:12466897-12467359	+	31	3133	rna-XM_016027301.2	1&2	NAC-T-2-1_peak_296	NAC-T-2-2_peak_452	NC_029683.1	12466897	12467281	20	NC_029683.1	12467015	12467359	42	gene-LOC107418598	product=kinesin-like protein NACK1%2C transcript variant X1
Merged-NC_029681.1-6460603-1	NC_029681.1:6460405-6460802	+	31	-3734	rna-XM_025071792.1	2		NAC-T-2-2_peak_254	-	-	-	-	NC_029681.1	6460405	6460802	31	gene-LOC107413278	product=NAC domain containing protein 52%2C transcript variant X1
Merged-NC_029680.1-23477168-1	NC_029680.1:23477005-23477332	+	31	1182	rna-XM_016019892.2	2		NAC-T-2-2_peak_220	-	-	-	-	NC_029680.1	23477005	23477332	31	gene-LOC107412180	product=c-Myc-binding protein homolog%2C transcript variant X1
Merged-NC_029683.1-22159285-1	NC_029683.1:22159081-22159489	+	31	45631	rna-XM_016027830.2	2		NAC-T-2-2_peak_484	-	-	-	-	NC_029683.1	22159081	22159489	31	gene-LOC107419097	product=PLASMODESMATA CALLOSE-BINDING PROTEIN 3
Merged-NC_029682.1-18892692-1	NC_029682.1:18892429-18892955	+	31	-4099	rna-XM_016025443.2	2		NAC-T-2-2_peak_385	-	-	-	-	NC_029682.1	18892429	18892955	31	gene-LOC107416893	product=60S ribosomal protein L8-1-like
Merged-NC_029688.1-2583320-1	NC_029688.1:2583156-2583485	+	31	-115	rna-XM_016038769.2	1	NAC-T-2-1_peak_554		NC_029688.1	2583156	2583485	31	-	-	-	-	gene-LOC107428263	product=uncharacterized LOC107428263
Merged-NC_029685.1-12635790-1	NC_029685.1:12635591-12635990	+	31	6727	rna-XM_025075306.1	2		NAC-T-2-2_peak_644	-	-	-	-	NC_029685.1	12635591	12635990	31	gene-LOC107422436	product=putative disease resistance RPP13-like protein 1
Merged-NW_015453397.1-872222-1	NW_015453397.1:872041-872404	+	31	1893	rna-XM_016044722.2	2		NAC-T-2-2_peak_1033	-	-	-	-	NW_015453397.1	872041	872404	31	gene-LOC107433433	product=F-box protein At4g00755%2C transcript variant X1
Merged-NC_029683.1-14604195-1	NC_029683.1:14603991-14604400	+	31	-12041	rna-XM_016027440.2	1	NAC-T-2-1_peak_303		NC_029683.1	14603991	14604400	31	-	-	-	-	gene-LOC107418740	product=LEAF RUST 10 DISEASE-RESISTANCE LOCUS RECEPTOR-LIKE PROTEIN KINASE-like 1.2
Merged-NC_029681.1-2519116-1	NC_029681.1:2518939-2519294	+	31	-1739	rna-XM_016020750.1	2		NAC-T-2-2_peak_243	-	-	-	-	NC_029681.1	2518939	2519294	31	gene-LOC107412921	product=probable FBD-associated F-box protein At1g32375
Merged-NC_029679.1-32880437-1	NC_029679.1:32880228-32880646	+	31	-771	rna-XM_016041938.2	1	NAC-T-2-1_peak_79		NC_029679.1	32880228	32880646	31	-	-	-	-	gene-LOC107431062	product=NAD(P)H dehydrogenase (quinone) FQR1
Merged-NC_029684.1-22812116-1	NC_029684.1:22811927-22812305	+	31	245	rna-XM_016030772.1	1	NAC-T-2-1_peak_396		NC_029684.1	22811927	22812305	31	-	-	-	-	gene-LOC107421522	product=receptor-like protein 9DC3
Merged-NW_015453592.1-40142-1	NW_015453592.1:39924-40360	+	31	3567	rna-XM_016010164.2	2		NAC-T-2-2_peak_1111	-	-	-	-	NW_015453592.1	39924	40360	31	gene-LOC107403293	product=UDP-glucose flavonoid 3-O-glucosyltransferase 7-like%2C transcript variant X1
Merged-NC_029681.1-21832022-1	NC_029681.1:21831846-21832199	+	31	-4063	rna-XM_016022480.2	2		NAC-T-2-2_peak_309	-	-	-	-	NC_029681.1	21831846	21832199	31	gene-LOC107414365	product=subtilisin-like protease SBT1.3
Merged-NC_029683.1-17511772-1	NC_029683.1:17511588-17511956	+	31	1974	rna-XM_016027605.2	2		NAC-T-2-2_peak_466	-	-	-	-	NC_029683.1	17511588	17511956	31	gene-LOC107418912	product=zinc finger protein CONSTANS-LIKE 2-like
Merged-NW_015453434.1-25148-1	NW_015453434.1:24758-25539	+	31	5344	rna-XM_016045610.2	2		NAC-T-2-2_peak_1068	-	-	-	-	NW_015453434.1	24758	25539	31	gene-LOC107434180	product=beta-amyrin 28-oxidase-like%2C transcript variant X2
Merged-NC_029687.1-1705477-1	NC_029687.1:1705255-1705700	+	31	1800	rna-XR_001582159.1	2		NAC-T-2-2_peak_775	-	-	-	-	NC_029687.1	1705255	1705700	31
Merged-NC_029681.1-24477948-1	NC_029681.1:24477658-24478239	+	31	-839	rna-XM_025071859.1	2		NAC-T-2-2_peak_322	-	-	-	-	NC_029681.1	24477658	24478239	31	gene-LOC107414658	product=F-box protein At5g52880%2C transcript variant X4
Merged-NC_029681.1-3317849-1	NC_029681.1:3317665-3318034	+	31	2176	rna-XM_016020827.2	1	NAC-T-2-1_peak_147		NC_029681.1	3317665	3318034	31	-	-	-	-	gene-LOC107412980	product=beta-D-glucosyl crocetin beta-1%2C6-glucosyltransferase-like
Merged-NC_029680.1-8721662-2	NC_029680.1:8721436-8721923	+	30.5	-9671	rna-XM_016018473.2	1&2	NAC-T-2-1_peak_114	NAC-T-2-2_peak_160	NC_029680.1	8721436	8721923	38	NC_029680.1	8721448	8721842	23	gene-LOC107410972	product=scarecrow-like protein 14
Merged-NC_029685.1-962413-1	NC_029685.1:962200-962626	+	30	-1076	rna-XM_025075916.1	1	NAC-T-2-1_peak_399		NC_029685.1	962200	962626	30	-	-	-	-	gene-LOC107421833	product=importin subunit beta-1-like%2C transcript variant X1
Merged-NC_029685.1-12718128-1	NC_029685.1:12717966-12718290	+	30	-11580	rna-XM_016031837.1	2		NAC-T-2-2_peak_647	-	-	-	-	NC_029685.1	12717966	12718290	30	gene-LOC107422402	product=putative disease resistance protein RGA1
Merged-NC_029688.1-2943926-1	NC_029688.1:2943761-2944091	+	30	3849	rna-XM_016038814.2	1	NAC-T-2-1_peak_555		NC_029688.1	2943761	2944091	30	-	-	-	-	gene-LOC107428297	product=probable DNA primase large subunit%2C transcript variant X2
Merged-NW_015453758.1-78020-1	NW_015453758.1:77838-78203	+	30	-23578	rna-XM_025068693.1	1	NAC-T-2-1_peak_728		NW_015453758.1	77838	78203	30	-	-	-	-	gene-LOC107404536	product=ADP-ribosylation factor GTPase-activating protein AGD1-like%2C transcript variant X1
Merged-NW_015453533.1-122514-1	NW_015453533.1:122339-122690	+	30	15669	rna-XM_016047015.2	2		NAC-T-2-2_peak_1100	-	-	-	-	NW_015453533.1	122339	122690	30	gene-LOC107435407	product=serine/threonine-protein kinase HT1-like
Merged-NC_029680.1-14964757-1	NC_029680.1:14964470-14965044	+	30	1686	rna-XM_016018959.2	1	NAC-T-2-1_peak_124		NC_029680.1	14964470	14965044	30	-	-	-	-	gene-LOC107411380	product=exosome complex component RRP41-like
Merged-NC_029679.1-5171667-1	NC_029679.1:5171287-5172047	+	30	-468	rna-XM_016019803.2	2		NAC-T-2-2_peak_17	-	-	-	-	NC_029679.1	5171287	5172047	30	gene-LOC107412095	product=uncharacterized LOC107412095
Merged-NC_029686.1-19809536-1	NC_029686.1:19809329-19809743	+	30	-31887	rna-XM_016035601.2	1	NAC-T-2-1_peak_485		NC_029686.1	19809329	19809743	30	-	-	-	-	gene-LOC107425592	product=callose synthase 5-like
Merged-NC_029684.1-2155729-1	NC_029684.1:2155566-2155893	+	30	-4937	gene-LOC107420022	2		NAC-T-2-2_peak_512	-	-	-	-	NC_029684.1	2155566	2155893	30
Merged-NW_015453669.1-61588-1	NW_015453669.1:61427-61750	+	30	-35186	rna-XM_025068451.1	2		NAC-T-2-2_peak_1129	-	-	-	-	NW_015453669.1	61427	61750	30	gene-LOC107403931	product=flavin-containing monooxygenase FMO GS-OX-like 4%2C transcript variant X2
Merged-NC_029688.1-16293479-1	NC_029688.1:16293275-16293684	+	30	3874	rna-XM_016039893.2	2		NAC-T-2-2_peak_908	-	-	-	-	NC_029688.1	16293275	16293684	30	gene-LOC107429241	product=dynamin-related protein 1C
Merged-NC_029687.1-2819-1	NC_029687.1:2643-2995	+	30	-3549	rna-XM_016035781.2	1	NAC-T-2-1_peak_494		NC_029687.1	2643	2995	30	-	-	-	-	gene-LOC107425754	product=transcription factor MYB13
Merged-NC_029683.1-20544316-1	NC_029683.1:20544091-20544542	+	30	-18978	rna-XM_016027785.1	1	NAC-T-2-1_peak_316		NC_029683.1	20544091	20544542	30	-	-	-	-	gene-LOC107419064	product=aspartic proteinase nepenthesin-2-like
Merged-NC_029681.1-24473166-1	NC_029681.1:24472877-24473456	+	30	2198	rna-XM_016022823.2	1	NAC-T-2-1_peak_194		NC_029681.1	24472877	24473456	30	-	-	-	-	gene-LOC107414667	product=uncharacterized LOC107414667
Merged-NC_029681.1-26046594-1	NC_029681.1:26046417-26046772	+	30	-1798	rna-XM_016023196.2	2		NAC-T-2-2_peak_328	-	-	-	-	NC_029681.1	26046417	26046772	30	gene-LOC107414969	product=cytochrome b5
Merged-NC_029688.1-12707889-1	NC_029688.1:12707657-12708121	+	30	36184	rna-XM_025078213.1	1	NAC-T-2-1_peak_578		NC_029688.1	12707657	12708121	30	-	-	-	-	gene-LOC107428998	product=CLAVATA3/ESR (CLE)-related protein 45
Merged-NC_029679.1-482027-1	NC_029679.1:481769-482285	+	30	128	rna-XM_016020417.2	2		NAC-T-2-2_peak_3	-	-	-	-	NC_029679.1	481769	482285	30	gene-LOC107412582	product=pathogenesis-related protein PR-1
Merged-NC_029680.1-16981130-1	NC_029680.1:16980771-16981490	+	30	-70040	rna-XM_016019052.2	1	NAC-T-2-1_peak_129		NC_029680.1	16980771	16981490	30	-	-	-	-	gene-LOC107411464	product=SNF1-related protein kinase regulatory subunit beta-3
Merged-NC_029683.1-14158083-1	NC_029683.1:14157903-14158263	+	30	410	rna-XM_016027411.2	2		NAC-T-2-2_peak_458	-	-	-	-	NC_029683.1	14157903	14158263	30	gene-LOC107418711	product=uncharacterized LOC107418711%2C transcript variant X2
Merged-NW_015453809.1-12674-1	NW_015453809.1:12468-12880	+	30	-5156	rna-XR_003054085.1	1	NAC-T-2-1_peak_730		NW_015453809.1	12468	12880	30	-	-	-	-
Merged-NC_029682.1-25270808-1	NC_029682.1:25270626-25270991	+	30	-42866	rna-XM_016025792.2	2		NAC-T-2-2_peak_401	-	-	-	-	NC_029682.1	25270626	25270991	30	gene-LOC107417196	product=zinc finger protein NUTCRACKER-like%2C transcript variant X2
Merged-NC_029682.1-3338771-1	NC_029682.1:3338604-3338939	+	30	-1726	rna-XM_016023725.1	2		NAC-T-2-2_peak_342	-	-	-	-	NC_029682.1	3338604	3338939	30	gene-LOC107415404	product=GDSL esterase/lipase At3g27950-like
Merged-NC_029684.1-24033308-1	NC_029684.1:24033043-24033573	+	30	-15453	rna-XM_016030940.2	2		NAC-T-2-2_peak_597	-	-	-	-	NC_029684.1	24033043	24033573	30	gene-LOC107421660	product=beta-amyrin 28-oxidase-like
Merged-NW_015453400.1-95315-1	NW_015453400.1:95093-95538	+	30	-19082	rna-XM_025067041.1	2		NAC-T-2-2_peak_1040	-	-	-	-	NW_015453400.1	95093	95538	30	gene-LOC107433478	product=protein SPIRAL1-like 1%2C transcript variant X3
Merged-NC_029689.1-14228998-1	NC_029689.1:14228806-14229191	+	30	-507	rna-XM_016041800.2	2		NAC-T-2-2_peak_975	-	-	-	-	NC_029689.1	14228806	14229191	30	gene-LOC107430924	product=uncharacterized LOC107430924
Merged-NC_029680.1-16790190-1	NC_029680.1:16790031-16790350	+	30	-4270	rna-XM_025070424.1	2		NAC-T-2-2_peak_192	-	-	-	-	NC_029680.1	16790031	16790350	30	gene-LOC107411470	product=P-loop NTPase domain-containing protein LPA1 homolog 1%2C transcript variant X3
Merged-NC_029688.1-10615980-1	NC_029688.1:10615801-10616160	+	30	19552	rna-XM_016039530.2	1	NAC-T-2-1_peak_568		NC_029688.1	10615801	10616160	30	-	-	-	-	gene-LOC107428933	product=transcription termination factor MTEF1%2C chloroplastic
Merged-NW_015454040.1-15846-1	NW_015454040.1:15629-16063	+	30	490	rna-XM_016012987.2	2		NAC-T-2-2_peak_1167	-	-	-	-	NW_015454040.1	15629	16063	30	gene-LOC107405898	product=histone acetyltransferase HAC12
Merged-NC_029690.1-2716574-1	NC_029690.1:2716394-2716754	+	30	2604	rna-XM_025066560.1	2		NAC-T-2-2_peak_990	-	-	-	-	NC_029690.1	2716394	2716754	30	gene-LOC107431773	product=E3 ubiquitin-protein ligase At3g02290-like%2C transcript variant X4
Merged-NC_029681.1-12422456-1	NC_029681.1:12422245-12422668	+	30	-9672	rna-XM_016021739.2	2		NAC-T-2-2_peak_278	-	-	-	-	NC_029681.1	12422245	12422668	30	gene-LOC107413714	product=probable LRR receptor-like serine/threonine-protein kinase At3g47570
Merged-NW_015453587.1-64038-1	NW_015453587.1:63881-64196	+	30	-13787	rna-XM_016047630.1	2		NAC-T-2-2_peak_1108	-	-	-	-	NW_015453587.1	63881	64196	30	gene-LOC107435993	product=probable E3 ubiquitin-protein ligase RHC1A
Merged-NW_015453406.1-473222-1	NW_015453406.1:473033-473412	+	30	-18117	gene-LOC107433553	2		NAC-T-2-2_peak_1047	-	-	-	-	NW_015453406.1	473033	473412	30
Merged-NC_029685.1-13108193-1	NC_029685.1:13108007-13108380	+	30	2945	rna-XM_016031918.2	2		NAC-T-2-2_peak_648	-	-	-	-	NC_029685.1	13108007	13108380	30	gene-LOC107422464	product=putative G3BP-like protein
Merged-NC_029679.1-32241393-1	NC_029679.1:32241166-32241620	+	30	-357	rna-XM_016041570.2	1	NAC-T-2-1_peak_77		NC_029679.1	32241166	32241620	30	-	-	-	-	gene-LOC107430690	product=G-type lectin S-receptor-like serine/threonine-protein kinase At4g27290%2C transcript variant X2
Merged-NW_015453536.1-85530-1	NW_015453536.1:85349-85711	+	30	1434	rna-XM_016047044.2	1	NAC-T-2-1_peak_700		NW_015453536.1	85349	85711	30	-	-	-	-	gene-LOC107435436	product=NADH dehydrogenase (ubiquinone) complex I%2C assembly factor 6%2C transcript variant X1
Merged-NC_029679.1-20733463-2	NC_029679.1:20733056-20733771	+	30	-13573	rna-XM_016034077.2	1&2	NAC-T-2-1_peak_45	NAC-T-2-2_peak_60	NC_029679.1	20733376	20733771	41	NC_029679.1	20733056	20733649	19	gene-LOC107424308	product=non-classical arabinogalactan protein 31-like%2C transcript variant X1
Merged-NC_029689.1-14256979-1	NC_029689.1:14256726-14257233	+	30	194	rna-XM_025078802.1	2		NAC-T-2-2_peak_976	-	-	-	-	NC_029689.1	14256726	14257233	30	gene-LOC112493324	product=uncharacterized LOC112493324
Merged-NC_029683.1-19405736-1	NC_029683.1:19405576-19405897	+	30	3146	rna-XM_016027756.1	2		NAC-T-2-2_peak_473	-	-	-	-	NC_029683.1	19405576	19405897	30	gene-LOC107419038	product=uncharacterized LOC107419038
Merged-NC_029685.1-5963089-1	NC_029685.1:5962908-5963270	+	30	15512	rna-XM_016031424.1	2		NAC-T-2-2_peak_617	-	-	-	-	NC_029685.1	5962908	5963270	30	gene-LOC107422030	product=uncharacterized LOC107422030
Merged-NC_029679.1-24076301-1	NC_029679.1:24076082-24076521	+	30	-78938	rna-XM_016035831.1	2		NAC-T-2-2_peak_80	-	-	-	-	NC_029679.1	24076082	24076521	30	gene-LOC107425787	product=uncharacterized LOC107425787
Merged-NW_015454113.1-8652-1	NW_015454113.1:8470-8835	+	30	-1949	rna-XR_003054332.1	2		NAC-T-2-2_peak_1171	-	-	-	-	NW_015454113.1	8470	8835	30
Merged-NC_029683.1-1841771-1	NC_029683.1:1841612-1841930	+	30	2460	rna-XM_025073651.1	2		NAC-T-2-2_peak_425	-	-	-	-	NC_029683.1	1841612	1841930	30	gene-LOC107417558	product=peptidyl-prolyl cis-trans isomerase FKBP42%2C transcript variant X1
Merged-NC_029685.1-2031437-1	NC_029685.1:2031252-2031622	+	30	-8367	rna-XM_025075718.1	2		NAC-T-2-2_peak_610	-	-	-	-	NC_029685.1	2031252	2031622	30	gene-LOC107421882	product=pentatricopeptide repeat-containing protein At3g24000%2C mitochondrial-like%2C transcript variant X3
Merged-NC_029683.1-21561028-1	NC_029683.1:21560864-21561192	+	30	-49753	rna-XM_016027806.2	2		NAC-T-2-2_peak_481	-	-	-	-	NC_029683.1	21560864	21561192	30	gene-LOC107419077	product=squamosa promoter-binding-like protein 6
Merged-NC_029688.1-10764780-1	NC_029688.1:10764601-10764959	+	30	-66	rna-XM_016039517.1	2		NAC-T-2-2_peak_889	-	-	-	-	NC_029688.1	10764601	10764959	30	gene-LOC107428916	product=uncharacterized mitochondrial protein AtMg00240-like
Merged-NC_029679.1-41201-1	NC_029679.1:40942-41461	+	30	1725	rna-XM_016027853.2	2		NAC-T-2-2_peak_1	-	-	-	-	NC_029679.1	40942	41461	30	gene-LOC107418828	product=probable small nuclear ribonucleoprotein F
Merged-NC_029684.1-11649320-1	NC_029684.1:11649150-11649491	+	30	5771	rna-XM_016030232.2	1	NAC-T-2-1_peak_370		NC_029684.1	11649150	11649491	30	-	-	-	-	gene-LOC107421080	product=IAA-amino acid hydrolase ILR1-like 6
Merged-NC_029683.1-10835601-1	NC_029683.1:10835439-10835763	+	30	-12197	rna-XR_003055936.1	1	NAC-T-2-1_peak_291		NC_029683.1	10835439	10835763	30	-	-	-	-
Merged-NC_029687.1-10212490-1	NC_029687.1:10212319-10212661	+	30	-6087	rna-XM_025077142.1	2		NAC-T-2-2_peak_808	-	-	-	-	NC_029687.1	10212319	10212661	30	gene-LOC107426934	product=anti-sigma-I factor RsgI6-like
Merged-NC_029688.1-8591368-1	NC_029688.1:8591207-8591529	+	30	34474	rna-XM_016039421.2	2		NAC-T-2-2_peak_879	-	-	-	-	NC_029688.1	8591207	8591529	30	gene-LOC107428829	product=microtubule-associated protein 70-2-like
Merged-NC_029688.1-10340575-1	NC_029688.1:10340411-10340740	+	30	14149	gene-LOC112493265	2		NAC-T-2-2_peak_884	-	-	-	-	NC_029688.1	10340411	10340740	30
Merged-NC_029687.1-10045979-1	NC_029687.1:10045819-10046140	+	30	-563	rna-XM_025076975.1	2		NAC-T-2-2_peak_806	-	-	-	-	NC_029687.1	10045819	10046140	30	gene-LOC107426876	product=classical arabinogalactan protein 26-like
Merged-NC_029679.1-40123789-1	NC_029679.1:40123496-40124082	+	30	-1589	rna-XM_016013427.2	2		NAC-T-2-2_peak_134	-	-	-	-	NC_029679.1	40123496	40124082	30	gene-LOC107406315	product=uncharacterized LOC107406315
Merged-NC_029687.1-23178810-1	NC_029687.1:23178532-23179089	+	30	-50	rna-XM_016038194.1	2		NAC-T-2-2_peak_853	-	-	-	-	NC_029687.1	23178532	23179089	30	gene-LOC107427800	product=NAC domain-containing protein 83-like
Merged-NC_029682.1-30296893-1	NC_029682.1:30296733-30297054	+	30	-50422	rna-XM_025073195.1	2		NAC-T-2-2_peak_419	-	-	-	-	NC_029682.1	30296733	30297054	30	gene-LOC107417427	product=protein trichome birefringence-like 42%2C transcript variant X2
Merged-NC_029683.1-15016415-1	NC_029683.1:15016244-15016587	+	30	-176	rna-XM_016027473.2	1	NAC-T-2-1_peak_304		NC_029683.1	15016244	15016587	30	-	-	-	-	gene-LOC107418775	product=uncharacterized LOC107418775
Merged-NC_029680.1-19812735-1	NC_029680.1:19812577-19812894	+	30	-6068	rna-XM_016019389.2	2		NAC-T-2-2_peak_205	-	-	-	-	NC_029680.1	19812577	19812894	30	gene-LOC107411741	product=probable pectinesterase 29
Merged-NC_029684.1-13299824-2	NC_029684.1:13299559-13300105	+	30	-2254	rna-XM_016030387.2	1&2	NAC-T-2-1_peak_376	NAC-T-2-2_peak_554	NC_029684.1	13299577	13300055	26	NC_029684.1	13299559	13300105	34	gene-LOC107421204	product=SPX domain-containing protein 2-like
Merged-NC_029685.1-13265902-1	NC_029685.1:13265727-13266078	+	30	1985	rna-XM_016031951.2	1	NAC-T-2-1_peak_415		NC_029685.1	13265727	13266078	30	-	-	-	-	gene-LOC107422495	product=probable E3 ubiquitin-protein ligase RNF217
Merged-NC_029680.1-24085278-1	NC_029680.1:24085116-24085440	+	30	1383	rna-XM_016020074.2	1	NAC-T-2-1_peak_138		NC_029680.1	24085116	24085440	30	-	-	-	-	gene-LOC107412321	product=uncharacterized LOC107412321%2C transcript variant X2
Merged-NC_029679.1-15977812-1	NC_029679.1:15977571-15978053	+	30	-6206	rna-XM_016031238.2	2		NAC-T-2-2_peak_46	-	-	-	-	NC_029679.1	15977571	15978053	30	gene-LOC107421885	product=U-box domain-containing protein 8
Merged-NW_015453438.1-87690-1	NW_015453438.1:87524-87856	+	30	1728	rna-XM_016045687.2	2		NAC-T-2-2_peak_1071	-	-	-	-	NW_015453438.1	87524	87856	30	gene-LOC107434238	product=cellulose synthase A catalytic subunit 4 [UDP-forming]
Merged-NC_029684.1-2579717-1	NC_029684.1:2579559-2579876	+	30	1230	rna-XM_016028943.2	2		NAC-T-2-2_peak_516	-	-	-	-	NC_029684.1	2579559	2579876	30	gene-LOC107420078	product=(S)-coclaurine N-methyltransferase-like
Merged-NC_029681.1-25278952-1	NC_029681.1:25278618-25279286	+	30	-1532	rna-XM_016022950.2	2		NAC-T-2-2_peak_325	-	-	-	-	NC_029681.1	25278618	25279286	30	gene-LOC107414769	product=pentatricopeptide repeat-containing protein At3g49240%2C mitochondrial
Merged-NC_029680.1-8458044-1	NC_029680.1:8457827-8458261	+	30	-1383	rna-XM_016018503.2	1	NAC-T-2-1_peak_112		NC_029680.1	8457827	8458261	30	-	-	-	-	gene-LOC107410996	product=L-type lectin-domain containing receptor kinase IV.2-like
Merged-NC_029684.1-14576851-1	NC_029684.1:14576685-14577018	+	30	18238	rna-XM_016030450.2	2		NAC-T-2-2_peak_558	-	-	-	-	NC_029684.1	14576685	14577018	30	gene-LOC107421248	product=polcalcin Bra n 1-like
Merged-NC_029689.1-11489319-1	NC_029689.1:11489107-11489531	+	30	-332	rna-XM_016041492.2	2		NAC-T-2-2_peak_965	-	-	-	-	NC_029689.1	11489107	11489531	30	gene-LOC107430628	product=laccase-17-like
Merged-NC_029684.1-9955064-2	NC_029684.1:9954845-9955376	+	29.5	810	rna-XM_016029971.2	1&2	NAC-T-2-1_peak_362	NAC-T-2-2_peak_539	NC_029684.1	9954853	9955185	22	NC_029684.1	9954845	9955376	37	gene-LOC107420908	product=oleosin 1
Merged-NC_029680.1-19612942-2	NC_029680.1:19612601-19613258	+	29.5	4935	rna-XM_016019437.2	1&2	NAC-T-2-1_peak_133	NAC-T-2-2_peak_204	NC_029680.1	19612767	19613142	33	NC_029680.1	19612601	19613258	26	gene-LOC107411782	product=protein SUPPRESSOR OF QUENCHING 1%2C chloroplastic
Merged-NC_029689.1-13024294-2	NC_029689.1:13023984-13024613	+	29.5	3708	rna-XM_016041665.2	1&2	NAC-T-2-1_peak_615	NAC-T-2-2_peak_969	NC_029689.1	13024022	13024613	29	NC_029689.1	13023984	13024559	30	gene-LOC107430803	product=uncharacterized LOC107430803
Merged-NC_029686.1-561342-2	NC_029686.1:561104-561665	+	29.5	-4652	rna-XM_016033303.1	1&2	NAC-T-2-1_peak_440	NAC-T-2-2_peak_697	NC_029686.1	561161	561665	34	NC_029686.1	561104	561438	25	gene-LOC107423691	product=CDPK-related kinase 3
Merged-NC_029684.1-3856628-2	NC_029684.1:3856412-3856883	+	29.5	2977	rna-XM_016029111.2	1&2	NAC-T-2-1_peak_345	NAC-T-2-2_peak_520	NC_029684.1	3856412	3856731	43	NC_029684.1	3856488	3856883	16	gene-LOC107420215	product=protein BRASSINAZOLE-RESISTANT 1
Merged-NC_029688.1-1416138-1	NC_029688.1:1415948-1416329	+	29	-3988	gene-LOC112493200	2		NAC-T-2-2_peak_861	-	-	-	-	NC_029688.1	1415948	1416329	29
Merged-NC_029690.1-5365840-1	NC_029690.1:5365675-5366005	+	29	-672	rna-XM_016043319.2	1	NAC-T-2-1_peak_635		NC_029690.1	5365675	5366005	29	-	-	-	-	gene-LOC107432223	product=germin-like protein subfamily 3 member 2
Merged-NC_029686.1-10875952-1	NC_029686.1:10875760-10876144	+	29	14241	rna-XM_016034919.2	2		NAC-T-2-2_peak_720	-	-	-	-	NC_029686.1	10875760	10876144	29	gene-LOC107425000	product=1-aminocyclopropane-1-carboxylate synthase-like
Merged-NW_015453663.1-43348-1	NW_015453663.1:43168-43529	+	29	3495	rna-XM_016010810.2	2		NAC-T-2-2_peak_1125	-	-	-	-	NW_015453663.1	43168	43529	29	gene-LOC107403898	product=ribosome production factor 1-like%2C transcript variant X4
Merged-NC_029682.1-18885171-1	NC_029682.1:18884976-18885367	+	29	-7700	rna-XM_016025458.2	2		NAC-T-2-2_peak_384	-	-	-	-	NC_029682.1	18884976	18885367	29	gene-LOC107416905	product=tricyclene synthase EBOS%2C chloroplastic-like
Merged-NC_029689.1-8692430-1	NC_029689.1:8692244-8692616	+	29	1312	rna-XM_016041213.2	1	NAC-T-2-1_peak_606		NC_029689.1	8692244	8692616	29	-	-	-	-	gene-LOC107430380	product=deSI-like protein At4g17486%2C transcript variant X1
Merged-NC_029683.1-2642582-1	NC_029683.1:2642424-2642741	+	29	1410	rna-XM_016026302.2	2		NAC-T-2-2_peak_428	-	-	-	-	NC_029683.1	2642424	2642741	29	gene-LOC107417672	product=ADP%2CATP carrier protein 1%2C mitochondrial
Merged-NC_029680.1-22551281-1	NC_029680.1:22551116-22551447	+	29	1970	rna-XM_025070331.1	2		NAC-T-2-2_peak_216	-	-	-	-	NC_029680.1	22551116	22551447	29	gene-LOC107412068	product=sugar transporter ERD6-like 5
Merged-NC_029683.1-16812805-1	NC_029683.1:16812641-16812970	+	29	-17431	gene-LOC107418877	1	NAC-T-2-1_peak_307		NC_029683.1	16812641	16812970	29	-	-	-	-
Merged-NC_029688.1-4070695-1	NC_029688.1:4070487-4070904	+	29	2855	rna-XM_016038994.2	2		NAC-T-2-2_peak_869	-	-	-	-	NC_029688.1	4070487	4070904	29	gene-LOC107428463	product=two-component response regulator ARR11
Merged-NC_029684.1-3678141-1	NC_029684.1:3677982-3678301	+	29	-1281	rna-XM_016029091.1	2		NAC-T-2-2_peak_519	-	-	-	-	NC_029684.1	3677982	3678301	29	gene-LOC107420191	product=RING-H2 finger protein ATL72-like
Merged-NC_029681.1-14162917-1	NC_029681.1:14162502-14163333	+	29	8829	rna-XM_016021810.2	2		NAC-T-2-2_peak_283	-	-	-	-	NC_029681.1	14162502	14163333	29	gene-LOC107413767	product=40S ribosomal protein S4-like
Merged-NC_029689.1-6189846-1	NC_029689.1:6189668-6190025	+	29	17006	rna-XM_016041121.2	2		NAC-T-2-2_peak_951	-	-	-	-	NC_029689.1	6189668	6190025	29	gene-LOC107430290	product=chaperone protein dnaJ 13
Merged-NC_029682.1-1121954-1	NC_029682.1:1121739-1122169	+	29	-7159	rna-XR_003055507.1	1	NAC-T-2-1_peak_206		NC_029682.1	1121739	1122169	29	-	-	-	-
Merged-NC_029679.1-23422231-2	NC_029679.1:23421886-23422551	+	29	22	rna-XM_016035682.2	1&2	NAC-T-2-1_peak_51	NAC-T-2-2_peak_74	NC_029679.1	23422212	23422551	44	NC_029679.1	23421886	23422275	14	gene-LOC107425662	product=cysteine protease XCP1
Merged-NC_029689.1-9434477-1	NC_029689.1:9434144-9434811	+	29	2405	rna-XM_016041257.2	1	NAC-T-2-1_peak_608		NC_029689.1	9434144	9434811	29	-	-	-	-	gene-LOC107430424	product=uncharacterized LOC107430424
Merged-NC_029683.1-11626492-1	NC_029683.1:11626315-11626669	+	29	-1869	rna-XM_016027253.2	1	NAC-T-2-1_peak_293		NC_029683.1	11626315	11626669	29	-	-	-	-	gene-LOC107418551	product=outer envelope protein 64%2C chloroplastic
Merged-NC_029688.1-3091968-1	NC_029688.1:3091764-3092173	+	29	3190	rna-XM_016038841.2	2		NAC-T-2-2_peak_865	-	-	-	-	NC_029688.1	3091764	3092173	29	gene-LOC107428319	product=protein indeterminate-domain 5%2C chloroplastic%2C transcript variant X2
Merged-NC_029680.1-27420983-1	NC_029680.1:27420751-27421216	+	29	777	rna-XM_025070922.1	2		NAC-T-2-2_peak_234	-	-	-	-	NC_029680.1	27420751	27421216	29	gene-LOC112490691	product=uncharacterized LOC112490691
Merged-NC_029680.1-26307713-1	NC_029680.1:26307545-26307882	+	29	88	rna-XM_016020324.2	2		NAC-T-2-2_peak_229	-	-	-	-	NC_029680.1	26307545	26307882	29	gene-LOC107412535	product=endoribonuclease Dicer homolog 2%2C transcript variant X2
Merged-NC_029680.1-17500270-1	NC_029680.1:17500102-17500439	+	29	283	gene-LOC112490634	1	NAC-T-2-1_peak_130		NC_029680.1	17500102	17500439	29	-	-	-	-
Merged-NC_029690.1-15907768-1	NC_029690.1:15907535-15908002	+	29	-8969	rna-XM_025066644.1	1	NAC-T-2-1_peak_654		NC_029690.1	15907535	15908002	29	-	-	-	-	gene-LOC107433080	product=pentatricopeptide repeat-containing protein At1g79540%2C transcript variant X5
Merged-NC_029683.1-29148559-1	NC_029683.1:29148290-29148828	+	29	12053	rna-XM_016028306.2	1	NAC-T-2-1_peak_329		NC_029683.1	29148290	29148828	29	-	-	-	-	gene-LOC107419567	product=NF-X1-type zinc finger protein NFXL1-like
Merged-NW_015453714.1-47957-2	NW_015453714.1:47722-48234	+	29	-1162	gene-LOC107404246	1&2	NAC-T-2-1_peak_723	NAC-T-2-2_peak_1135	NW_015453714.1	47722	48234	19	NW_015453714.1	47741	48134	39
Merged-NC_029682.1-810267-1	NC_029682.1:810035-810500	+	29	2624	rna-XM_016023407.2	1	NAC-T-2-1_peak_205		NC_029682.1	810035	810500	29	-	-	-	-	gene-LOC107415126	product=cytosolic Fe-S cluster assembly factor NBP35
Merged-NC_029683.1-14054083-1	NC_029683.1:14053921-14054246	+	29	3399	rna-XM_025073607.1	1	NAC-T-2-1_peak_301		NC_029683.1	14053921	14054246	29	-	-	-	-	gene-LOC107418690	product=uncharacterized LOC107418690%2C transcript variant X2
Merged-NC_029690.1-12979676-1	NC_029690.1:12979344-12980008	+	29	20802	rna-XM_025066480.1	2		NAC-T-2-2_peak_1016	-	-	-	-	NC_029690.1	12979344	12980008	29	gene-LOC107432927	product=ABC transporter B family member 15-like
Merged-NC_029690.1-4094327-1	NC_029690.1:4094072-4094582	+	29	-51	rna-XM_016043109.2	1	NAC-T-2-1_peak_631		NC_029690.1	4094072	4094582	29	-	-	-	-	gene-LOC107432053	product=putative pectinesterase 14
Merged-NC_029688.1-13256601-1	NC_029688.1:13256438-13256765	+	29	1013	rna-XM_016039650.2	1	NAC-T-2-1_peak_581		NC_029688.1	13256438	13256765	29	-	-	-	-	gene-LOC107429026	product=chorismate mutase 3%2C chloroplastic
Merged-NC_029680.1-11768010-1	NC_029680.1:11767807-11768213	+	29	18194	rna-XM_016018752.2	2		NAC-T-2-2_peak_172	-	-	-	-	NC_029680.1	11767807	11768213	29	gene-LOC107411207	product=E3 UFM1-protein ligase 1 homolog
Merged-NC_029687.1-20632040-1	NC_029687.1:20631702-20632378	+	29	9471	rna-XM_016037981.2	1	NAC-T-2-1_peak_545		NC_029687.1	20631702	20632378	29	-	-	-	-	gene-LOC107427593	product=serine carboxypeptidase-like 6
Merged-NC_029679.1-13782890-1	NC_029679.1:13782723-13783058	+	29	-9189	rna-XM_016028659.2	1	NAC-T-2-1_peak_28		NC_029679.1	13782723	13783058	29	-	-	-	-	gene-LOC107419838	product=homeobox-leucine zipper protein MERISTEM L1%2C transcript variant X1
Merged-NW_015453475.1-207013-1	NW_015453475.1:206808-207219	+	29	639	rna-XM_016046225.2	2		NAC-T-2-2_peak_1088	-	-	-	-	NW_015453475.1	206808	207219	29	gene-LOC107434736	product=(+)-neomenthol dehydrogenase-like
Merged-NC_029679.1-28733718-2	NC_029679.1:28733424-28733961	+	29	-7025	rna-XM_016038127.2	1&2	NAC-T-2-1_peak_68	NAC-T-2-2_peak_100	NC_029679.1	28733603	28733961	25	NC_029679.1	28733424	28733886	33	gene-LOC107427743	product=peptidyl-prolyl cis-trans isomerase CYP28%2C chloroplastic
Merged-NC_029688.1-16216824-1	NC_029688.1:16216647-16217002	+	29	10219	rna-XM_016039881.1	2		NAC-T-2-2_peak_907	-	-	-	-	NC_029688.1	16216647	16217002	29	gene-LOC107429230	product=RNA-dependent RNA polymerase 1
Merged-NC_029685.1-9092882-1	NC_029685.1:9092640-9093125	+	29	-4521	rna-XM_016031622.2	2		NAC-T-2-2_peak_630	-	-	-	-	NC_029685.1	9092640	9093125	29	gene-LOC107422201	product=DNA topoisomerase 3-beta%2C transcript variant X2
Merged-NC_029684.1-227568-1	NC_029684.1:227407-227730	+	29	2720	rna-XM_016028632.2	1	NAC-T-2-1_peak_335		NC_029684.1	227407	227730	29	-	-	-	-	gene-LOC107419820	product=peptidyl-prolyl cis-trans isomerase FKBP18%2C chloroplastic
Merged-NC_029684.1-9810409-1	NC_029684.1:9810222-9810596	+	29	-440	rna-XM_025075224.1	1	NAC-T-2-1_peak_361		NC_029684.1	9810222	9810596	29	-	-	-	-	gene-LOC107420857	product=NDR1/HIN1-like protein 13
Merged-NW_015453733.1-75122-1	NW_015453733.1:74935-75310	+	29	3267	rna-XM_016011305.2	1	NAC-T-2-1_peak_724		NW_015453733.1	74935	75310	29	-	-	-	-	gene-LOC107404357	product=indole-3-acetic acid-amido synthetase GH3.6-like%2C transcript variant X1
Merged-NC_029686.1-9629487-1	NC_029686.1:9629293-9629681	+	29	20673	rna-XM_025076772.1	1	NAC-T-2-1_peak_458		NC_029686.1	9629293	9629681	29	-	-	-	-	gene-LOC112492612	product=ribosomal protein S7%2C mitochondrial
Merged-NC_029680.1-9992597-1	NC_029680.1:9992411-9992784	+	29	139	rna-XM_016018656.2	1	NAC-T-2-1_peak_117		NC_029680.1	9992411	9992784	29	-	-	-	-	gene-LOC107411128	product=UDP-glucuronic acid decarboxylase 5%2C transcript variant X3
Merged-NC_029683.1-16207130-1	NC_029683.1:16206958-16207302	+	29	-11889	rna-XM_016027539.2	1	NAC-T-2-1_peak_306		NC_029683.1	16206958	16207302	29	-	-	-	-	gene-LOC107418854	product=leucoanthocyanidin reductase-like
Merged-NC_029690.1-10891308-1	NC_029690.1:10890986-10891630	+	29	24595	rna-XM_016043971.2	2		NAC-T-2-2_peak_1011	-	-	-	-	NC_029690.1	10890986	10891630	29	gene-LOC107432782	product=benzyl alcohol O-benzoyltransferase-like
Merged-NC_029684.1-22799720-1	NC_029684.1:22799546-22799895	+	29	1683	rna-XM_025074762.1	1	NAC-T-2-1_peak_394		NC_029684.1	22799546	22799895	29	-	-	-	-	gene-LOC107421561	product=uncharacterized LOC107421561%2C transcript variant X3
Merged-NC_029679.1-37187523-1	NC_029679.1:37187199-37187848	+	29	-426	rna-XM_016047028.2	1	NAC-T-2-1_peak_87		NC_029679.1	37187199	37187848	29	-	-	-	-	gene-LOC107435416	product=uncharacterized LOC107435416
Merged-NC_029688.1-11406-1	NC_029688.1:11201-11612	+	29	19560	gene-LOC107428046	1	NAC-T-2-1_peak_550		NC_029688.1	11201	11612	29	-	-	-	-
Merged-NC_029681.1-12042287-1	NC_029681.1:12042078-12042496	+	29	-8878	rna-XM_016021728.2	2		NAC-T-2-2_peak_276	-	-	-	-	NC_029681.1	12042078	12042496	29	gene-LOC107413707	product=uncharacterized LOC107413707
Merged-NC_029680.1-1028918-1	NC_029680.1:1028751-1029085	+	29	-2249	rna-XM_016017694.2	2		NAC-T-2-2_peak_140	-	-	-	-	NC_029680.1	1028751	1029085	29	gene-LOC107410281	product=uncharacterized LOC107410281
Merged-NC_029687.1-13115407-1	NC_029687.1:13115194-13115620	+	29	26900	rna-XM_016037448.2	1	NAC-T-2-1_peak_527		NC_029687.1	13115194	13115620	29	-	-	-	-	gene-LOC107427102	product=basic form of pathogenesis-related protein 1-like
Merged-NC_029681.1-8814156-1	NC_029681.1:8813966-8814346	+	29	6754	rna-XM_016021469.2	2		NAC-T-2-2_peak_260	-	-	-	-	NC_029681.1	8813966	8814346	29	gene-LOC107413509	product=zinc finger protein ZAT11-like%2C transcript variant X2
Merged-NC_029683.1-5739128-1	NC_029683.1:5738867-5739389	+	29	2984	rna-XR_001581445.2	1	NAC-T-2-1_peak_281		NC_029683.1	5738867	5739389	29	-	-	-	-
Merged-NC_029686.1-22522048-1	NC_029686.1:22521858-22522238	+	29	-1931	rna-XM_025076824.1	2		NAC-T-2-2_peak_768	-	-	-	-	NC_029686.1	22521858	22522238	29	gene-LOC107425697	product=transcription factor HEC3
Merged-NC_029684.1-15805520-1	NC_029684.1:15805348-15805692	+	29	-8343	rna-XM_016030492.2	2		NAC-T-2-2_peak_561	-	-	-	-	NC_029684.1	15805348	15805692	29	gene-LOC107421280	product=beta carbonic anhydrase 5%2C chloroplastic-like%2C transcript variant X1
Merged-NC_029688.1-10389303-2	NC_029688.1:10389096-10389490	+	28.5	4163	rna-XM_025077956.1	1&2	NAC-T-2-1_peak_567	NAC-T-2-2_peak_885	NC_029688.1	10389096	10389490	37	NC_029688.1	10389138	10389490	20	gene-LOC107428901	product=CSC1-like protein At1g69450
Merged-NC_029689.1-4290629-2	NC_029689.1:4290107-4290971	+	28.5	1347	rna-XM_016041036.2	1&2	NAC-T-2-1_peak_600	NAC-T-2-2_peak_943	NC_029689.1	4290107	4290957	27	NC_029689.1	4290482	4290971	30	gene-LOC107430222	product=ubiquinone biosynthesis monooxygenase COQ6%2C mitochondrial%2C transcript variant X1
Merged-NC_029685.1-25632270-2	NC_029685.1:25632058-25632453	+	28.5	1065	rna-XM_016033005.2	1&2	NAC-T-2-1_peak_435	NAC-T-2-2_peak_683	NC_029685.1	25632058	25632451	22	NC_029685.1	25632121	25632453	35	gene-LOC107423453	product=uncharacterized LOC107423453
Merged-NW_015453975.1-19708-2	NW_015453975.1:19424-20031	+	28.5	-1255	rna-XM_025069152.1	1&2	NAC-T-2-1_peak_747	NAC-T-2-2_peak_1164	NW_015453975.1	19424	19804	29	NW_015453975.1	19573	20031	28	gene-LOC107405636	product=ATP-dependent DNA helicase PIF1-like%2C transcript variant X2
Merged-NC_029679.1-32432664-2	NC_029679.1:32432468-32432854	+	28.5	1880	gene-LOC112492938	1&2	NAC-T-2-1_peak_78	NAC-T-2-2_peak_112	NC_029679.1	32432468	32432818	26	NC_029679.1	32432516	32432854	31
Merged-NC_029682.1-1479210-2	NC_029682.1:1478936-1479456	+	28.5	-2226	rna-XM_016023455.2	1&2	NAC-T-2-1_peak_207	NAC-T-2-2_peak_335	NC_029682.1	1479061	1479387	40	NC_029682.1	1478936	1479456	17	gene-LOC107415171	product=alcohol dehydrogenase 1-like
Merged-NC_029681.1-21735773-1	NC_029681.1:21735483-21736063	+	28	4612	rna-XM_016022501.2	1	NAC-T-2-1_peak_187		NC_029681.1	21735483	21736063	28	-	-	-	-	gene-LOC107414389	product=embryo-specific protein ATS3A-like
Merged-NC_029684.1-13228974-1	NC_029684.1:13228776-13229173	+	28	1947	rna-XM_025074483.1	1	NAC-T-2-1_peak_375		NC_029684.1	13228776	13229173	28	-	-	-	-	gene-LOC112491950	product=uncharacterized aarF domain-containing protein kinase At1g71810%2C chloroplastic-like
Merged-NC_029688.1-10308733-1	NC_029688.1:10308572-10308894	+	28	5251	rna-XM_016039509.2	1	NAC-T-2-1_peak_566		NC_029688.1	10308572	10308894	28	-	-	-	-	gene-LOC107428910	product=protein UXT homolog%2C transcript variant X3
Merged-NW_015454114.1-27137-1	NW_015454114.1:26892-27383	+	28	-998	rna-XM_016013261.2	2		NAC-T-2-2_peak_1172	-	-	-	-	NW_015454114.1	26892	27383	28	gene-LOC107406157	product=methyltransferase-like protein 2
Merged-NW_015457831.1-495-1	NW_015457831.1:305-685	+	28	488	rna-XR_001580780.2	1	NAC-T-2-1_peak_766		NW_015457831.1	305	685	28	-	-	-	-
Merged-NC_029683.1-23563048-1	NC_029683.1:23562872-23563225	+	28	-8464	rna-XM_025074354.1	2		NAC-T-2-2_peak_490	-	-	-	-	NC_029683.1	23562872	23563225	28	gene-LOC107419163	product=putative disease resistance protein RGA3%2C transcript variant X18
Merged-NC_029682.1-22113651-1	NC_029682.1:22113487-22113815	+	28	-2809	rna-XM_016025675.2	1	NAC-T-2-1_peak_247		NC_029682.1	22113487	22113815	28	-	-	-	-	gene-LOC107417112	product=ribonuclease 3-like protein 3
Merged-NC_029680.1-20854546-1	NC_029680.1:20854371-20854721	+	28	-4254	rna-XM_016019498.2	2		NAC-T-2-2_peak_207	-	-	-	-	NC_029680.1	20854371	20854721	28	gene-LOC107411828	product=DUF724 domain-containing protein 7-like
Merged-NC_029679.1-3160718-1	NC_029679.1:3160555-3160881	+	28	720	rna-XM_025073468.1	2		NAC-T-2-2_peak_14	-	-	-	-	NC_029679.1	3160555	3160881	28	gene-LOC107405978	product=beta-glucosidase 24-like
Merged-NC_029683.1-29599880-1	NC_029683.1:29599677-29600083	+	28	-1226	rna-XM_016028364.2	1	NAC-T-2-1_peak_332		NC_029683.1	29599677	29600083	28	-	-	-	-	gene-LOC107419615	product=uncharacterized LOC107419615%2C transcript variant X2
Merged-NC_029679.1-2428446-1	NC_029679.1:2428256-2428637	+	28	-4468	rna-XM_016040228.2	2		NAC-T-2-2_peak_12	-	-	-	-	NC_029679.1	2428256	2428637	28	gene-LOC107429495	product=calcium-transporting ATPase 10%2C plasma membrane-type
Merged-NC_029684.1-9016241-1	NC_029684.1:9016076-9016406	+	28	2515	rna-XM_016029852.2	2		NAC-T-2-2_peak_535	-	-	-	-	NC_029684.1	9016076	9016406	28	gene-LOC107420781	product=cryptochrome DASH%2C chloroplastic/mitochondrial%2C transcript variant X6
Merged-NC_029687.1-15861543-1	NC_029687.1:15861328-15861759	+	28	42824	rna-XM_016037574.2	1	NAC-T-2-1_peak_536		NC_029687.1	15861328	15861759	28	-	-	-	-	gene-LOC107427207	product=isocitrate dehydrogenase [NAD] regulatory subunit 1%2C mitochondrial%2C transcript variant X1
Merged-NW_015453406.1-331075-1	NW_015453406.1:330832-331318	+	28	492	rna-XM_016044853.2	2		NAC-T-2-2_peak_1045	-	-	-	-	NW_015453406.1	330832	331318	28	gene-LOC107433555	product=uncharacterized LOC107433555
Merged-NC_029679.1-10477272-1	NC_029679.1:10476902-10477642	+	28	1634	rna-XM_016026804.1	2		NAC-T-2-2_peak_26	-	-	-	-	NC_029679.1	10476902	10477642	28	gene-LOC107418126	product=putative receptor-like protein kinase At4g00960
Merged-NC_029690.1-8897816-1	NC_029690.1:8897629-8898003	+	28	3211	rna-XM_016043779.2	1	NAC-T-2-1_peak_637		NC_029690.1	8897629	8898003	28	-	-	-	-	gene-LOC107432597	product=50S ribosomal protein L13%2C chloroplastic
Merged-NC_029679.1-17802834-1	NC_029679.1:17802664-17803005	+	28	-2669	rna-XM_016032654.2	2		NAC-T-2-2_peak_52	-	-	-	-	NC_029679.1	17802664	17803005	28	gene-LOC107423133	product=probable polyol transporter 4
Merged-NC_029684.1-7026718-1	NC_029684.1:7026513-7026923	+	28	1583	rna-XM_016029649.2	1	NAC-T-2-1_peak_353		NC_029684.1	7026513	7026923	28	-	-	-	-	gene-LOC107420638	product=L-gulonolactone oxidase 3%2C transcript variant X1
Merged-NC_029687.1-10806199-1	NC_029687.1:10806038-10806360	+	28	-22863	rna-XM_025077619.1	2		NAC-T-2-2_peak_812	-	-	-	-	NC_029687.1	10806038	10806360	28	gene-LOC107426943	product=2-C-methyl-D-erythritol 4-phosphate cytidylyltransferase%2C chloroplastic-like%2C transcript variant X2
Merged-NC_029688.1-17979275-1	NC_029688.1:17979088-17979462	+	28	-6419	rna-XM_025078441.1	2		NAC-T-2-2_peak_912	-	-	-	-	NC_029688.1	17979088	17979462	28	gene-LOC107429396	product=uncharacterized LOC107429396%2C transcript variant X4
Merged-NC_029682.1-6592149-1	NC_029682.1:6591967-6592331	+	28	-1428	rna-XM_016024160.2	2		NAC-T-2-2_peak_347	-	-	-	-	NC_029682.1	6591967	6592331	28	gene-LOC107415770	product=MDIS1-interacting receptor like kinase 2-like
Merged-NC_029680.1-16397615-1	NC_029680.1:16397423-16397807	+	28	5363	rna-XM_016019003.1	2		NAC-T-2-2_peak_191	-	-	-	-	NC_029680.1	16397423	16397807	28	gene-LOC107411418	product=uncharacterized LOC107411418
Merged-NW_015453565.1-110151-2	NW_015453565.1:109522-110503	+	28	2016	rna-XM_016047407.2	1&2	NAC-T-2-1_peak_704	NAC-T-2-2_peak_1106	NW_015453565.1	109522	110501	19	NW_015453565.1	110081	110503	37	gene-LOC107435779	product=long chain acyl-CoA synthetase 2%2C transcript variant X1
Merged-NC_029689.1-8765407-1	NC_029689.1:8765225-8765590	+	28	-8383	rna-XM_016041228.2	2		NAC-T-2-2_peak_957	-	-	-	-	NC_029689.1	8765225	8765590	28	gene-LOC107430389	product=expansin-like B1
Merged-NC_029680.1-24825125-1	NC_029680.1:24824967-24825283	+	28	-1670	rna-XM_016020146.1	2		NAC-T-2-2_peak_225	-	-	-	-	NC_029680.1	24824967	24825283	28	gene-LOC107412377	product=disease resistance RPP13-like protein 4
Merged-NC_029686.1-19755496-1	NC_029686.1:19755338-19755654	+	28	97	rna-XM_025076731.1	2		NAC-T-2-2_peak_754	-	-	-	-	NC_029686.1	19755338	19755654	28	gene-LOC107425593	product=callose synthase 5-like
Merged-NC_029688.1-14432981-1	NC_029688.1:14432689-14433274	+	28	1293	rna-XM_016039771.2	2		NAC-T-2-2_peak_903	-	-	-	-	NC_029688.1	14432689	14433274	28	gene-LOC107429124	product=UDP-glycosyltransferase 89A2-like
Merged-NC_029688.1-16659124-1	NC_029688.1:16658955-16659293	+	28	-7628	rna-XM_016039928.2	2		NAC-T-2-2_peak_909	-	-	-	-	NC_029688.1	16658955	16659293	28	gene-LOC107429275	product=protein TIFY 6B-like
Merged-NC_029682.1-24314265-1	NC_029682.1:24314099-24314431	+	28	-30869	rna-XM_016025770.2	2		NAC-T-2-2_peak_398	-	-	-	-	NC_029682.1	24314099	24314431	28	gene-LOC107417179	product=E3 ubiquitin-protein ligase ATL41-like
Merged-NC_029680.1-9732726-1	NC_029680.1:9732521-9732931	+	28	-6284	rna-XM_016018593.2	2		NAC-T-2-2_peak_167	-	-	-	-	NC_029680.1	9732521	9732931	28	gene-LOC107411083	product=protein TRM32
Merged-NC_029683.1-12970547-1	NC_029683.1:12970331-12970764	+	28	-41708	rna-XM_025074321.1	2		NAC-T-2-2_peak_454	-	-	-	-	NC_029683.1	12970331	12970764	28	gene-LOC107418629	product=probable S-adenosylmethionine-dependent methyltransferase At5g38100
Merged-NC_029688.1-10556053-1	NC_029688.1:10555818-10556289	+	28	-11951	rna-XM_016039546.2	2		NAC-T-2-2_peak_887	-	-	-	-	NC_029688.1	10555818	10556289	28	gene-LOC107428943	product=transcription factor CSA-like
Merged-NC_029681.1-26429404-1	NC_029681.1:26429199-26429609	+	28	-1495	rna-XM_016023131.2	1	NAC-T-2-1_peak_204		NC_029681.1	26429199	26429609	28	-	-	-	-	gene-LOC107414923	product=stomatin-like protein 2%2C mitochondrial
Merged-NC_029687.1-9874948-1	NC_029687.1:9874726-9875171	+	28	3002	rna-XM_025077453.1	2		NAC-T-2-2_peak_805	-	-	-	-	NC_029687.1	9874726	9875171	28	gene-LOC107426872	product=disease resistance protein RPP13-like
Merged-NC_029680.1-8220260-1	NC_029680.1:8219996-8220525	+	28	-40752	gene-LOC112490623	2		NAC-T-2-2_peak_154	-	-	-	-	NC_029680.1	8219996	8220525	28
Merged-NC_029689.1-1460541-1	NC_029689.1:1460320-1460763	+	28	-1779	rna-XM_016040697.2	1	NAC-T-2-1_peak_594		NC_029689.1	1460320	1460763	28	-	-	-	-	gene-LOC107429925	product=remorin
Merged-NC_029679.1-16830386-1	NC_029679.1:16830223-16830550	+	28	4259	rna-XM_016031480.2	2		NAC-T-2-2_peak_50	-	-	-	-	NC_029679.1	16830223	16830550	28	gene-LOC107422076	product=secretory carrier-associated membrane protein 3-like
Merged-NC_029685.1-11895786-1	NC_029685.1:11895546-11896027	+	28	9104	rna-XM_016031800.2	2		NAC-T-2-2_peak_641	-	-	-	-	NC_029685.1	11895546	11896027	28	gene-LOC107422361	product=UDP-glucuronate 4-epimerase 6
Merged-NC_029685.1-26565591-1	NC_029685.1:26565382-26565801	+	28	4935	rna-XM_016033065.1	2		NAC-T-2-2_peak_689	-	-	-	-	NC_029685.1	26565382	26565801	28	gene-LOC107423498	product=uncharacterized LOC107423498%2C transcript variant X1
Merged-NC_029681.1-19960548-1	NC_029681.1:19960307-19960790	+	28	-3317	rna-XM_016022249.2	2		NAC-T-2-2_peak_306	-	-	-	-	NC_029681.1	19960307	19960790	28	gene-LOC107414153	product=protein usf
Merged-NC_029681.1-16737952-1	NC_029681.1:16737759-16738146	+	28	-1702	rna-XM_016021891.1	2		NAC-T-2-2_peak_293	-	-	-	-	NC_029681.1	16737759	16738146	28	gene-LOC107413843	product=uncharacterized LOC107413843
Merged-NC_029683.1-30741133-2	NC_029683.1:30740882-30741494	+	27.5	-1907	rna-XM_016028526.2	1&2	NAC-T-2-1_peak_334	NAC-T-2-2_peak_504	NC_029683.1	30740919	30741239	23	NC_029683.1	30740882	30741494	32	gene-LOC107419735	product=probable metal-nicotianamine transporter YSL8%2C transcript variant X1
Merged-NW_015458118.1-532-2	NW_015458118.1:259-774	+	27.5	528	rna-XR_001580794.2	1&2	NAC-T-2-1_peak_767	NAC-T-2-2_peak_1211	NW_015458118.1	363	774	20	NW_015458118.1	259	735	35
Merged-NC_029679.1-23914049-2	NC_029679.1:23913806-23914404	+	27.5	-67669	rna-XM_016035800.1	1&2	NAC-T-2-1_peak_52	NAC-T-2-2_peak_78	NC_029679.1	23913815	23914173	29	NC_029679.1	23913806	23914404	26	gene-LOC107425766	product=uncharacterized LOC107425766
Merged-NC_029680.1-26065186-2	NC_029680.1:26064952-26065399	+	27.5	-369	rna-XM_016020291.2	1&2	NAC-T-2-1_peak_140	NAC-T-2-2_peak_228	NC_029680.1	26064952	26065346	35	NC_029680.1	26065050	26065399	20	gene-LOC107412515	product=CRIB domain-containing protein RIC4%2C transcript variant X1
Merged-NW_015453475.1-102266-1	NW_015453475.1:102065-102467	+	27	2878	rna-XR_003053568.1	2		NAC-T-2-2_peak_1087	-	-	-	-	NW_015453475.1	102065	102467	27
Merged-NC_029686.1-15197795-1	NC_029686.1:15197402-15198189	+	27	-160	rna-XM_016035407.2	1	NAC-T-2-1_peak_471		NC_029686.1	15197402	15198189	27	-	-	-	-	gene-LOC107425403	product=regulation of nuclear pre-mRNA domain-containing protein 1B%2C transcript variant X3
Merged-NC_029684.1-6404763-1	NC_029684.1:6404481-6405045	+	27	-1449	rna-XM_016029634.2	2		NAC-T-2-2_peak_528	-	-	-	-	NC_029684.1	6404481	6405045	27	gene-LOC107420632	product=growth-regulating factor 1-like%2C transcript variant X2
Merged-NC_029679.1-22152177-1	NC_029679.1:22152018-22152337	+	27	-68506	rna-XR_003054045.1	2		NAC-T-2-2_peak_68	-	-	-	-	NC_029679.1	22152018	22152337	27
Merged-NC_029683.1-2293296-1	NC_029683.1:2293130-2293462	+	27	-439	rna-XM_016026257.2	1	NAC-T-2-1_peak_276		NC_029683.1	2293130	2293462	27	-	-	-	-	gene-LOC107417641	product=uncharacterized LOC107417641
Merged-NC_029688.1-9787762-1	NC_029688.1:9787603-9787922	+	27	547	rna-XM_016039460.2	2		NAC-T-2-2_peak_883	-	-	-	-	NC_029688.1	9787603	9787922	27	gene-LOC107428867	product=expansin-A23-like
Merged-NC_029688.1-16496329-1	NC_029688.1:16496167-16496491	+	27	-76	rna-XM_016039911.2	1	NAC-T-2-1_peak_586		NC_029688.1	16496167	16496491	27	-	-	-	-	gene-LOC107429258	product=1-aminocyclopropane-1-carboxylate oxidase homolog 4-like
Merged-NC_029683.1-10435027-1	NC_029683.1:10434865-10435190	+	27	3469	rna-XM_016027119.2	2		NAC-T-2-2_peak_448	-	-	-	-	NC_029683.1	10434865	10435190	27	gene-LOC107418421	product=jmjC domain-containing protein 4%2C transcript variant X1
Merged-NC_029684.1-21271445-1	NC_029684.1:21271205-21271686	+	27	-25740	rna-XM_016030723.2	2		NAC-T-2-2_peak_587	-	-	-	-	NC_029684.1	21271205	21271686	27	gene-LOC107421472	product=GDSL esterase/lipase At1g71691
Merged-NC_029680.1-4381366-1	NC_029680.1:4381181-4381552	+	27	1555	rna-XM_016018055.2	2		NAC-T-2-2_peak_147	-	-	-	-	NC_029680.1	4381181	4381552	27	gene-LOC107410607	product=BTB/POZ domain-containing protein At3g44820
Merged-NC_029687.1-14751904-1	NC_029687.1:14751735-14752073	+	27	-18463	rna-XR_003057411.1	2		NAC-T-2-2_peak_827	-	-	-	-	NC_029687.1	14751735	14752073	27
Merged-NC_029690.1-6927967-1	NC_029690.1:6927800-6928135	+	27	232	rna-XM_016043461.2	2		NAC-T-2-2_peak_1002	-	-	-	-	NC_029690.1	6927800	6928135	27	gene-LOC107432339	product=myb family transcription factor PHL5%2C transcript variant X2
Merged-NC_029684.1-19686637-1	NC_029684.1:19686440-19686835	+	27	5010	rna-XM_016030659.2	1	NAC-T-2-1_peak_388		NC_029684.1	19686440	19686835	27	-	-	-	-	gene-LOC107421424	product=agamous-like MADS-box protein AGL11%2C transcript variant X1
Merged-NC_029683.1-10678770-1	NC_029683.1:10678566-10678974	+	27	-479	rna-XM_016027168.2	1	NAC-T-2-1_peak_290		NC_029683.1	10678566	10678974	27	-	-	-	-	gene-LOC107418470	product=WAT1-related protein At4g15540-like
Merged-NC_029679.1-21466716-1	NC_029679.1:21466501-21466931	+	27	11786	rna-XM_025076202.1	2		NAC-T-2-2_peak_65	-	-	-	-	NC_029679.1	21466501	21466931	27	gene-LOC107425248	product=protein FRIGIDA-ESSENTIAL 1%2C transcript variant X3
Merged-NC_029680.1-9954271-1	NC_029680.1:9954041-9954501	+	27	2975	rna-TRNAV-AAC	2		NAC-T-2-2_peak_168	-	-	-	-	NC_029680.1	9954041	9954501	27
Merged-NC_029680.1-14522753-1	NC_029680.1:14522588-14522918	+	27	12466	rna-XM_016018932.2	2		NAC-T-2-2_peak_180	-	-	-	-	NC_029680.1	14522588	14522918	27	gene-LOC107411360	product=GATA transcription factor 11-like
Merged-NC_029685.1-10372678-1	NC_029685.1:10372484-10372873	+	27	-13445	rna-XM_025075501.1	2		NAC-T-2-2_peak_637	-	-	-	-	NC_029685.1	10372484	10372873	27	gene-LOC107422230	product=probable pectinesterase/pectinesterase inhibitor 35
Merged-NC_029685.1-23036292-1	NC_029685.1:23036040-23036545	+	27	-1322	rna-XM_016032821.2	2		NAC-T-2-2_peak_675	-	-	-	-	NC_029685.1	23036040	23036545	27	gene-LOC107423285	product=DUF21 domain-containing protein At4g14240-like
Merged-NC_029684.1-17499594-1	NC_029684.1:17499435-17499753	+	27	-32535	rna-XR_003056481.1	2		NAC-T-2-2_peak_569	-	-	-	-	NC_029684.1	17499435	17499753	27
Merged-NC_029679.1-29336365-1	NC_029679.1:29336088-29336643	+	27	-8063	rna-XM_016038479.2	1	NAC-T-2-1_peak_69		NC_029679.1	29336088	29336643	27	-	-	-	-	gene-LOC107428028	product=probable LRR receptor-like serine/threonine-protein kinase At3g47570
Merged-NC_029684.1-8893787-1	NC_029684.1:8893508-8894066	+	27	-4817	rna-XM_016029794.2	2		NAC-T-2-2_peak_533	-	-	-	-	NC_029684.1	8893508	8894066	27	gene-LOC107420757	product=phospho-2-dehydro-3-deoxyheptonate aldolase 1%2C chloroplastic-like
Merged-NW_015453612.1-69921-1	NW_015453612.1:69757-70085	+	27	1548	rna-XM_016010317.2	1	NAC-T-2-1_peak_709		NW_015453612.1	69757	70085	27	-	-	-	-	gene-LOC107403433	product=ATP-dependent Clp protease ATP-binding subunit CLPT2%2C chloroplastic-like
Merged-NC_029688.1-10885318-1	NC_029688.1:10885148-10885488	+	27	7696	rna-NM_001323883.1	2		NAC-T-2-2_peak_890	-	-	-	-	NC_029688.1	10885148	10885488	27	gene-LOC107428959	product=expansin-A1
Merged-NC_029688.1-2893067-1	NC_029688.1:2892840-2893295	+	27	9541	rna-XM_016038819.2	2		NAC-T-2-2_peak_864	-	-	-	-	NC_029688.1	2892840	2893295	27	gene-LOC107428302	product=truncated transcription factor CAULIFLOWER A-like
Merged-NC_029686.1-5329195-1	NC_029686.1:5328958-5329432	+	27	-334	rna-XM_025076308.1	2		NAC-T-2-2_peak_706	-	-	-	-	NC_029686.1	5328958	5329432	27	gene-LOC107424267	product=protein PIN-LIKES 3-like%2C transcript variant X9
Merged-NC_029688.1-3502205-1	NC_029688.1:3502015-3502395	+	27	2334	rna-XM_025078116.1	1	NAC-T-2-1_peak_557		NC_029688.1	3502015	3502395	27	-	-	-	-	gene-LOC112493132	product=uncharacterized membrane protein YuiD-like
Merged-NC_029682.1-16209300-1	NC_029682.1:16209123-16209478	+	27	5251	rna-XM_025072931.1	2		NAC-T-2-2_peak_376	-	-	-	-	NC_029682.1	16209123	16209478	27	gene-LOC107416598	product=protein NPG1
Merged-NC_029685.1-25647717-1	NC_029685.1:25647523-25647912	+	27	3742	rna-XM_016032972.1	2		NAC-T-2-2_peak_684	-	-	-	-	NC_029685.1	25647523	25647912	27	gene-LOC107423420	product=uncharacterized LOC107423420
Merged-NC_029687.1-11290058-1	NC_029687.1:11289901-11290216	+	27	2062	rna-XM_016037342.2	2		NAC-T-2-2_peak_813	-	-	-	-	NC_029687.1	11289901	11290216	27	gene-LOC107427009	product=methylthioribose kinase-like
Merged-NC_029685.1-14379256-1	NC_029685.1:14379076-14379437	+	27	3516	rna-XM_025075994.1	2		NAC-T-2-2_peak_653	-	-	-	-	NC_029685.1	14379076	14379437	27	gene-LOC112492388	product=uncharacterized LOC112492388
Merged-NC_029683.1-16339324-1	NC_029683.1:16339063-16339586	+	27	8729	rna-XM_025073746.1	2		NAC-T-2-2_peak_463	-	-	-	-	NC_029683.1	16339063	16339586	27	gene-LOC107418853	product=cysteine-rich receptor-like protein kinase 10
Merged-NC_029685.1-10929143-1	NC_029685.1:10928932-10929354	+	27	1180	rna-XM_016031731.2	2		NAC-T-2-2_peak_639	-	-	-	-	NC_029685.1	10928932	10929354	27	gene-LOC107422300	product=small subunit processome component 20 homolog
Merged-NC_029690.1-14787276-1	NC_029690.1:14787074-14787478	+	27	9089	rna-XM_016044286.2	1	NAC-T-2-1_peak_651		NC_029690.1	14787074	14787478	27	-	-	-	-	gene-LOC107433047	product=peroxidase 44-like
Merged-NC_029679.1-31320563-1	NC_029679.1:31320391-31320736	+	27	-1576	rna-XM_025070515.1	1	NAC-T-2-1_peak_73		NC_029679.1	31320391	31320736	27	-	-	-	-	gene-LOC112490562	product=monodehydroascorbate reductase-like
Merged-NC_029683.1-23539507-2	NC_029683.1:23539256-23539711	+	26.5	1198	rna-XR_003056190.1	1&2	NAC-T-2-1_peak_321	NAC-T-2-2_peak_489	NC_029683.1	23539366	23539711	17	NC_029683.1	23539256	23539695	36
Merged-NC_029682.1-14314201-2	NC_029682.1:14313855-14314546	+	26.5	1197	rna-XM_025072681.1	1&2	NAC-T-2-1_peak_233	NAC-T-2-2_peak_367	NC_029682.1	14313855	14314546	20	NC_029682.1	14313972	14314434	33	gene-LOC107416473	product=uncharacterized LOC107416473
Merged-NC_029681.1-11935611-1	NC_029681.1:11935363-11935860	+	26	-13587	rna-XM_016021729.2	2		NAC-T-2-2_peak_273	-	-	-	-	NC_029681.1	11935363	11935860	26	gene-LOC107413708	product=GATA transcription factor 8-like
Merged-NC_029690.1-2252820-1	NC_029690.1:2252427-2253214	+	26	5948	rna-XM_016042723.2	1	NAC-T-2-1_peak_627		NC_029690.1	2252427	2253214	26	-	-	-	-	gene-LOC107431734	product=RRP12-like protein
Merged-NC_029679.1-22358756-1	NC_029679.1:22358570-22358943	+	26	6320	rna-XM_016035370.1	1	NAC-T-2-1_peak_48		NC_029679.1	22358570	22358943	26	-	-	-	-	gene-LOC107425365	product=RING-H2 finger protein ATL22-like
Merged-NC_029684.1-19697409-1	NC_029684.1:19697212-19697607	+	26	-5700	rna-XM_025075164.1	2		NAC-T-2-2_peak_581	-	-	-	-	NC_029684.1	19697212	19697607	26	gene-LOC107421424	product=agamous-like MADS-box protein AGL11%2C transcript variant X2
Merged-NC_029687.1-12430656-1	NC_029687.1:12430488-12430825	+	26	1905	rna-XM_016037387.2	1	NAC-T-2-1_peak_525		NC_029687.1	12430488	12430825	26	-	-	-	-	gene-LOC107427051	product=ethylene-responsive transcription factor ERF109
Merged-NC_029687.1-16983221-1	NC_029687.1:16983057-16983386	+	26	-21657	rna-XM_025077141.1	2		NAC-T-2-2_peak_839	-	-	-	-	NC_029687.1	16983057	16983386	26	gene-LOC107427263	product=G-type lectin S-receptor-like serine/threonine-protein kinase RKS1%2C transcript variant X4
Merged-NC_029679.1-40706854-1	NC_029679.1:40706579-40707129	+	26	-1025	rna-XM_016013953.2	1	NAC-T-2-1_peak_94		NC_029679.1	40706579	40707129	26	-	-	-	-	gene-LOC107406758	product=thionin-like protein 2
Merged-NC_029689.1-5182918-1	NC_029689.1:5182654-5183183	+	26	1697	rna-XM_016041087.2	2		NAC-T-2-2_peak_947	-	-	-	-	NC_029689.1	5182654	5183183	26	gene-LOC107430262	product=ethylene-responsive transcription factor ERF038
Merged-NC_029686.1-1662296-1	NC_029686.1:1662118-1662475	+	26	802	rna-XM_025076865.1	2		NAC-T-2-2_peak_700	-	-	-	-	NC_029686.1	1662118	1662475	26	gene-LOC107423799	product=caffeic acid 3-O-methyltransferase-like
Merged-NW_015453593.1-66944-1	NW_015453593.1:66661-67228	+	26	-1492	rna-XM_025068184.1	1	NAC-T-2-1_peak_706		NW_015453593.1	66661	67228	26	-	-	-	-	gene-LOC107403304	product=pentatricopeptide repeat-containing protein At4g17616
Merged-NC_029689.1-1921520-1	NC_029689.1:1921320-1921720	+	26	2356	rna-XM_016040758.2	2		NAC-T-2-2_peak_931	-	-	-	-	NC_029689.1	1921320	1921720	26	gene-LOC107429973	product=RHOMBOID-like protein 2
Merged-NC_029681.1-26089547-1	NC_029681.1:26089299-26089796	+	26	107	rna-XM_016023139.2	2		NAC-T-2-2_peak_330	-	-	-	-	NC_029681.1	26089299	26089796	26	gene-LOC107414929	product=auxin-responsive protein SAUR32
Merged-NC_029685.1-16886942-1	NC_029685.1:16886589-16887295	+	26	2868	rna-XM_025075344.1	2		NAC-T-2-2_peak_658	-	-	-	-	NC_029685.1	16886589	16887295	26	gene-LOC107422757	product=putative F-box protein At4g22660
Merged-NW_015454536.1-1987-1	NW_015454536.1:1812-2163	+	26	-6748	rna-XM_025069721.1	2		NAC-T-2-2_peak_1179	-	-	-	-	NW_015454536.1	1812	2163	26	gene-LOC107407145	product=fatty acyl-CoA reductase 3
Merged-NC_029690.1-13869715-1	NC_029690.1:13869537-13869893	+	26	-12165	rna-XM_016044227.2	2		NAC-T-2-2_peak_1019	-	-	-	-	NC_029690.1	13869537	13869893	26	gene-LOC107432992	product=uncharacterized LOC107432992%2C transcript variant X3
Merged-NW_015453461.1-153308-1	NW_015453461.1:153127-153490	+	26	60661	rna-XM_016045991.1	2		NAC-T-2-2_peak_1080	-	-	-	-	NW_015453461.1	153127	153490	26	gene-LOC107434517	product=23 kDa jasmonate-induced protein-like
Merged-NC_029682.1-27933756-1	NC_029682.1:27933550-27933962	+	26	-3975	rna-XM_016025917.2	1	NAC-T-2-1_peak_266		NC_029682.1	27933550	27933962	26	-	-	-	-	gene-LOC107417302	product=E3 ubiquitin-protein ligase RMA1H1
Merged-NC_029682.1-26166983-1	NC_029682.1:26166811-26167155	+	26	-24051	rna-XM_016025812.2	1	NAC-T-2-1_peak_261		NC_029682.1	26166811	26167155	26	-	-	-	-	gene-LOC107417217	product=probable WRKY transcription factor 69
Merged-NC_029686.1-19314670-1	NC_029686.1:19314392-19314948	+	26	-3282	rna-XM_016035585.2	2		NAC-T-2-2_peak_748	-	-	-	-	NC_029686.1	19314392	19314948	26	gene-LOC107425576	product=50S ribosomal protein L17
Merged-NC_029686.1-14907684-1	NC_029686.1:14907515-14907854	+	26	3020	rna-XM_016035387.2	1	NAC-T-2-1_peak_469		NC_029686.1	14907515	14907854	26	-	-	-	-	gene-LOC107425384	product=putative disease resistance RPP13-like protein 1%2C transcript variant X2
Merged-NC_029679.1-11919054-1	NC_029679.1:11918891-11919217	+	26	3068	rna-XM_025073719.1	1	NAC-T-2-1_peak_23		NC_029679.1	11918891	11919217	26	-	-	-	-	gene-LOC107420960	product=5'-nucleotidase domain-containing protein DDB_G0275467%2C transcript variant X3
Merged-NW_015453769.1-63473-1	NW_015453769.1:63307-63640	+	26	-10449	rna-XM_016011598.2	1	NAC-T-2-1_peak_729		NW_015453769.1	63307	63640	26	-	-	-	-	gene-LOC107404626	product=putative glycerol-3-phosphate transporter 4
Merged-NC_029684.1-17769196-1	NC_029684.1:17769009-17769383	+	26	-6462	rna-XR_003056354.1	2		NAC-T-2-2_peak_571	-	-	-	-	NC_029684.1	17769009	17769383	26
Merged-NW_015455359.1-922-2	NW_015455359.1:636-1167	+	26	706	rna-XM_016015678.2	1&2	NAC-T-2-1_peak_761	NAC-T-2-2_peak_1187	NW_015455359.1	636	1087	33	NW_015455359.1	801	1167	19	gene-LOC107408297	product=uncharacterized LOC107408297
Merged-NC_029687.1-13084044-1	NC_029687.1:13083869-13084219	+	26	-4463	rna-XM_016037448.2	2		NAC-T-2-2_peak_821	-	-	-	-	NC_029687.1	13083869	13084219	26	gene-LOC107427102	product=basic form of pathogenesis-related protein 1-like
Merged-NC_029684.1-15077514-1	NC_029684.1:15077330-15077699	+	26	57388	rna-XR_001581767.2	1	NAC-T-2-1_peak_379		NC_029684.1	15077330	15077699	26	-	-	-	-
Merged-NW_015454421.1-18929-1	NW_015454421.1:18755-19103	+	26	3844	rna-XM_016014125.2	1	NAC-T-2-1_peak_755		NW_015454421.1	18755	19103	26	-	-	-	-	gene-LOC107406904	product=probable RNA-dependent RNA polymerase 3%2C transcript variant X2
Merged-NC_029690.1-9875533-1	NC_029690.1:9875263-9875803	+	26	982	rna-XM_016043892.2	1	NAC-T-2-1_peak_639		NC_029690.1	9875263	9875803	26	-	-	-	-	gene-LOC107432703	product=tubulin alpha-3 chain
Merged-NC_029679.1-24368282-1	NC_029679.1:24368095-24368470	+	26	-27159	rna-XR_003055538.1	1	NAC-T-2-1_peak_53		NC_029679.1	24368095	24368470	26	-	-	-	-
Merged-NW_015453932.1-59315-1	NW_015453932.1:59142-59489	+	26	-48231	rna-XM_016012498.2	2		NAC-T-2-2_peak_1161	-	-	-	-	NW_015453932.1	59142	59489	26	gene-LOC107405442	product=pumilio homolog 4-like
Merged-NC_029686.1-13501286-1	NC_029686.1:13500992-13501581	+	26	989	rna-XM_016035247.2	2		NAC-T-2-2_peak_726	-	-	-	-	NC_029686.1	13500992	13501581	26	gene-LOC107425277	product=protein MIZU-KUSSEI 1-like
Merged-NC_029680.1-23314070-1	NC_029680.1:23313912-23314228	+	26	-2199	rna-XM_016019946.2	2		NAC-T-2-2_peak_219	-	-	-	-	NC_029680.1	23313912	23314228	26	gene-LOC107412224	product=PRA1 family protein E
Merged-NC_029681.1-14938850-1	NC_029681.1:14938498-14939202	+	26	-10359	rna-XR_001581092.2	2		NAC-T-2-2_peak_285	-	-	-	-	NC_029681.1	14938498	14939202	26
Merged-NC_029688.1-13294947-1	NC_029688.1:13294590-13295304	+	26	35093	rna-XM_016039648.1	1	NAC-T-2-1_peak_582		NC_029688.1	13294590	13295304	26	-	-	-	-	gene-LOC107429023	product=uncharacterized LOC107429023
Merged-NC_029679.1-198532-2	NC_029679.1:198350-198705	+	26	-1888	rna-XM_016030652.2	1&2	NAC-T-2-1_peak_1	NAC-T-2-2_peak_2	NC_029679.1	198350	198686	20	NC_029679.1	198390	198705	32	gene-LOC107421133	product=rust resistance kinase Lr10-like
Merged-NW_015453663.1-9067-2	NW_015453663.1:8740-9429	+	26	2028	rna-XM_016010822.2	1&2	NAC-T-2-1_peak_714	NAC-T-2-2_peak_1123	NW_015453663.1	8740	9429	28	NW_015453663.1	8771	9331	24	gene-LOC107403902	product=alpha-1%2C3/1%2C6-mannosyltransferase ALG2-like
Merged-NC_029687.1-3618562-1	NC_029687.1:3618372-3618752	+	26	1224	rna-XM_025077196.1	2		NAC-T-2-2_peak_782	-	-	-	-	NC_029687.1	3618372	3618752	26	gene-LOC107426168	product=protoporphyrinogen oxidase 1%2C chloroplastic
Merged-NW_015455359.1-3207-1	NW_015455359.1:3041-3373	+	26	3012	rna-XM_016015678.2	2		NAC-T-2-2_peak_1188	-	-	-	-	NW_015455359.1	3041	3373	26	gene-LOC107408297	product=uncharacterized LOC107408297
Merged-NC_029682.1-10684688-1	NC_029682.1:10684478-10684899	+	26	1883	rna-XM_025072342.1	2		NAC-T-2-2_peak_357	-	-	-	-	NC_029682.1	10684478	10684899	26	gene-LOC107416136	product=transcription initiation factor TFIID subunit 8-like%2C transcript variant X1
Merged-NC_029680.1-23929863-1	NC_029680.1:23929692-23930035	+	26	-2023	rna-XM_016020028.2	1	NAC-T-2-1_peak_136		NC_029680.1	23929692	23930035	26	-	-	-	-	gene-LOC107412283	product=protein GPR107
Merged-NC_029682.1-10021453-1	NC_029682.1:10021293-10021614	+	26	1112	rna-XM_016024477.2	2		NAC-T-2-2_peak_355	-	-	-	-	NC_029682.1	10021293	10021614	26	gene-LOC107416032	product=AT-hook motif nuclear-localized protein 27-like
Merged-NC_029679.1-30825551-1	NC_029679.1:30825363-30825740	+	26	-10214	rna-XM_016039844.2	2		NAC-T-2-2_peak_107	-	-	-	-	NC_029679.1	30825363	30825740	26	gene-LOC107429189	product=transcription factor bHLH91-like
Merged-NW_015453398.1-585281-1	NW_015453398.1:585028-585535	+	26	-4373	rna-XM_025067034.1	2		NAC-T-2-2_peak_1035	-	-	-	-	NW_015453398.1	585028	585535	26	gene-LOC112489075	product=peptidyl-prolyl cis-trans isomerase FKBP20-2%2C chloroplastic-like%2C transcript variant X2
Merged-NC_029690.1-7246374-1	NC_029690.1:7246212-7246536	+	26	2418	rna-XM_016043512.2	2		NAC-T-2-2_peak_1003	-	-	-	-	NC_029690.1	7246212	7246536	26	gene-LOC107432387	product=potassium channel AKT1-like
Merged-NC_029685.1-790320-1	NC_029685.1:790133-790507	+	26	-4388	rna-XM_016031174.2	2		NAC-T-2-2_peak_606	-	-	-	-	NC_029685.1	790133	790507	26	gene-LOC107421838	product=uncharacterized LOC107421838
Merged-NC_029679.1-27310908-1	NC_029679.1:27310742-27311075	+	26	24015	rna-XM_016037262.2	1	NAC-T-2-1_peak_62		NC_029679.1	27310742	27311075	26	-	-	-	-	gene-LOC107426942	product=RNA polymerase II C-terminal domain phosphatase-like 4%2C transcript variant X1
Merged-NC_029681.1-20197112-2	NC_029681.1:20196803-20197390	+	26	910	rna-XM_016022319.2	1&2	NAC-T-2-1_peak_185	NAC-T-2-2_peak_308	NC_029681.1	20196803	20197390	26	NC_029681.1	20196965	20197293	26	gene-LOC107414215	product=probable disease resistance RPP8-like protein 2
Merged-NC_029680.1-17333857-1	NC_029680.1:17333667-17334047	+	26	3958	rna-XM_016019078.1	2		NAC-T-2-2_peak_194	-	-	-	-	NC_029680.1	17333667	17334047	26	gene-LOC107411482	product=receptor-like protein 38
Merged-NC_029679.1-36965963-1	NC_029679.1:36965775-36966152	+	26	-4549	rna-XM_016046790.1	1	NAC-T-2-1_peak_85		NC_029679.1	36965775	36966152	26	-	-	-	-	gene-LOC107435221	product=phosphoinositide phosphatase SAC2-like%2C transcript variant X2
Merged-NC_029687.1-14494427-1	NC_029687.1:14494250-14494605	+	26	4422	rna-XM_016037516.2	1	NAC-T-2-1_peak_533		NC_029687.1	14494250	14494605	26	-	-	-	-	gene-LOC107427166	product=uncharacterized LOC107427166%2C transcript variant X1
Merged-NC_029686.1-1279355-1	NC_029686.1:1279162-1279548	+	26	8004	rna-XM_016033386.2	2		NAC-T-2-2_peak_699	-	-	-	-	NC_029686.1	1279162	1279548	26	gene-LOC107423766	product=potassium channel KOR1-like%2C transcript variant X2
Merged-NC_029682.1-23230931-1	NC_029682.1:23230770-23231093	+	26	-52324	rna-XR_003055747.1	2		NAC-T-2-2_peak_395	-	-	-	-	NC_029682.1	23230770	23231093	26
Merged-NC_029684.1-8986656-1	NC_029684.1:8986469-8986843	+	26	211	rna-XM_016029843.2	1	NAC-T-2-1_peak_357		NC_029684.1	8986469	8986843	26	-	-	-	-	gene-LOC107420794	product=germin-like protein subfamily 3 member 4
Merged-NC_029689.1-20019838-1	NC_029689.1:20019647-20020030	+	26	-3727	rna-XM_016042428.2	2		NAC-T-2-2_peak_983	-	-	-	-	NC_029689.1	20019647	20020030	26	gene-LOC107431492	product=probable indole-3-pyruvate monooxygenase YUCCA4
Merged-NW_015457834.1-530-1	NW_015457834.1:310-751	+	26	597	rna-XR_001580781.2	2		NAC-T-2-2_peak_1206	-	-	-	-	NW_015457834.1	310	751	26
Merged-NC_029682.1-7014205-1	NC_029682.1:7013861-7014549	+	26	-3840	rna-XM_016024147.1	1	NAC-T-2-1_peak_220		NC_029682.1	7013861	7014549	26	-	-	-	-	gene-LOC107415759	product=uncharacterized LOC107415759
Merged-NC_029686.1-3492057-1	NC_029686.1:3491874-3492241	+	26	7438	rna-XM_016033874.2	2		NAC-T-2-2_peak_704	-	-	-	-	NC_029686.1	3491874	3492241	26	gene-LOC107424135	product=stress-response A/B barrel domain-containing protein UP3
Merged-NW_015454731.1-4507-1	NW_015454731.1:4251-4763	+	26	4368	rna-XM_016014721.2	2		NAC-T-2-2_peak_1183	-	-	-	-	NW_015454731.1	4251	4763	26	gene-LOC107407438	product=CDK5RAP3-like protein
Merged-NC_029690.1-4074502-1	NC_029690.1:4074327-4074678	+	26	2691	rna-XM_016043072.2	2		NAC-T-2-2_peak_994	-	-	-	-	NC_029690.1	4074327	4074678	26	gene-LOC107432019	product=UDP-glycosyltransferase 73C3-like
Merged-NW_015453593.1-74503-1	NW_015453593.1:74284-74723	+	26	-2472	rna-XM_016010176.2	2		NAC-T-2-2_peak_1112	-	-	-	-	NW_015453593.1	74284	74723	26	gene-LOC107403305	product=calcineurin B-like protein 1
Merged-NC_029683.1-19142867-1	NC_029683.1:19142698-19143036	+	26	11830	rna-XM_016027740.2	2		NAC-T-2-2_peak_470	-	-	-	-	NC_029683.1	19142698	19143036	26	gene-LOC107419023	product=cytochrome P450 78A5-like
Merged-NC_029689.1-1506326-1	NC_029689.1:1506150-1506503	+	26	973	rna-XR_001582480.2	2		NAC-T-2-2_peak_927	-	-	-	-	NC_029689.1	1506150	1506503	26
Merged-NC_029687.1-380724-1	NC_029687.1:380540-380909	+	26	77	rna-XR_003057276.1	2		NAC-T-2-2_peak_773	-	-	-	-	NC_029687.1	380540	380909	26
Merged-NC_029689.1-15439390-1	NC_029689.1:15439224-15439556	+	26	1376	rna-XM_016041924.2	1	NAC-T-2-1_peak_620		NC_029689.1	15439224	15439556	26	-	-	-	-	gene-LOC107431051	product=ferritin-3%2C chloroplastic-like
Merged-NC_029684.1-10086935-1	NC_029684.1:10086735-10087135	+	26	3011	rna-XM_016029941.2	1	NAC-T-2-1_peak_363		NC_029684.1	10086735	10087135	26	-	-	-	-	gene-LOC107420880	product=uncharacterized LOC107420880
Merged-NC_029685.1-25653561-1	NC_029685.1:25653368-25653755	+	26	884	rna-XM_025075460.1	1	NAC-T-2-1_peak_436		NC_029685.1	25653368	25653755	26	-	-	-	-	gene-LOC107423439	product=pentatricopeptide repeat-containing protein At3g26540%2C transcript variant X1
Merged-NC_029690.1-4584325-1	NC_029690.1:4584029-4584622	+	26	-1994	rna-XM_016043160.2	1	NAC-T-2-1_peak_633		NC_029690.1	4584029	4584622	26	-	-	-	-	gene-LOC107432094	product=uncharacterized protein At3g28850
Merged-NC_029679.1-32103661-2	NC_029679.1:32103309-32104026	+	25.5	571	rna-XM_016041717.2	1&2	NAC-T-2-1_peak_75	NAC-T-2-2_peak_111	NC_029679.1	32103382	32103927	19	NC_029679.1	32103309	32104026	32	gene-LOC107430843	product=G-type lectin S-receptor-like serine/threonine-protein kinase SD1-1
Merged-NC_029685.1-2025521-2	NC_029685.1:2025320-2025751	+	25.5	-2554	rna-XM_016031222.2	1&2	NAC-T-2-1_peak_401	NAC-T-2-2_peak_609	NC_029685.1	2025320	2025656	30	NC_029685.1	2025359	2025751	21	gene-LOC107421875	product=LRR receptor-like serine/threonine-protein kinase FLS2
Merged-NC_029679.1-26322580-2	NC_029679.1:26322277-26322897	+	25.5	-7714	rna-XM_016036840.2	1&2	NAC-T-2-1_peak_60	NAC-T-2-2_peak_90	NC_029679.1	26322277	26322897	26	NC_029679.1	26322365	26322784	25	gene-LOC107426604	product=probable LRR receptor-like serine/threonine-protein kinase At1g07650%2C transcript variant X3
Merged-NW_015454695.1-11817-1	NW_015454695.1:11573-12062	+	25	-6194	rna-XM_016014670.2	2		NAC-T-2-2_peak_1182	-	-	-	-	NW_015454695.1	11573	12062	25	gene-LOC107407389	product=uncharacterized LOC107407389
Merged-NC_029682.1-5652103-1	NC_029682.1:5651911-5652295	+	25	1853	rna-XM_016024088.2	2		NAC-T-2-2_peak_344	-	-	-	-	NC_029682.1	5651911	5652295	25	gene-LOC107415703	product=2-alkenal reductase (NADP(+)-dependent)-like
Merged-NC_029679.1-13089811-1	NC_029679.1:13089471-13090152	+	25	8753	rna-XM_016030128.2	1	NAC-T-2-1_peak_26		NC_029679.1	13089471	13090152	25	-	-	-	-	gene-LOC107421010	product=ATP synthase gamma chain%2C chloroplastic%2C transcript variant X1
Merged-NC_029683.1-15121614-1	NC_029683.1:15121446-15121782	+	25	-17511	gene-LOC112491750	2		NAC-T-2-2_peak_459	-	-	-	-	NC_029683.1	15121446	15121782	25
Merged-NC_029688.1-3385006-1	NC_029688.1:3384839-3385174	+	25	1641	rna-XM_016038898.2	1	NAC-T-2-1_peak_556		NC_029688.1	3384839	3385174	25	-	-	-	-	gene-LOC107428372	product=U-box domain-containing protein 6-like%2C transcript variant X2
Merged-NC_029682.1-4088787-1	NC_029682.1:4088588-4088987	+	25	-5153	rna-XM_025072583.1	1	NAC-T-2-1_peak_212		NC_029682.1	4088588	4088987	25	-	-	-	-	gene-LOC112491278	product=protein ACCELERATED CELL DEATH 6-like
Merged-NC_029689.1-13825189-1	NC_029689.1:13824949-13825430	+	25	3403	rna-XM_016041770.2	2		NAC-T-2-2_peak_974	-	-	-	-	NC_029689.1	13824949	13825430	25	gene-LOC107430896	product=vacuolar protein sorting-associated protein 24 homolog 1%2C transcript variant X1
Merged-NC_029684.1-3028655-1	NC_029684.1:3028425-3028886	+	25	885	rna-XM_016029023.1	1	NAC-T-2-1_peak_342		NC_029684.1	3028425	3028886	25	-	-	-	-	gene-LOC107420135	product=vacuolar-processing enzyme
Merged-NC_029682.1-2342773-1	NC_029682.1:2342562-2342984	+	25	-1254	rna-XM_016023581.2	1	NAC-T-2-1_peak_209		NC_029682.1	2342562	2342984	25	-	-	-	-	gene-LOC107415283	product=monodehydroascorbate reductase 4%2C peroxisomal
Merged-NW_015457640.1-432-1	NW_015457640.1:264-600	+	25	392	rna-XM_016017319.2	1	NAC-T-2-1_peak_765		NW_015457640.1	264	600	25	-	-	-	-	gene-LOC107409898	product=lipoxygenase 3%2C chloroplastic-like
Merged-NC_029683.1-9973275-1	NC_029683.1:9973090-9973460	+	25	4940	rna-XM_025073710.1	2		NAC-T-2-2_peak_444	-	-	-	-	NC_029683.1	9973090	9973460	25	gene-LOC107418386	product=homeobox protein knotted-1-like 6
Merged-NW_015453430.1-32617-1	NW_015453430.1:32420-32815	+	25	-15616	rna-XM_025067356.1	1	NAC-T-2-1_peak_676		NW_015453430.1	32420	32815	25	-	-	-	-	gene-LOC107434138	product=uncharacterized LOC107434138
Merged-NC_029682.1-26807366-1	NC_029682.1:26806981-26807751	+	25	-1057	rna-XM_016025860.2	2		NAC-T-2-2_peak_406	-	-	-	-	NC_029682.1	26806981	26807751	25	gene-LOC107417253	product=transcription termination factor MTERF2%2C chloroplastic-like%2C transcript variant X1
Merged-NC_029687.1-22121464-1	NC_029687.1:22121231-22121697	+	25	2115	rna-XM_025077282.1	2		NAC-T-2-2_peak_848	-	-	-	-	NC_029687.1	22121231	22121697	25	gene-LOC107427732	product=serine carboxypeptidase-like 20%2C transcript variant X2
Merged-NC_029682.1-24116027-1	NC_029682.1:24115809-24116245	+	25	-10886	rna-XM_016025766.1	1	NAC-T-2-1_peak_252		NC_029682.1	24115809	24116245	25	-	-	-	-	gene-LOC107417176	product=CLAVATA3/ESR (CLE)-related protein 5-like
Merged-NC_029682.1-11533245-1	NC_029682.1:11533041-11533450	+	25	-2345	rna-XR_003055748.1	1	NAC-T-2-1_peak_229		NC_029682.1	11533041	11533450	25	-	-	-	-
Merged-NC_029687.1-15430801-1	NC_029687.1:15430571-15431032	+	25	-28579	rna-XM_016037541.2	2		NAC-T-2-2_peak_829	-	-	-	-	NC_029687.1	15430571	15431032	25	gene-LOC107427182	product=AT-hook motif nuclear-localized protein 25-like
Merged-NC_029679.1-27754953-1	NC_029679.1:27754708-27755199	+	25	-9682	rna-XM_016037311.2	1	NAC-T-2-1_peak_65		NC_029679.1	27754708	27755199	25	-	-	-	-	gene-LOC107426984	product=uncharacterized LOC107426984
Merged-NC_029684.1-19875015-1	NC_029684.1:19874853-19875178	+	25	-5976	rna-XM_016030671.1	2		NAC-T-2-2_peak_582	-	-	-	-	NC_029684.1	19874853	19875178	25	gene-LOC107421434	product=heterogeneous nuclear ribonucleoprotein F-like
Merged-NC_029679.1-6242642-1	NC_029679.1:6242283-6243001	+	25	1517	rna-XM_016021517.2	2		NAC-T-2-2_peak_22	-	-	-	-	NC_029679.1	6242283	6243001	25	gene-LOC107413540	product=chlorophyll a-b binding protein of LHCII type 1
Merged-NW_015453468.1-71327-1	NW_015453468.1:71033-71622	+	25	-13562	rna-XM_016046103.1	2		NAC-T-2-2_peak_1085	-	-	-	-	NW_015453468.1	71033	71622	25	gene-LOC107434618	product=chemocyanin-like
Merged-NC_029680.1-9612688-1	NC_029680.1:9612505-9612871	+	25	14971	rna-XM_016018623.2	2		NAC-T-2-2_peak_165	-	-	-	-	NC_029680.1	9612505	9612871	25	gene-LOC107411106	product=U-box domain-containing protein 13
Merged-NC_029689.1-15752431-1	NC_029689.1:15752258-15752604	+	25	7011	rna-XM_016041976.2	2		NAC-T-2-2_peak_979	-	-	-	-	NC_029689.1	15752258	15752604	25	gene-LOC107431094	product=beta-D-glucosyl crocetin beta-1%2C6-glucosyltransferase-like
Merged-NW_015453462.1-237297-1	NW_015453462.1:237134-237461	+	25	28150	rna-XM_025067515.1	1	NAC-T-2-1_peak_689		NW_015453462.1	237134	237461	25	-	-	-	-	gene-LOC112489266	product=uncharacterized LOC112489266
Merged-NC_029682.1-20888347-1	NC_029682.1:20888185-20888509	+	25	-1324	rna-XM_025072975.1	1	NAC-T-2-1_peak_243		NC_029682.1	20888185	20888509	25	-	-	-	-	gene-LOC107417021	product=formin-like protein 3
Merged-NC_029679.1-26250542-1	NC_029679.1:26250334-26250751	+	25	-4652	rna-XM_016036708.2	1	NAC-T-2-1_peak_58		NC_029679.1	26250334	26250751	25	-	-	-	-	gene-LOC107426506	product=protein RETICULATA-RELATED 4%2C chloroplastic-like%2C transcript variant X1
Merged-NC_029686.1-17453150-1	NC_029686.1:17452920-17453381	+	25	-56737	rna-XR_001582137.2	1	NAC-T-2-1_peak_477		NC_029686.1	17452920	17453381	25	-	-	-	-
Merged-NC_029683.1-143586-1	NC_029683.1:143367-143806	+	25	9658	rna-XM_016026048.2	2		NAC-T-2-2_peak_423	-	-	-	-	NC_029683.1	143367	143806	25	gene-LOC107417455	product=putative disease resistance RPP13-like protein 1%2C transcript variant X13
Merged-NC_029683.1-26684391-1	NC_029683.1:26684198-26684585	+	25	-2753	rna-XM_016028143.2	1	NAC-T-2-1_peak_325		NC_029683.1	26684198	26684585	25	-	-	-	-	gene-LOC107419373	product=probable serine/threonine protein kinase IREH1
Merged-NC_029681.1-7202474-1	NC_029681.1:7202213-7202735	+	25	1510	rna-XM_016021250.2	1	NAC-T-2-1_peak_156		NC_029681.1	7202213	7202735	25	-	-	-	-	gene-LOC107413329	product=uncharacterized LOC107413329%2C transcript variant X1
Merged-NC_029679.1-33959901-1	NC_029679.1:33959698-33960105	+	25	1963	rna-XM_016042897.2	2		NAC-T-2-2_peak_117	-	-	-	-	NC_029679.1	33959698	33960105	25	gene-LOC107431874	product=uncharacterized LOC107431874
Merged-NC_029688.1-20860131-1	NC_029688.1:20859972-20860291	+	25	6350	rna-XM_016040489.2	2		NAC-T-2-2_peak_921	-	-	-	-	NC_029688.1	20859972	20860291	25	gene-LOC107429742	product=disease resistance-like protein DSC1%2C transcript variant X2
Merged-NC_029682.1-23554801-1	NC_029682.1:23554586-23555016	+	25	-7750	rna-XR_001581360.2	2		NAC-T-2-2_peak_396	-	-	-	-	NC_029682.1	23554586	23555016	25
Merged-NW_015453836.1-8211-1	NW_015453836.1:7988-8435	+	25	3692	rna-XM_016012004.1	2		NAC-T-2-2_peak_1150	-	-	-	-	NW_015453836.1	7988	8435	25	gene-LOC107404993	product=TMV resistance protein N-like
Merged-NW_015453838.1-317-1	NW_015453838.1:128-506	+	25	-403	gene-LOC107405003	1	NAC-T-2-1_peak_736		NW_015453838.1	128	506	25	-	-	-	-
Merged-NC_029687.1-8420243-1	NC_029687.1:8420075-8420412	+	25	-584	rna-XM_016036942.2	2		NAC-T-2-2_peak_796	-	-	-	-	NC_029687.1	8420075	8420412	25	gene-LOC107426699	product=purple acid phosphatase 2-like
Merged-NC_029683.1-1190434-1	NC_029683.1:1190230-1190638	+	25	-1222	rna-XM_025074288.1	2		NAC-T-2-2_peak_424	-	-	-	-	NC_029683.1	1190230	1190638	25	gene-LOC107417515	product=putative disease resistance protein RGA4%2C transcript variant X1
Merged-NC_029685.1-337889-1	NC_029685.1:337724-338054	+	25	-12971	rna-XM_016031094.2	2		NAC-T-2-2_peak_602	-	-	-	-	NC_029685.1	337724	338054	25	gene-LOC107421780	product=putative disease resistance RPP13-like protein 1%2C transcript variant X2
Merged-NC_029686.1-21046782-1	NC_029686.1:21046565-21047000	+	25	-10191	gene-LOC107425635	1	NAC-T-2-1_peak_491		NC_029686.1	21046565	21047000	25	-	-	-	-
Merged-NC_029681.1-16590720-1	NC_029681.1:16590548-16590892	+	25	-906	rna-XM_025072063.1	2		NAC-T-2-2_peak_291	-	-	-	-	NC_029681.1	16590548	16590892	25	gene-LOC107413866	product=DEAD-box ATP-dependent RNA helicase 42%2C transcript variant X5
Merged-NC_029684.1-12296896-1	NC_029684.1:12296662-12297130	+	25	12963	rna-XM_016030302.2	2		NAC-T-2-2_peak_549	-	-	-	-	NC_029684.1	12296662	12297130	25	gene-LOC107421130	product=uncharacterized LOC107421130
Merged-NC_029685.1-26381619-1	NC_029685.1:26381435-26381803	+	25	1286	rna-XM_016033056.2	2		NAC-T-2-2_peak_687	-	-	-	-	NC_029685.1	26381435	26381803	25	gene-LOC107423491	product=protein MEI2-like 1%2C transcript variant X2
Merged-NW_015453445.1-138441-1	NW_015453445.1:138257-138625	+	25	1424	rna-XM_016045761.2	2		NAC-T-2-2_peak_1074	-	-	-	-	NW_015453445.1	138257	138625	25	gene-LOC107434308	product=uncharacterized LOC107434308
Merged-NC_029687.1-24413507-1	NC_029687.1:24413263-24413752	+	25	137	rna-XM_016038348.2	2		NAC-T-2-2_peak_856	-	-	-	-	NC_029687.1	24413263	24413752	25	gene-LOC107427939	product=chloride channel protein CLC-b
Merged-NC_029683.1-20593256-1	NC_029683.1:20593024-20593489	+	25	29962	rna-XM_016027785.1	2		NAC-T-2-2_peak_475	-	-	-	-	NC_029683.1	20593024	20593489	25	gene-LOC107419064	product=aspartic proteinase nepenthesin-2-like
Merged-NC_029684.1-18846646-1	NC_029684.1:18846407-18846886	+	25	17945	rna-XM_016030605.2	2		NAC-T-2-2_peak_577	-	-	-	-	NC_029684.1	18846407	18846886	25	gene-LOC107421377	product=beta-D-glucosyl crocetin beta-1%2C6-glucosyltransferase-like
Merged-NC_029681.1-10792338-1	NC_029681.1:10792045-10792631	+	25	-1798	rna-XM_016021654.2	2		NAC-T-2-2_peak_266	-	-	-	-	NC_029681.1	10792045	10792631	25	gene-LOC107413644	product=chorismate synthase%2C chloroplastic-like
Merged-NC_029682.1-6287018-1	NC_029682.1:6286708-6287328	+	25	5847	rna-XM_025072872.1	1	NAC-T-2-1_peak_217		NC_029682.1	6286708	6287328	25	-	-	-	-	gene-LOC112491337	product=uncharacterized LOC112491337
Merged-NW_015453636.1-8823-2	NW_015453636.1:8446-9275	+	25	2466	rna-XM_016010625.2	1&2	NAC-T-2-1_peak_712	NAC-T-2-2_peak_1118	NW_015453636.1	8446	8947	29	NW_015453636.1	8627	9275	21	gene-LOC107403710	product=acyl-protein thioesterase 2
Merged-NC_029687.1-5729835-1	NC_029687.1:5729648-5730023	+	25	-1485	rna-XM_016037032.2	1	NAC-T-2-1_peak_504		NC_029687.1	5729648	5730023	25	-	-	-	-	gene-LOC107426763	product=sterol 3-beta-glucosyltransferase UGT80A2
Merged-NC_029685.1-22408656-1	NC_029685.1:22408429-22408884	+	25	-2531	rna-XM_016032731.2	1	NAC-T-2-1_peak_428		NC_029685.1	22408429	22408884	25	-	-	-	-	gene-LOC107423205	product=primary amine oxidase-like
Merged-NC_029682.1-1438724-1	NC_029682.1:1438524-1438925	+	25	2302	rna-XM_016023491.2	2		NAC-T-2-2_peak_334	-	-	-	-	NC_029682.1	1438524	1438925	25	gene-LOC107415203	product=protein GLUTAMINE DUMPER 3-like
Merged-NC_029686.1-19455375-2	NC_029686.1:19455124-19455601	+	24.5	-3151	rna-XR_003056866.1	1&2	NAC-T-2-1_peak_484	NAC-T-2-2_peak_751	NC_029686.1	19455214	19455564	19	NC_029686.1	19455124	19455601	30
Merged-NC_029689.1-2725373-2	NC_029689.1:2725127-2725654	+	24.5	1313	rna-XM_025078884.1	1&2	NAC-T-2-1_peak_595	NAC-T-2-2_peak_937	NC_029689.1	2725127	2725501	29	NC_029689.1	2725213	2725654	20	gene-LOC107430042	product=uncharacterized LOC107430042%2C transcript variant X1
Merged-NW_015453400.1-489851-2	NW_015453400.1:489359-490316	+	24.5	16116	rna-XM_016044762.1	1&2	NAC-T-2-1_peak_665	NAC-T-2-2_peak_1042	NW_015453400.1	489658	490316	16	NW_015453400.1	489359	490072	33	gene-LOC107433475	product=14 kDa proline-rich protein DC2.15
Merged-NC_029681.1-5462790-2	NC_029681.1:5462543-5463025	+	24.5	-109560	rna-XM_016021113.2	1&2	NAC-T-2-1_peak_152	NAC-T-2-2_peak_252	NC_029681.1	5462543	5462975	17	NC_029681.1	5462619	5463025	32	gene-LOC107413219	product=protein NRT1/ PTR FAMILY 6.3
Merged-NC_029689.1-2936562-1	NC_029689.1:2936400-2936725	+	24	-301	rna-XM_016040846.2	1	NAC-T-2-1_peak_596		NC_029689.1	2936400	2936725	24	-	-	-	-	gene-LOC107430061	product=uncharacterized LOC107430061
Merged-NC_029689.1-14657149-1	NC_029689.1:14656987-14657311	+	24	2251	rna-XM_016041845.2	2		NAC-T-2-2_peak_977	-	-	-	-	NC_029689.1	14656987	14657311	24	gene-LOC107430971	product=uncharacterized LOC107430971%2C transcript variant X1
Merged-NC_029680.1-17180611-1	NC_029680.1:17180427-17180796	+	24	5728	rna-XR_003054830.1	2		NAC-T-2-2_peak_193	-	-	-	-	NC_029680.1	17180427	17180796	24
Merged-NC_029684.1-21610704-1	NC_029684.1:21610525-21610883	+	24	-9811	rna-XM_016030729.2	2		NAC-T-2-2_peak_589	-	-	-	-	NC_029684.1	21610525	21610883	24	gene-LOC107421478	product=uncharacterized LOC107421478%2C transcript variant X2
Merged-NC_029680.1-17852291-1	NC_029680.1:17852110-17852472	+	24	-382	rna-XM_025071038.1	2		NAC-T-2-2_peak_196	-	-	-	-	NC_029680.1	17852110	17852472	24	gene-LOC107411535	product=shewanella-like protein phosphatase 1%2C transcript variant X7
Merged-NC_029686.1-5265857-1	NC_029686.1:5265686-5266029	+	24	6132	rna-XM_016033982.2	2		NAC-T-2-2_peak_705	-	-	-	-	NC_029686.1	5265686	5266029	24	gene-LOC107424238	product=uncharacterized LOC107424238
Merged-NC_029682.1-26368207-1	NC_029682.1:26367917-26368497	+	24	-2892	rna-XM_016025811.2	2		NAC-T-2-2_peak_405	-	-	-	-	NC_029682.1	26367917	26368497	24	gene-LOC107417216	product=EP1-like glycoprotein 4
Merged-NC_029689.1-20078165-1	NC_029689.1:20078002-20078328	+	24	-62054	rna-XM_016042428.2	2		NAC-T-2-2_peak_984	-	-	-	-	NC_029689.1	20078002	20078328	24	gene-LOC107431492	product=probable indole-3-pyruvate monooxygenase YUCCA4
Merged-NC_029681.1-19505765-1	NC_029681.1:19505584-19505946	+	24	340	rna-XM_016022233.2	2		NAC-T-2-2_peak_300	-	-	-	-	NC_029681.1	19505584	19505946	24	gene-LOC107414137	product=uncharacterized LOC107414137
Merged-NC_029679.1-41397316-1	NC_029679.1:41397020-41397613	+	24	-3723	rna-XM_016015209.2	1	NAC-T-2-1_peak_96		NC_029679.1	41397020	41397613	24	-	-	-	-	gene-LOC107407876	product=SNF1-related protein kinase regulatory subunit gamma-like PV42a
Merged-NW_015453429.1-233741-1	NW_015453429.1:233582-233900	+	24	-3511	rna-XM_016045554.2	2		NAC-T-2-2_peak_1063	-	-	-	-	NW_015453429.1	233582	233900	24	gene-LOC107434130	product=clathrin interactor EPSIN 2
Merged-NC_029687.1-10793442-1	NC_029687.1:10793270-10793614	+	24	-34681	rna-XM_016037264.2	2		NAC-T-2-2_peak_811	-	-	-	-	NC_029687.1	10793270	10793614	24	gene-LOC107426944	product=RNA pseudouridine synthase 4%2C mitochondrial
Merged-NC_029679.1-20684721-1	NC_029679.1:20684434-20685009	+	24	-1338	rna-XM_016034111.2	2		NAC-T-2-2_peak_59	-	-	-	-	NC_029679.1	20684434	20685009	24	gene-LOC107424337	product=DNA ligase 1%2C transcript variant X1
Merged-NC_029686.1-19408130-1	NC_029686.1:19407956-19408304	+	24	34174	rna-XM_016035612.2	2		NAC-T-2-2_peak_750	-	-	-	-	NC_029686.1	19407956	19408304	24	gene-LOC107425602	product=probable pectinesterase/pectinesterase inhibitor 51
Merged-NC_029684.1-19367049-1	NC_029684.1:19366699-19367400	+	24	-18037	rna-XM_016030635.2	2		NAC-T-2-2_peak_580	-	-	-	-	NC_029684.1	19366699	19367400	24	gene-LOC107421403	product=uncharacterized protein At5g65660-like
Merged-NC_029680.1-3398252-1	NC_029680.1:3397952-3398552	+	24	3284	rna-XM_016017935.2	2		NAC-T-2-2_peak_145	-	-	-	-	NC_029680.1	3397952	3398552	24	gene-LOC107410505	product=cytochrome P450 94C1
Merged-NW_015453462.1-57925-1	NW_015453462.1:57753-58097	+	24	34432	rna-XR_001582900.2	2		NAC-T-2-2_peak_1081	-	-	-	-	NW_015453462.1	57753	58097	24
Merged-NW_015454164.1-25624-1	NW_015454164.1:25450-25799	+	24	6314	rna-XR_003054342.1	2		NAC-T-2-2_peak_1174	-	-	-	-	NW_015454164.1	25450	25799	24
Merged-NC_029689.1-17951703-1	NC_029689.1:17951427-17951980	+	24	3069	rna-XM_016042216.1	2		NAC-T-2-2_peak_982	-	-	-	-	NC_029689.1	17951427	17951980	24	gene-LOC107431330	product=uncharacterized LOC107431330
Merged-NC_029680.1-4807879-1	NC_029680.1:4807713-4808045	+	24	19214	rna-XM_016018061.2	2		NAC-T-2-2_peak_149	-	-	-	-	NC_029680.1	4807713	4808045	24	gene-LOC107410613	product=probable disease resistance protein At4g27220
Merged-NC_029679.1-20842432-1	NC_029679.1:20842246-20842619	+	24	25871	rna-XM_016034291.2	2		NAC-T-2-2_peak_61	-	-	-	-	NC_029679.1	20842246	20842619	24	gene-LOC107424471	product=protein RALF-like 19
Merged-NC_029682.1-21925597-1	NC_029682.1:21925410-21925784	+	24	-3372	rna-XM_025072837.1	2		NAC-T-2-2_peak_389	-	-	-	-	NC_029682.1	21925410	21925784	24	gene-LOC107417091	product=uncharacterized LOC107417091
Merged-NC_029681.1-10884889-1	NC_029681.1:10884682-10885097	+	24	9885	rna-XM_025071699.1	1	NAC-T-2-1_peak_162		NC_029681.1	10884682	10885097	24	-	-	-	-	gene-LOC112490955	product=uncharacterized LOC112490955
Merged-NC_029680.1-24534280-1	NC_029680.1:24533972-24534589	+	24	-2296	rna-XM_016020133.2	2		NAC-T-2-2_peak_223	-	-	-	-	NC_029680.1	24533972	24534589	24	gene-LOC107412366	product=F-box protein PP2-B10-like
Merged-NC_029684.1-21012266-1	NC_029684.1:21012107-21012426	+	24	5496	rna-XM_016030703.2	2		NAC-T-2-2_peak_584	-	-	-	-	NC_029684.1	21012107	21012426	24	gene-LOC107421455	product=mRNA-decapping enzyme subunit 2
Merged-NC_029688.1-12349964-1	NC_029688.1:12349574-12350355	+	24	-336	rna-XM_016039617.2	1	NAC-T-2-1_peak_576		NC_029688.1	12349574	12350355	24	-	-	-	-	gene-LOC107429007	product=cullin-3A%2C transcript variant X1
Merged-NC_029683.1-13843541-1	NC_029683.1:13843344-13843739	+	24	-4012	gene-LOC107418678	1	NAC-T-2-1_peak_299		NC_029683.1	13843344	13843739	24	-	-	-	-
Merged-NC_029688.1-5509983-1	NC_029688.1:5509787-5510179	+	24	3215	rna-XM_016039233.2	1	NAC-T-2-1_peak_560		NC_029688.1	5509787	5510179	24	-	-	-	-	gene-LOC107428668	product=thioredoxin-like protein CITRX%2C chloroplastic
Merged-NC_029682.1-1827967-1	NC_029682.1:1827708-1828226	+	24	-1163	gene-LOC107415222	2		NAC-T-2-2_peak_339	-	-	-	-	NC_029682.1	1827708	1828226	24
Merged-NW_015453639.1-119865-1	NW_015453639.1:119629-120102	+	24	3467	rna-XM_016010637.2	1	NAC-T-2-1_peak_713		NW_015453639.1	119629	120102	24	-	-	-	-	gene-LOC107403721	product=thylakoid lumenal protein TL20.3%2C chloroplastic%2C transcript variant X1
Merged-NC_029681.1-17583426-1	NC_029681.1:17583205-17583647	+	24	-10398	rna-XM_016021966.2	2		NAC-T-2-2_peak_297	-	-	-	-	NC_029681.1	17583205	17583647	24	gene-LOC107413913	product=LOB domain-containing protein 12-like
Merged-NC_029682.1-5399759-1	NC_029682.1:5399496-5400023	+	24	-4943	rna-XM_016023997.2	1	NAC-T-2-1_peak_213		NC_029682.1	5399496	5400023	24	-	-	-	-	gene-LOC107415639	product=pentatricopeptide repeat-containing protein At1g74750-like
Merged-NC_029688.1-2786482-1	NC_029688.1:2786312-2786652	+	24	-1027	rna-XM_025078290.1	2		NAC-T-2-2_peak_863	-	-	-	-	NC_029688.1	2786312	2786652	24	gene-LOC107428306	product=probable serine/threonine-protein kinase PBL10%2C transcript variant X1
Merged-NC_029686.1-14613101-1	NC_029686.1:14612936-14613266	+	24	-7239	rna-XM_016035348.2	2		NAC-T-2-2_peak_730	-	-	-	-	NC_029686.1	14612936	14613266	24	gene-LOC107425352	product=protein NRT1/ PTR FAMILY 4.3-like
Merged-NC_029679.1-17302360-1	NC_029679.1:17302165-17302555	+	24	1588	rna-XM_025066496.1	1	NAC-T-2-1_peak_37		NC_029679.1	17302165	17302555	24	-	-	-	-	gene-LOC107422625	product=phospholipase D delta-like%2C transcript variant X3
Merged-NC_029680.1-22346081-1	NC_029680.1:22345819-22346343	+	24	2422	rna-XM_016019752.2	2		NAC-T-2-2_peak_215	-	-	-	-	NC_029680.1	22345819	22346343	24	gene-LOC107412050	product=sugar transporter ERD6-like 5
Merged-NC_029682.1-8841887-2	NC_029682.1:8841612-8842096	+	24	5209	rna-XM_016024446.2	1&2	NAC-T-2-1_peak_224	NAC-T-2-2_peak_349	NC_029682.1	8841612	8842096	22	NC_029682.1	8841761	8842080	26	gene-LOC107415996	product=putative ABC transporter C family member 15
Merged-NC_029687.1-24794344-1	NC_029687.1:24794157-24794532	+	24	1777	rna-XM_016038448.2	2		NAC-T-2-2_peak_857	-	-	-	-	NC_029687.1	24794157	24794532	24	gene-LOC107428008	product=uncharacterized LOC107428008%2C transcript variant X2
Merged-NC_029689.1-8904132-2	NC_029689.1:8903887-8904379	+	24	-33024	gene-LOC107430394	1&2	NAC-T-2-1_peak_607	NAC-T-2-2_peak_958	NC_029689.1	8903887	8904239	32	NC_029689.1	8904023	8904379	16
Merged-NC_029684.1-13060068-1	NC_029684.1:13059896-13060241	+	24	8244	rna-XM_025075094.1	2		NAC-T-2-2_peak_553	-	-	-	-	NC_029684.1	13059896	13060241	24	gene-LOC112492083	product=zinc finger BED domain-containing protein DAYSLEEPER-like
Merged-NC_029688.1-3843796-1	NC_029688.1:3843619-3843973	+	24	-2964	rna-XM_016038949.1	2		NAC-T-2-2_peak_867	-	-	-	-	NC_029688.1	3843619	3843973	24	gene-LOC107428417	product=salutaridinol 7-O-acetyltransferase-like
Merged-NW_015453792.1-14446-1	NW_015453792.1:14275-14617	+	24	27606	rna-XM_016011780.1	2		NAC-T-2-2_peak_1144	-	-	-	-	NW_015453792.1	14275	14617	24	gene-LOC107404781	product=zinc finger CCCH domain-containing protein 48-like
Merged-NW_015453771.1-69573-1	NW_015453771.1:69093-70054	+	24	-1099	rna-XM_016011605.2	2		NAC-T-2-2_peak_1142	-	-	-	-	NW_015453771.1	69093	70054	24	gene-LOC107404631	product=WAT1-related protein At4g08290-like
Merged-NW_015457197.1-1747-1	NW_015457197.1:1542-1952	+	24	398	rna-XM_025070216.1	2		NAC-T-2-2_peak_1198	-	-	-	-	NW_015457197.1	1542	1952	24	gene-LOC107409615	product=ankyrin repeat-containing protein NPR4-like
Merged-NC_029685.1-20575980-1	NC_029685.1:20575725-20576236	+	24	8602	rna-XM_025075374.1	2		NAC-T-2-2_peak_669	-	-	-	-	NC_029685.1	20575725	20576236	24	gene-LOC107423012	product=protein TIME FOR COFFEE-like
Merged-NC_029683.1-26583529-1	NC_029683.1:26583221-26583838	+	24	-1486	rna-XM_025074218.1	1	NAC-T-2-1_peak_324		NC_029683.1	26583221	26583838	24	-	-	-	-	gene-LOC107419327	product=transcription factor MYB1R1-like
Merged-NC_029687.1-9272322-1	NC_029687.1:9272032-9272613	+	24	2697	rna-XM_016037129.2	2		NAC-T-2-2_peak_800	-	-	-	-	NC_029687.1	9272032	9272613	24	gene-LOC107426833	product=zinc finger protein ZAT10
Merged-NC_029682.1-25051926-1	NC_029682.1:25051696-25052157	+	24	33161	rna-XM_016025784.2	1	NAC-T-2-1_peak_256		NC_029682.1	25051696	25052157	24	-	-	-	-	gene-LOC107417190	product=receptor-like protein kinase HSL1
Merged-NC_029687.1-25015446-1	NC_029687.1:25015241-25015651	+	24	-1164	rna-XM_016038379.2	2		NAC-T-2-2_peak_859	-	-	-	-	NC_029687.1	25015241	25015651	24	gene-LOC107427966	product=nucleolin
Merged-NW_015453545.1-123989-1	NW_015453545.1:123716-124262	+	24	-7230	rna-XM_016047224.2	2		NAC-T-2-2_peak_1101	-	-	-	-	NW_015453545.1	123716	124262	24	gene-LOC107435591	product=tubulin alpha chain-like%2C transcript variant X1
Merged-NC_029682.1-25382442-1	NC_029682.1:25382267-25382617	+	24	-25721	rna-XM_016025797.2	2		NAC-T-2-2_peak_402	-	-	-	-	NC_029682.1	25382267	25382617	24	gene-LOC107417201	product=trans-resveratrol di-O-methyltransferase-like
Merged-NC_029680.1-3229665-1	NC_029680.1:3229487-3229844	+	24	-2206	rna-XM_016017922.1	1	NAC-T-2-1_peak_102		NC_029680.1	3229487	3229844	24	-	-	-	-	gene-LOC107410490	product=receptor-like protein Cf-9
Merged-NC_029684.1-18201500-1	NC_029684.1:18201157-18201844	+	24	-12175	rna-XM_025075109.1	1	NAC-T-2-1_peak_385		NC_029684.1	18201157	18201844	24	-	-	-	-	gene-LOC107421361	product=rhamnogalacturonate lyase B-like
Merged-NC_029681.1-26343557-1	NC_029681.1:26343395-26343720	+	24	3427	rna-XM_016023217.1	2		NAC-T-2-2_peak_331	-	-	-	-	NC_029681.1	26343395	26343720	24	gene-LOC107414987	product=protein DOWNY MILDEW RESISTANCE 6
Merged-NC_029687.1-5701663-1	NC_029687.1:5701467-5701860	+	24	3863	rna-XM_016036755.2	1	NAC-T-2-1_peak_503		NC_029687.1	5701467	5701860	24	-	-	-	-	gene-LOC107426549	product=putative kinase-like protein TMKL1
Merged-NC_029682.1-22003762-1	NC_029682.1:22003601-22003923	+	24	-19519	rna-XR_001581357.2	2		NAC-T-2-2_peak_390	-	-	-	-	NC_029682.1	22003601	22003923	24
Merged-NC_029688.1-15456389-1	NC_029688.1:15456200-15456579	+	24	-68365	rna-XM_025077974.1	2		NAC-T-2-2_peak_905	-	-	-	-	NC_029688.1	15456200	15456579	24	gene-LOC112493100	product=zinc finger BED domain-containing protein RICESLEEPER 2-like
Merged-NW_015453473.1-36234-1	NW_015453473.1:36045-36423	+	24	1843	rna-XM_025067600.1	2		NAC-T-2-2_peak_1086	-	-	-	-	NW_015453473.1	36045	36423	24	gene-LOC112489289	product=inactive protein kinase SELMODRAFT_444075-like%2C transcript variant X2
Merged-NC_029685.1-9381467-1	NC_029685.1:9381308-9381626	+	24	-6050	rna-XM_016031627.2	2		NAC-T-2-2_peak_633	-	-	-	-	NC_029685.1	9381308	9381626	24	gene-LOC107422206	product=cinnamoyl-CoA reductase 1-like
Merged-NC_029683.1-20600155-2	NC_029683.1:20599935-20600401	+	23.5	36874	rna-XM_016027785.1	1&2	NAC-T-2-1_peak_317	NAC-T-2-2_peak_476	NC_029683.1	20599954	20600401	21	NC_029683.1	20599935	20600332	26	gene-LOC107419064	product=aspartic proteinase nepenthesin-2-like
Merged-NC_029687.1-7253723-2	NC_029687.1:7253503-7253952	+	23.5	4730	rna-XR_003057133.1	1&2	NAC-T-2-1_peak_508	NAC-T-2-2_peak_794	NC_029687.1	7253503	7253911	29	NC_029687.1	7253527	7253952	18
Merged-NC_029679.1-15804455-1	NC_029679.1:15804196-15804714	+	23	12128	rna-XM_016031229.2	2		NAC-T-2-2_peak_45	-	-	-	-	NC_029679.1	15804196	15804714	23	gene-LOC107421878	product=(3S%2C6E)-nerolidol synthase 1-like
Merged-NW_015453426.1-167838-1	NW_015453426.1:167566-168110	+	23	-18311	rna-XM_016045520.2	2		NAC-T-2-2_peak_1061	-	-	-	-	NW_015453426.1	167566	168110	23	gene-LOC107434105	product=RING-H2 finger protein ATL74-like
Merged-NC_029688.1-4027224-1	NC_029688.1:4026906-4027542	+	23	-856	rna-XM_016039014.2	2		NAC-T-2-2_peak_868	-	-	-	-	NC_029688.1	4026906	4027542	23	gene-LOC107428477	product=cytochrome P450 71A1
Merged-NC_029680.1-12520639-1	NC_029680.1:12520478-12520801	+	23	-21366	rna-XM_025071130.1	2		NAC-T-2-2_peak_174	-	-	-	-	NC_029680.1	12520478	12520801	23	gene-LOC107411290	product=DNA repair protein RAD51 homolog 2%2C transcript variant X1
Merged-NW_015455058.1-1605-2	NW_015455058.1:1284-1991	+	23	1902	rna-XM_016015291.2	1&2	NAC-T-2-1_peak_759	NAC-T-2-2_peak_1185	NW_015455058.1	1284	1623	18	NW_015455058.1	1522	1991	28	gene-LOC107407949	product=floral homeotic protein PMADS 1-like
Merged-NC_029682.1-2424715-1	NC_029682.1:2424529-2424902	+	23	1220	rna-XM_016023596.2	1	NAC-T-2-1_peak_210		NC_029682.1	2424529	2424902	23	-	-	-	-	gene-LOC107415297	product=probable phospholipid-transporting ATPase 8
Merged-NC_029685.1-10269959-2	NC_029685.1:10269631-10270280	+	23	-5326	rna-XM_025075289.1	1&2	NAC-T-2-1_peak_411	NAC-T-2-2_peak_636	NC_029685.1	10269712	10270280	27	NC_029685.1	10269631	10270216	19	gene-LOC107422224	product=15-cis-zeta-carotene isomerase%2C chloroplastic-like
Merged-NC_029681.1-7304944-1	NC_029681.1:7304767-7305122	+	23	-2327	rna-XM_016021287.2	2		NAC-T-2-2_peak_256	-	-	-	-	NC_029681.1	7304767	7305122	23	gene-LOC107413355	product=uncharacterized LOC107413355%2C transcript variant X1
Merged-NC_029681.1-25126548-1	NC_029681.1:25126383-25126713	+	23	-5596	gene-LOC112491037	1	NAC-T-2-1_peak_198		NC_029681.1	25126383	25126713	23	-	-	-	-
Merged-NC_029683.1-7129646-1	NC_029683.1:7129480-7129813	+	23	-1598	rna-XM_016026734.2	1	NAC-T-2-1_peak_284		NC_029683.1	7129480	7129813	23	-	-	-	-	gene-LOC107418065	product=protein EXORDIUM-like
Merged-NC_029687.1-15814629-1	NC_029687.1:15814467-15814792	+	23	-36522	rna-XM_016037563.2	2		NAC-T-2-2_peak_830	-	-	-	-	NC_029687.1	15814467	15814792	23	gene-LOC107427202	product=cytochrome P450 87A3-like
Merged-NC_029683.1-10173101-1	NC_029683.1:10172889-10173313	+	23	2994	rna-XM_016027091.2	2		NAC-T-2-2_peak_446	-	-	-	-	NC_029683.1	10172889	10173313	23	gene-LOC107418397	product=probable inactive poly [ADP-ribose] polymerase SRO5%2C transcript variant X2
Merged-NC_029683.1-19145614-1	NC_029683.1:19145450-19145778	+	23	9083	rna-XM_016027740.2	2		NAC-T-2-2_peak_471	-	-	-	-	NC_029683.1	19145450	19145778	23	gene-LOC107419023	product=cytochrome P450 78A5-like
Merged-NC_029685.1-1526195-1	NC_029685.1:1525904-1526487	+	23	-22608	rna-XM_016031201.2	2		NAC-T-2-2_peak_608	-	-	-	-	NC_029685.1	1525904	1526487	23	gene-LOC107421858	product=pentatricopeptide repeat-containing protein At5g08305
Merged-NC_029681.1-25199051-1	NC_029681.1:25198876-25199226	+	23	-445	rna-XM_016022993.2	1	NAC-T-2-1_peak_199		NC_029681.1	25198876	25199226	23	-	-	-	-	gene-LOC107414797	product=phytolongin Phyl2.2
Merged-NC_029686.1-22506003-1	NC_029686.1:22505821-22506185	+	23	-17976	rna-XM_025076824.1	2		NAC-T-2-2_peak_767	-	-	-	-	NC_029686.1	22505821	22506185	23	gene-LOC107425697	product=transcription factor HEC3
Merged-NC_029684.1-17383115-1	NC_029684.1:17382956-17383274	+	23	-4929	rna-XM_016030558.2	2		NAC-T-2-2_peak_567	-	-	-	-	NC_029684.1	17382956	17383274	23	gene-LOC107421334	product=rhamnogalacturonate lyase-like
Merged-NW_015453484.1-97672-1	NW_015453484.1:97452-97893	+	23	1245	rna-XM_016046360.1	2		NAC-T-2-2_peak_1091	-	-	-	-	NW_015453484.1	97452	97893	23	gene-LOC107434864	product=MDIS1-interacting receptor like kinase 2-like
Merged-NC_029685.1-14779378-1	NC_029685.1:14779212-14779545	+	23	-3791	rna-XR_003056729.1	2		NAC-T-2-2_peak_655	-	-	-	-	NC_029685.1	14779212	14779545	23
Merged-NC_029690.1-13873450-1	NC_029690.1:13873282-13873618	+	23	-8430	rna-XM_016044227.2	2		NAC-T-2-2_peak_1020	-	-	-	-	NC_029690.1	13873282	13873618	23	gene-LOC107432992	product=uncharacterized LOC107432992%2C transcript variant X3
Merged-NC_029679.1-28697490-1	NC_029679.1:28697235-28697745	+	23	2638	rna-XM_016038218.2	2		NAC-T-2-2_peak_99	-	-	-	-	NC_029679.1	28697235	28697745	23	gene-LOC107427817	product=uncharacterized LOC107427817
Merged-NW_015453404.1-64414-2	NW_015453404.1:64199-64643	+	23	344	rna-XM_025067061.1	1&2	NAC-T-2-1_peak_666	NAC-T-2-2_peak_1043	NW_015453404.1	64230	64585	30	NW_015453404.1	64199	64643	16	gene-LOC112489094	product=receptor-like protein EIX1
Merged-NC_029689.1-9371447-1	NC_029689.1:9371224-9371671	+	23	1234	rna-XM_016041243.2	2		NAC-T-2-2_peak_959	-	-	-	-	NC_029689.1	9371224	9371671	23	gene-LOC107430409	product=uncharacterized LOC107430409
Merged-NC_029680.1-24261132-1	NC_029680.1:24260862-24261402	+	23	2037	rna-XM_016020051.2	2		NAC-T-2-2_peak_222	-	-	-	-	NC_029680.1	24260862	24261402	23	gene-LOC107412304	product=phosphoenolpyruvate carboxylase kinase 1-like
Merged-NW_015453459.1-2770-1	NW_015453459.1:2595-2945	+	23	-35450	rna-XM_016045978.1	1	NAC-T-2-1_peak_686		NW_015453459.1	2595	2945	23	-	-	-	-	gene-LOC107434507	product=uncharacterized LOC107434507
Merged-NC_029684.1-22598618-1	NC_029684.1:22598337-22598900	+	23	700	rna-XM_016030809.2	2		NAC-T-2-2_peak_591	-	-	-	-	NC_029684.1	22598337	22598900	23	gene-LOC107421552	product=metacaspase-1-like
Merged-NC_029683.1-15309641-1	NC_029683.1:15309471-15309811	+	23	1704	rna-XM_016027496.2	2		NAC-T-2-2_peak_460	-	-	-	-	NC_029683.1	15309471	15309811	23	gene-LOC107418801	product=synaptotagmin-4
Merged-NC_029679.1-26403377-1	NC_029679.1:26403216-26403538	+	23	-14370	rna-XM_016036903.2	2		NAC-T-2-2_peak_91	-	-	-	-	NC_029679.1	26403216	26403538	23	gene-LOC107426660	product=uncharacterized LOC107426660
Merged-NC_029689.1-1867373-1	NC_029689.1:1867206-1867540	+	23	3643	rna-XM_025079158.1	2		NAC-T-2-2_peak_930	-	-	-	-	NC_029689.1	1867206	1867540	23	gene-LOC107429969	product=protein unc-13 homolog%2C transcript variant X5
Merged-NC_029683.1-17210184-1	NC_029683.1:17209908-17210461	+	23	-17571	rna-XM_025074185.1	2		NAC-T-2-2_peak_465	-	-	-	-	NC_029683.1	17209908	17210461	23	gene-LOC107418896	product=ankyrin repeat-containing protein At2g01680-like
Merged-NC_029684.1-25080578-1	NC_029684.1:25080409-25080747	+	23	10697	rna-XM_016031083.2	2		NAC-T-2-2_peak_600	-	-	-	-	NC_029684.1	25080409	25080747	23	gene-LOC107421770	product=multifunctional methyltransferase subunit TRM112 homolog A-like
Merged-NC_029685.1-20798930-1	NC_029685.1:20798749-20799111	+	23	1359	rna-XM_016032541.2	2		NAC-T-2-2_peak_670	-	-	-	-	NC_029685.1	20798749	20799111	23	gene-LOC107423030	product=peroxiredoxin-2F%2C mitochondrial
Merged-NC_029683.1-10442550-1	NC_029683.1:10442382-10442718	+	23	3984	rna-XM_025073536.1	2		NAC-T-2-2_peak_449	-	-	-	-	NC_029683.1	10442382	10442718	23	gene-LOC107418436	product=vacuolar protein sorting-associated protein 18 homolog
Merged-NC_029680.1-3087081-1	NC_029680.1:3086835-3087328	+	23	1080	rna-XM_016017951.2	2		NAC-T-2-2_peak_144	-	-	-	-	NC_029680.1	3086835	3087328	23	gene-LOC107410519	product=23 kDa jasmonate-induced protein-like
Merged-NC_029681.1-12002931-1	NC_029681.1:12002772-12003090	+	23	11214	rna-XM_016021705.2	2		NAC-T-2-2_peak_275	-	-	-	-	NC_029681.1	12002772	12003090	23	gene-LOC107413693	product=auxin response factor 18-like
Merged-NC_029688.1-17995075-1	NC_029688.1:17994893-17995257	+	23	-5220	rna-XM_016040069.2	2		NAC-T-2-2_peak_913	-	-	-	-	NC_029688.1	17994893	17995257	23	gene-LOC107429395	product=chaperone protein dnaJ 15
Merged-NW_015453481.1-45576-2	NW_015453481.1:45272-45938	+	23	38987	rna-XM_016046283.2	1&2	NAC-T-2-1_peak_692	NAC-T-2-2_peak_1090	NW_015453481.1	45272	45609	19	NW_015453481.1	45488	45938	27	gene-LOC107434803	product=uncharacterized LOC107434803
Merged-NC_029684.1-18029773-2	NC_029684.1:18029585-18029967	+	22.5	-9217	rna-XM_016030581.2	1&2	NAC-T-2-1_peak_383	NAC-T-2-2_peak_574	NC_029684.1	18029585	18029914	21	NC_029684.1	18029628	18029967	24	gene-LOC107421351	product=photosynthetic NDH subunit of subcomplex B 3%2C chloroplastic
Merged-NC_029681.1-10368501-2	NC_029681.1:10368281-10368773	+	22.5	-3046	gene-LOC112490999	1&2	NAC-T-2-1_peak_159	NAC-T-2-2_peak_263	NC_029681.1	10368298	10368654	26	NC_029681.1	10368281	10368773	19
Merged-NC_029683.1-30248807-2	NC_029683.1:30248550-30249020	+	22.5	-420	rna-XM_016028421.2	1&2	NAC-T-2-1_peak_333	NAC-T-2-2_peak_503	NC_029683.1	30248649	30249020	15	NC_029683.1	30248550	30249009	30	gene-LOC107419654	product=glutamate decarboxylase-like
Merged-NW_015453809.1-29022-1	NW_015453809.1:28784-29260	+	22	-18332	gene-LOC107404868	1	NAC-T-2-1_peak_731		NW_015453809.1	28784	29260	22	-	-	-	-
Merged-NC_029684.1-5501831-1	NC_029684.1:5501639-5502023	+	22	-2660	rna-XM_016029430.2	2		NAC-T-2-2_peak_527	-	-	-	-	NC_029684.1	5501639	5502023	22	gene-LOC107420464	product=GATA transcription factor 12
Merged-NC_029679.1-14697412-1	NC_029679.1:14697174-14697650	+	22	-2366	rna-XM_016030356.2	1	NAC-T-2-1_peak_31		NC_029679.1	14697174	14697650	22	-	-	-	-	gene-LOC107421171	product=putative receptor-like protein kinase At4g00960%2C transcript variant X1
Merged-NC_029679.1-37069994-1	NC_029679.1:37069659-37070329	+	22	11436	rna-XM_016046624.1	1	NAC-T-2-1_peak_86		NC_029679.1	37069659	37070329	22	-	-	-	-	gene-LOC107435084	product=chaperone protein ClpB1-like
Merged-NC_029679.1-40115839-1	NC_029679.1:40115678-40116001	+	22	1703	rna-XM_025073199.1	1	NAC-T-2-1_peak_92		NC_029679.1	40115678	40116001	22	-	-	-	-	gene-LOC107406305	product=shikimate O-hydroxycinnamoyltransferase-like%2C transcript variant X2
Merged-NW_015453441.1-43041-1	NW_015453441.1:42864-43218	+	22	141601	rna-XM_016045734.2	1	NAC-T-2-1_peak_680		NW_015453441.1	42864	43218	22	-	-	-	-	gene-LOC107434281	product=prohibitin-1%2C mitochondrial-like%2C transcript variant X1
Merged-NC_029680.1-8251559-1	NC_029680.1:8251379-8251739	+	22	-9453	gene-LOC112490623	1	NAC-T-2-1_peak_111		NC_029680.1	8251379	8251739	22	-	-	-	-
Merged-NC_029682.1-30114200-1	NC_029682.1:30114023-30114377	+	22	1689	gene-LOC107417411	2		NAC-T-2-2_peak_417	-	-	-	-	NC_029682.1	30114023	30114377	22
Merged-NW_015453667.1-20555-1	NW_015453667.1:20263-20847	+	22	4486	rna-XM_016010845.2	1	NAC-T-2-1_peak_715		NW_015453667.1	20263	20847	22	-	-	-	-	gene-LOC107403923	product=protein RRP6-like 3%2C transcript variant X5
Merged-NC_029689.1-6170545-1	NC_029689.1:6170385-6170706	+	22	5446	rna-XM_016041123.2	2		NAC-T-2-2_peak_950	-	-	-	-	NC_029689.1	6170385	6170706	22	gene-LOC107430291	product=protein arginine N-methyltransferase 1.6%2C transcript variant X1
Merged-NC_029690.1-18357320-1	NC_029690.1:18357145-18357495	+	22	2510	rna-XM_016044461.2	2		NAC-T-2-2_peak_1031	-	-	-	-	NC_029690.1	18357145	18357495	22	gene-LOC107433202	product=WD repeat-containing protein 43
Merged-NC_029689.1-15416271-1	NC_029689.1:15416105-15416437	+	22	105	rna-XM_025079012.1	2		NAC-T-2-2_peak_978	-	-	-	-	NC_029689.1	15416105	15416437	22	gene-LOC112493385	product=uncharacterized LOC112493385
Merged-NW_015453473.1-103019-1	NW_015453473.1:102853-103186	+	22	-1204	rna-XM_016046187.2	1	NAC-T-2-1_peak_691		NW_015453473.1	102853	103186	22	-	-	-	-	gene-LOC107434706	product=germin-like protein subfamily 1 member 14
Merged-NC_029683.1-12434833-1	NC_029683.1:12434449-12435217	+	22	-6027	rna-XM_016027313.2	1	NAC-T-2-1_peak_295		NC_029683.1	12434449	12435217	22	-	-	-	-	gene-LOC107418610	product=LEAF RUST 10 DISEASE-RESISTANCE LOCUS RECEPTOR-LIKE PROTEIN KINASE-like 1.2%2C transcript variant X1
Merged-NC_029681.1-17773289-1	NC_029681.1:17773126-17773453	+	22	-2583	rna-XM_016021992.2	1	NAC-T-2-1_peak_180		NC_029681.1	17773126	17773453	22	-	-	-	-	gene-LOC107413933	product=uncharacterized LOC107413933
Merged-NC_029690.1-16901503-1	NC_029690.1:16901155-16901851	+	22	-54511	rna-XM_016044342.2	2		NAC-T-2-2_peak_1026	-	-	-	-	NC_029690.1	16901155	16901851	22	gene-LOC107433092	product=probable beta-1%2C4-xylosyltransferase IRX9%2C transcript variant X2
Merged-NC_029688.1-8357293-2	NC_029688.1:8357068-8357568	+	22	1546	rna-XM_016039405.2	1&2	NAC-T-2-1_peak_563	NAC-T-2-2_peak_878	NC_029688.1	8357068	8357568	31	NC_029688.1	8357104	8357435	13	gene-LOC107428815	product=triose phosphate/phosphate translocator%2C chloroplastic
Merged-NC_029681.1-19806315-1	NC_029681.1:19806122-19806509	+	22	4298	rna-XM_016022280.2	2		NAC-T-2-2_peak_304	-	-	-	-	NC_029681.1	19806122	19806509	22	gene-LOC107414180	product=DNA repair protein RAD16%2C transcript variant X3
Merged-NC_029680.1-4344165-1	NC_029680.1:4343996-4344335	+	22	1112	rna-XM_016018031.2	1	NAC-T-2-1_peak_104		NC_029680.1	4343996	4344335	22	-	-	-	-	gene-LOC107410584	product=DNA repair protein RAD5A%2C transcript variant X1
Merged-NC_029682.1-25284732-1	NC_029682.1:25284564-25284901	+	22	-41985	rna-XM_025072996.1	1	NAC-T-2-1_peak_258		NC_029682.1	25284564	25284901	22	-	-	-	-	gene-LOC107417194	product=myosin-6-like
Merged-NC_029684.1-19315471-1	NC_029684.1:19315266-19315677	+	22	42679	rna-XM_025074838.1	2		NAC-T-2-2_peak_579	-	-	-	-	NC_029684.1	19315266	19315677	22	gene-LOC107421402	product=succinate dehydrogenase assembly factor 2%2C mitochondrial-like%2C transcript variant X4
Merged-NC_029682.1-29153630-1	NC_029682.1:29153389-29153872	+	22	45819	rna-XM_016025958.2	2		NAC-T-2-2_peak_415	-	-	-	-	NC_029682.1	29153389	29153872	22	gene-LOC107417347	product=26S proteasome non-ATPase regulatory subunit 2 homolog A
Merged-NC_029690.1-3793041-1	NC_029690.1:3792876-3793206	+	22	1300	rna-XM_016043000.2	2		NAC-T-2-2_peak_993	-	-	-	-	NC_029690.1	3792876	3793206	22	gene-LOC107431959	product=probable glycosyltransferase At3g07620
Merged-NC_029679.1-42254612-1	NC_029679.1:42254297-42254928	+	22	165	rna-XM_016016585.2	1	NAC-T-2-1_peak_98		NC_029679.1	42254297	42254928	22	-	-	-	-	gene-LOC107409137	product=acyl-protein thioesterase 2
Merged-NC_029679.1-22735508-1	NC_029679.1:22735306-22735711	+	22	-33718	rna-XR_003054588.1	1	NAC-T-2-1_peak_50		NC_029679.1	22735306	22735711	22	-	-	-	-
Merged-NC_029682.1-14768900-1	NC_029682.1:14768677-14769124	+	22	-35968	rna-XM_025072564.1	2		NAC-T-2-2_peak_368	-	-	-	-	NC_029682.1	14768677	14769124	22	gene-LOC107416516	product=E3 SUMO-protein ligase SIZ1-like%2C transcript variant X5
Merged-NC_029682.1-14883944-1	NC_029682.1:14883704-14884185	+	22	16130	rna-XM_025072316.1	1	NAC-T-2-1_peak_236		NC_029682.1	14883704	14884185	22	-	-	-	-	gene-LOC107416512	product=structural maintenance of chromosomes protein 3%2C transcript variant X1
Merged-NC_029682.1-25200730-1	NC_029682.1:25200540-25200920	+	22	17392	rna-XM_025072995.1	1	NAC-T-2-1_peak_257		NC_029682.1	25200540	25200920	22	-	-	-	-	gene-LOC107417193	product=protein indeterminate-domain 12-like
Merged-NW_015453448.1-212874-1	NW_015453448.1:212709-213039	+	22	-9095	rna-XM_016045796.2	1	NAC-T-2-1_peak_683		NW_015453448.1	212709	213039	22	-	-	-	-	gene-LOC107434338	product=probable apyrase 6
Merged-NC_029685.1-23219947-1	NC_029685.1:23219756-23220139	+	22	389	rna-XM_016032820.2	2		NAC-T-2-2_peak_676	-	-	-	-	NC_029685.1	23219756	23220139	22	gene-LOC107423284	product=probable aquaporin NIP7-1%2C transcript variant X1
Merged-NC_029686.1-180585-1	NC_029686.1:180416-180755	+	22	-1353	rna-XM_016033284.2	2		NAC-T-2-2_peak_695	-	-	-	-	NC_029686.1	180416	180755	22	gene-LOC107423675	product=putative RING-H2 finger protein ATL21A
Merged-NC_029680.1-9588626-1	NC_029680.1:9588426-9588826	+	22	1415	rna-XM_016018638.2	2		NAC-T-2-2_peak_164	-	-	-	-	NC_029680.1	9588426	9588826	22	gene-LOC107411114	product=probable protein S-acyltransferase 15%2C transcript variant X5
Merged-NC_029688.1-11915602-1	NC_029688.1:11915267-11915937	+	22	73268	rna-XM_016039595.2	2		NAC-T-2-2_peak_897	-	-	-	-	NC_029688.1	11915267	11915937	22	gene-LOC107428986	product=peptidyl-prolyl cis-trans isomerase CYP23
Merged-NC_029684.1-9134782-1	NC_029684.1:9134564-9135000	+	22	1130	rna-XM_016029838.2	1	NAC-T-2-1_peak_358		NC_029684.1	9134564	9135000	22	-	-	-	-	gene-LOC107420789	product=plasma membrane ATPase 4-like
Merged-NC_029679.1-32214561-1	NC_029679.1:32214395-32214727	+	22	-1500	rna-XM_016041631.2	1	NAC-T-2-1_peak_76		NC_029679.1	32214395	32214727	22	-	-	-	-	gene-LOC107430750	product=G-type lectin S-receptor-like serine/threonine-protein kinase At4g27290
Merged-NC_029685.1-3807625-1	NC_029685.1:3807409-3807841	+	22	3175	rna-XM_016031326.2	1	NAC-T-2-1_peak_405		NC_029685.1	3807409	3807841	22	-	-	-	-	gene-LOC107421959	product=putative GEM-like protein 8
Merged-NC_029687.1-2685725-1	NC_029687.1:2685530-2685920	+	22	1542	rna-XM_016036239.2	1	NAC-T-2-1_peak_500		NC_029687.1	2685530	2685920	22	-	-	-	-	gene-LOC107426140	product=probable pre-mRNA-splicing factor ATP-dependent RNA helicase DEAH2%2C transcript variant X1
Merged-NW_015453596.1-1455-1	NW_015453596.1:1290-1621	+	22	7365	gene-LOC107403312	1	NAC-T-2-1_peak_707		NW_015453596.1	1290	1621	22	-	-	-	-
Merged-NC_029689.1-24744-1	NC_029689.1:24585-24904	+	22	12482	gene-LOC107429746	2		NAC-T-2-2_peak_922	-	-	-	-	NC_029689.1	24585	24904	22
Merged-NC_029688.1-12136706-1	NC_029688.1:12136519-12136894	+	22	-11597	rna-XM_016039593.2	1	NAC-T-2-1_peak_575		NC_029688.1	12136519	12136894	22	-	-	-	-	gene-LOC107428984	product=uncharacterized LOC107428984
Merged-NW_015453890.1-28747-1	NW_015453890.1:28569-28926	+	22	-2330	rna-XM_016012259.2	1	NAC-T-2-1_peak_740		NW_015453890.1	28569	28926	22	-	-	-	-	gene-LOC107405233	product=uncharacterized LOC107405233%2C transcript variant X1
Merged-NC_029679.1-39493546-1	NC_029679.1:39493377-39493716	+	22	-383	rna-XM_025069945.1	1	NAC-T-2-1_peak_90		NC_029679.1	39493377	39493716	22	-	-	-	-	gene-LOC107404806	product=regulator of telomere elongation helicase 1 homolog%2C transcript variant X5
Merged-NC_029689.1-9819227-1	NC_029689.1:9819040-9819415	+	22	-13797	rna-XM_016041321.2	1	NAC-T-2-1_peak_610		NC_029689.1	9819040	9819415	22	-	-	-	-	gene-LOC107430480	product=uncharacterized LOC107430480
Merged-NC_029687.1-14585627-1	NC_029687.1:14585412-14585843	+	22	1762	rna-XM_016037519.2	1	NAC-T-2-1_peak_535		NC_029687.1	14585412	14585843	22	-	-	-	-	gene-LOC107427169	product=pinin
Merged-NC_029682.1-23649555-1	NC_029682.1:23649254-23649856	+	22	-16142	rna-XM_025072991.1	1	NAC-T-2-1_peak_251		NC_029682.1	23649254	23649856	22	-	-	-	-	gene-LOC107417160	product=serine/threonine-protein kinase EDR1
Merged-NC_029681.1-15241864-1	NC_029681.1:15241540-15242189	+	22	-9531	rna-XM_016021853.2	1	NAC-T-2-1_peak_174		NC_029681.1	15241540	15242189	22	-	-	-	-	gene-LOC107413810	product=uncharacterized acetyltransferase At3g50280
Merged-NW_015453408.1-114819-1	NW_015453408.1:114654-114985	+	22	1914	rna-XM_016044919.2	2		NAC-T-2-2_peak_1048	-	-	-	-	NW_015453408.1	114654	114985	22	gene-LOC107433620	product=rho GTPase-activating protein gacG-like
Merged-NW_015453520.1-16100-1	NW_015453520.1:15941-16260	+	22	18539	rna-XM_016046816.1	2		NAC-T-2-2_peak_1098	-	-	-	-	NW_015453520.1	15941	16260	22	gene-LOC107435253	product=3-ketoacyl-CoA synthase 2-like
Merged-NC_029680.1-15527369-1	NC_029680.1:15527205-15527534	+	22	2202	rna-XM_016018965.2	1	NAC-T-2-1_peak_125		NC_029680.1	15527205	15527534	22	-	-	-	-	gene-LOC107411387	product=lysM domain receptor-like kinase 4
Merged-NC_029679.1-40734949-1	NC_029679.1:40734658-40735241	+	22	-3397	rna-XM_016013992.2	2		NAC-T-2-2_peak_136	-	-	-	-	NC_029679.1	40734658	40735241	22	gene-LOC107406795	product=uncharacterized LOC107406795
Merged-NC_029682.1-17643855-1	NC_029682.1:17643680-17644031	+	22	696	rna-XM_016025271.1	1	NAC-T-2-1_peak_239		NC_029682.1	17643680	17644031	22	-	-	-	-	gene-LOC107416743	product=vinorine synthase-like
Merged-NC_029682.1-27762741-1	NC_029682.1:27762572-27762911	+	22	-125066	rna-XM_016025895.2	2		NAC-T-2-2_peak_410	-	-	-	-	NC_029682.1	27762572	27762911	22	gene-LOC107417283	product=23 kDa jasmonate-induced protein-like
Merged-NC_029684.1-12006681-1	NC_029684.1:12006505-12006858	+	22	-2728	rna-XM_016030274.2	1	NAC-T-2-1_peak_371		NC_029684.1	12006505	12006858	22	-	-	-	-	gene-LOC107421113	product=NAD(P)H-quinone oxidoreductase subunit M%2C chloroplastic
Merged-NC_029686.1-15018980-1	NC_029686.1:15018766-15019195	+	22	2830	rna-XM_025076747.1	1	NAC-T-2-1_peak_470		NC_029686.1	15018766	15019195	22	-	-	-	-	gene-LOC107425387	product=protein CELLULOSE SYNTHASE INTERACTIVE 1
Merged-NC_029685.1-61261-1	NC_029685.1:60952-61570	+	22	1991	gene-LOC107421774	2		NAC-T-2-2_peak_601	-	-	-	-	NC_029685.1	60952	61570	22
Merged-NW_015456804.1-2154-1	NW_015456804.1:1982-2327	+	22	2147	rna-XM_016016844.2	2		NAC-T-2-2_peak_1196	-	-	-	-	NW_015456804.1	1982	2327	22	gene-LOC107409410	product=2-isopropylmalate synthase 1%2C chloroplastic-like
Merged-NC_029685.1-10710942-1	NC_029685.1:10710774-10711111	+	22	850	rna-XM_016031723.2	2		NAC-T-2-2_peak_638	-	-	-	-	NC_029685.1	10710774	10711111	22	gene-LOC107422294	product=major allergen Pru av 1-like
Merged-NC_029679.1-28370922-1	NC_029679.1:28370736-28371109	+	22	1633	rna-XM_016037707.2	1	NAC-T-2-1_peak_66		NC_029679.1	28370736	28371109	22	-	-	-	-	gene-LOC107427319	product=DEAD-box ATP-dependent RNA helicase 57%2C transcript variant X2
Merged-NC_029680.1-14472287-1	NC_029680.1:14472084-14472490	+	22	3372	rna-XM_016018946.2	1	NAC-T-2-1_peak_122		NC_029680.1	14472084	14472490	22	-	-	-	-	gene-LOC107411368	product=UDP-xylose transporter 1
Merged-NC_029683.1-18217604-1	NC_029683.1:18217434-18217775	+	22	1864	rna-XM_025074192.1	1	NAC-T-2-1_peak_309		NC_029683.1	18217434	18217775	22	-	-	-	-	gene-LOC107418949	product=aldehyde dehydrogenase 22A1
Merged-NC_029685.1-15662505-1	NC_029685.1:15662236-15662774	+	22	-413	rna-XM_025075863.1	1	NAC-T-2-1_peak_419		NC_029685.1	15662236	15662774	22	-	-	-	-	gene-LOC107422658	product=type III polyketide synthase A%2C transcript variant X1
Merged-NC_029680.1-14311868-1	NC_029680.1:14311646-14312091	+	22	-7976	rna-XM_016018916.2	1	NAC-T-2-1_peak_121		NC_029680.1	14311646	14312091	22	-	-	-	-	gene-LOC107411344	product=mucin-1
Merged-NC_029690.1-17876950-1	NC_029690.1:17876780-17877120	+	22	1028	rna-XM_016044482.2	1	NAC-T-2-1_peak_659		NC_029690.1	17876780	17877120	22	-	-	-	-	gene-LOC107433220	product=CAP-Gly domain-containing linker protein 1
Merged-NC_029687.1-4465827-1	NC_029687.1:4465622-4466032	+	22	3332	rna-XM_016036474.2	1	NAC-T-2-1_peak_502		NC_029687.1	4465622	4466032	22	-	-	-	-	gene-LOC107426332	product=UDP-glucuronic acid decarboxylase 2-like
Merged-NW_015456229.1-2779-1	NW_015456229.1:2588-2971	+	22	684	rna-XM_016016484.2	2		NAC-T-2-2_peak_1193	-	-	-	-	NW_015456229.1	2588	2971	22	gene-LOC107409054	product=2-hydroxyacyl-CoA lyase
Merged-NC_029684.1-2393557-1	NC_029684.1:2393397-2393717	+	22	5724	rna-XM_016029068.2	1	NAC-T-2-1_peak_339		NC_029684.1	2393397	2393717	22	-	-	-	-	gene-LOC107420171	product=cytokinin dehydrogenase 7%2C transcript variant X3
Merged-NC_029687.1-2509361-1	NC_029687.1:2509175-2509547	+	22	-423	rna-XM_016036118.2	1	NAC-T-2-1_peak_499		NC_029687.1	2509175	2509547	22	-	-	-	-	gene-LOC107426032	product=NPL4-like protein 2
Merged-NC_029687.1-9630542-1	NC_029687.1:9630209-9630875	+	22	4896	rna-XM_025077451.1	1	NAC-T-2-1_peak_516		NC_029687.1	9630209	9630875	22	-	-	-	-	gene-LOC107426860	product=phenylalanine--tRNA ligase alpha subunit%2C cytoplasmic-like
Merged-NC_029679.1-19794539-1	NC_029679.1:19794370-19794709	+	22	5895	rna-XM_016034147.2	2		NAC-T-2-2_peak_54	-	-	-	-	NC_029679.1	19794370	19794709	22	gene-LOC107424358	product=uncharacterized LOC107424358
Merged-NW_015453437.1-228299-1	NW_015453437.1:228095-228503	+	22	-16835	rna-XM_016045646.2	1	NAC-T-2-1_peak_678		NW_015453437.1	228095	228503	22	-	-	-	-	gene-LOC107434210	product=inositol-tetrakisphosphate 1-kinase 1-like%2C transcript variant X1
Merged-NC_029686.1-2575898-1	NC_029686.1:2575596-2576201	+	22	-13573	rna-XM_016033584.2	1	NAC-T-2-1_peak_445		NC_029686.1	2575596	2576201	22	-	-	-	-	gene-LOC107423929	product=putative disease resistance protein RGA3
Merged-NC_029686.1-11007207-1	NC_029686.1:11006906-11007509	+	22	-455	rna-XM_016034923.2	1	NAC-T-2-1_peak_463		NC_029686.1	11006906	11007509	22	-	-	-	-	gene-LOC107425002	product=growth-regulating factor 1%2C transcript variant X2
Merged-NC_029685.1-6755302-2	NC_029685.1:6755120-6755504	+	21.5	1010	rna-XM_025075677.1	1&2	NAC-T-2-1_peak_408	NAC-T-2-2_peak_621	NC_029685.1	6755125	6755461	19	NC_029685.1	6755120	6755504	24	gene-LOC107422083	product=vesicle transport protein GOT1-like%2C transcript variant X1
Merged-NW_015453490.1-128581-2	NW_015453490.1:128234-128908	+	21.5	-1103	rna-XR_003053619.1	1&2	NAC-T-2-1_peak_697	NAC-T-2-2_peak_1096	NW_015453490.1	128234	128908	26	NW_015453490.1	128410	128774	17
Merged-NC_029683.1-29437936-2	NC_029683.1:29437704-29438165	+	21.5	1380	rna-XM_016028327.2	1&2	NAC-T-2-1_peak_331	NAC-T-2-2_peak_502	NC_029683.1	29437704	29438135	17	NC_029683.1	29437742	29438165	26	gene-LOC107419589	product=ankyrin repeat-containing protein BDA1-like
Merged-NC_029683.1-25050784-1	NC_029683.1:25050626-25050942	+	21	7837	rna-XR_003056205.1	2		NAC-T-2-2_peak_492	-	-	-	-	NC_029683.1	25050626	25050942	21
Merged-NC_029686.1-15033531-1	NC_029686.1:15033317-15033746	+	21	4014	rna-XM_016035409.2	2		NAC-T-2-2_peak_731	-	-	-	-	NC_029686.1	15033317	15033746	21	gene-LOC107425405	product=uncharacterized LOC107425405
Merged-NC_029689.1-13040521-1	NC_029689.1:13040017-13041025	+	21	1350	rna-XM_025078792.1	2		NAC-T-2-2_peak_970	-	-	-	-	NC_029689.1	13040017	13041025	21	gene-LOC107430789	product=probable mannose-1-phosphate guanylyltransferase 3
Merged-NC_029690.1-3508796-1	NC_029690.1:3508635-3508957	+	21	862	rna-XM_016043016.2	2		NAC-T-2-2_peak_992	-	-	-	-	NC_029690.1	3508635	3508957	21	gene-LOC107431970	product=heavy metal-associated isoprenylated plant protein 6-like
Merged-NC_029681.1-15810787-1	NC_029681.1:15810406-15811168	+	21	-10833	rna-XM_016021868.2	2		NAC-T-2-2_peak_288	-	-	-	-	NC_029681.1	15810406	15811168	21	gene-LOC107413823	product=putative ribosomal large subunit pseudouridine synthase SVR1%2C chloroplastic
Merged-NC_029680.1-11639837-1	NC_029680.1:11639614-11640060	+	21	10522	rna-XM_016018769.2	2		NAC-T-2-2_peak_171	-	-	-	-	NC_029680.1	11639614	11640060	21	gene-LOC107411224	product=3-ketoacyl-CoA synthase 12-like
Merged-NW_015457523.1-825-1	NW_015457523.1:658-992	+	21	786	rna-XM_016017223.2	2		NAC-T-2-2_peak_1202	-	-	-	-	NW_015457523.1	658	992	21	gene-LOC107409798	product=rust resistance kinase Lr10-like
Merged-NC_029684.1-11653300-1	NC_029684.1:11653118-11653483	+	21	1791	rna-XM_016030232.2	2		NAC-T-2-2_peak_545	-	-	-	-	NC_029684.1	11653118	11653483	21	gene-LOC107421080	product=IAA-amino acid hydrolase ILR1-like 6
Merged-NC_029688.1-5084744-1	NC_029688.1:5084569-5084920	+	21	-2964	rna-XM_025078052.1	1	NAC-T-2-1_peak_559		NC_029688.1	5084569	5084920	21	-	-	-	-	gene-LOC107428564	product=alpha-glucan water dikinase%2C chloroplastic%2C transcript variant X2
Merged-NC_029685.1-5495205-1	NC_029685.1:5494988-5495422	+	21	2945	gene-LOC107422011	2		NAC-T-2-2_peak_615	-	-	-	-	NC_029685.1	5494988	5495422	21
Merged-NW_015454186.1-14410-1	NW_015454186.1:14246-14574	+	21	-4	rna-XM_025069416.1	1	NAC-T-2-1_peak_749		NW_015454186.1	14246	14574	21	-	-	-	-	gene-LOC107406355	product=FT-interacting protein 1-like
Merged-NC_029684.1-10951585-1	NC_029684.1:10951236-10951934	+	21	-10190	rna-XM_016030117.2	1	NAC-T-2-1_peak_369		NC_029684.1	10951236	10951934	21	-	-	-	-	gene-LOC107421003	product=G-type lectin S-receptor-like serine/threonine-protein kinase At5g35370
Merged-NC_029687.1-4991754-1	NC_029687.1:4991570-4991938	+	21	-1152	rna-XM_025077556.1	2		NAC-T-2-2_peak_787	-	-	-	-	NC_029687.1	4991570	4991938	21	gene-LOC107426400	product=uncharacterized LOC107426400%2C transcript variant X2
Merged-NC_029680.1-18842696-1	NC_029680.1:18842465-18842928	+	21	2187	rna-XM_016019260.2	2		NAC-T-2-2_peak_201	-	-	-	-	NC_029680.1	18842465	18842928	21	gene-LOC107411641	product=galactinol synthase 2-like
Merged-NW_015453459.1-115425-2	NW_015453459.1:115018-115687	+	21	-28471	rna-XM_016045984.2	1&2	NAC-T-2-1_peak_687	NAC-T-2-2_peak_1078	NW_015453459.1	115018	115670	25	NW_015453459.1	115325	115687	17	gene-LOC107434511	product=BEACH domain-containing protein B%2C transcript variant X3
Merged-NC_029686.1-20653840-1	NC_029686.1:20653644-20654036	+	21	-25532	rna-XM_016035632.2	2		NAC-T-2-2_peak_763	-	-	-	-	NC_029686.1	20653644	20654036	21	gene-LOC107425622	product=2-oxoisovalerate dehydrogenase subunit alpha 2%2C mitochondrial
Merged-NC_029680.1-24048423-1	NC_029680.1:24048193-24048653	+	21	1406	rna-XM_016020069.2	1	NAC-T-2-1_peak_137		NC_029680.1	24048193	24048653	21	-	-	-	-	gene-LOC107412318	product=cysteine-rich repeat secretory protein 3%2C transcript variant X1
Merged-NW_015457382.1-1429-1	NW_015457382.1:1250-1608	+	21	587	rna-XM_025070230.1	2		NAC-T-2-2_peak_1199	-	-	-	-	NW_015457382.1	1250	1608	21	gene-LOC107409700	product=nudix hydrolase 23%2C chloroplastic%2C transcript variant X1
Merged-NC_029689.1-10994017-1	NC_029689.1:10993858-10994177	+	21	1679	rna-XM_016041424.2	2		NAC-T-2-2_peak_963	-	-	-	-	NC_029689.1	10993858	10994177	21	gene-LOC107430576	product=23 kDa jasmonate-induced protein-like
Merged-NC_029683.1-14042446-1	NC_029683.1:14042260-14042633	+	21	1245	rna-XM_016027389.2	2		NAC-T-2-2_peak_457	-	-	-	-	NC_029683.1	14042260	14042633	21	gene-LOC107418689	product=peroxisome biogenesis protein 3-2
Merged-NC_029690.1-10500982-1	NC_029690.1:10500801-10501163	+	21	3553	gene-LOC112488986	1	NAC-T-2-1_peak_640		NC_029690.1	10500801	10501163	21	-	-	-	-
Merged-NC_029681.1-11993845-1	NC_029681.1:11993516-11994175	+	21	2128	rna-XM_016021705.2	1	NAC-T-2-1_peak_166		NC_029681.1	11993516	11994175	21	-	-	-	-	gene-LOC107413693	product=auxin response factor 18-like
Merged-NC_029679.1-19317183-1	NC_029679.1:19317004-19317362	+	21	-3397	rna-TRNAV-UAC-2	1	NAC-T-2-1_peak_42		NC_029679.1	19317004	19317362	21	-	-	-	-
Merged-NC_029683.1-16665430-1	NC_029683.1:16665207-16665653	+	21	32901	rna-XM_016027586.2	2		NAC-T-2-2_peak_464	-	-	-	-	NC_029683.1	16665207	16665653	21	gene-LOC107418892	product=zinc finger BED domain-containing protein DAYSLEEPER%2C transcript variant X2
Merged-NC_029686.1-16417756-1	NC_029686.1:16417550-16417963	+	21	4453	rna-XM_016035464.2	2		NAC-T-2-2_peak_734	-	-	-	-	NC_029686.1	16417550	16417963	21	gene-LOC107425467	product=cytochrome P450 CYP736A12-like
Merged-NC_029685.1-4632995-2	NC_029685.1:4632721-4633270	+	21	2733	rna-XM_016031344.2	1&2	NAC-T-2-1_peak_406	NAC-T-2-2_peak_614	NC_029685.1	4632873	4633270	22	NC_029685.1	4632721	4633118	20	gene-LOC107421971	product=tRNA(His) guanylyltransferase 1-like
Merged-NC_029681.1-4729324-1	NC_029681.1:4729101-4729547	+	21	-437	rna-XM_025071369.1	2		NAC-T-2-2_peak_248	-	-	-	-	NC_029681.1	4729101	4729547	21	gene-LOC107413154	product=transcription factor DIVARICATA
Merged-NC_029679.1-42260923-1	NC_029679.1:42260725-42261122	+	21	1465	rna-XM_016016569.2	2		NAC-T-2-2_peak_139	-	-	-	-	NC_029679.1	42260725	42261122	21	gene-LOC107409123	product=putative cytochrome c oxidase subunit 5b-like%2C transcript variant X2
Merged-NC_029680.1-8719831-1	NC_029680.1:8719655-8720008	+	21	-7823	rna-XM_016018473.2	2		NAC-T-2-2_peak_159	-	-	-	-	NC_029680.1	8719655	8720008	21	gene-LOC107410972	product=scarecrow-like protein 14
Merged-NC_029686.1-455382-1	NC_029686.1:455137-455628	+	21	2112	rna-XM_016033268.2	2		NAC-T-2-2_peak_696	-	-	-	-	NC_029686.1	455137	455628	21	gene-LOC107423663	product=bifunctional fucokinase/fucose pyrophosphorylase%2C transcript variant X4
Merged-NC_029679.1-27060622-1	NC_029679.1:27060442-27060802	+	21	1452	rna-XM_016037237.1	2		NAC-T-2-2_peak_94	-	-	-	-	NC_029679.1	27060442	27060802	21	gene-LOC107426924	product=leucine aminopeptidase 1-like
Merged-NC_029682.1-1633735-1	NC_029682.1:1633561-1633909	+	21	2230	rna-XM_016023500.2	2		NAC-T-2-2_peak_337	-	-	-	-	NC_029682.1	1633561	1633909	21	gene-LOC107415213	product=MDIS1-interacting receptor like kinase 2-like
Merged-NC_029687.1-11981896-1	NC_029687.1:11981560-11982232	+	21	3289	rna-XM_025077080.1	1	NAC-T-2-1_peak_524		NC_029687.1	11981560	11982232	21	-	-	-	-	gene-LOC107427021	product=nucleobase-ascorbate transporter 4%2C transcript variant X2
Merged-NC_029680.1-23294873-1	NC_029680.1:23294659-23295088	+	21	3667	rna-XM_016019860.2	2		NAC-T-2-2_peak_218	-	-	-	-	NC_029680.1	23294659	23295088	21	gene-LOC107412148	product=E3 ubiquitin protein ligase DRIP2-like%2C transcript variant X1
Merged-NC_029684.1-19012312-1	NC_029684.1:19012091-19012534	+	21	3216	rna-XM_016030621.2	2		NAC-T-2-2_peak_578	-	-	-	-	NC_029684.1	19012091	19012534	21	gene-LOC107421392	product=protein DOG1-like 4
Merged-NC_029680.1-16668313-1	NC_029680.1:16668145-16668481	+	21	6795	rna-XM_025071020.1	1	NAC-T-2-1_peak_128		NC_029680.1	16668145	16668481	21	-	-	-	-	gene-LOC107411448	product=uncharacterized LOC107411448
Merged-NC_029686.1-22723371-1	NC_029686.1:22723100-22723643	+	21	-12404	rna-XM_016035718.2	2		NAC-T-2-2_peak_770	-	-	-	-	NC_029686.1	22723100	22723643	21	gene-LOC107425704	product=pentatricopeptide repeat-containing protein At2g13600
Merged-NC_029683.1-19460194-1	NC_029683.1:19459968-19460420	+	21	6709	rna-XM_025073760.1	1	NAC-T-2-1_peak_313		NC_029683.1	19459968	19460420	21	-	-	-	-	gene-LOC107419047	product=O-fucosyltransferase 34-like%2C transcript variant X5
Merged-NC_029679.1-8352450-1	NC_029679.1:8352098-8352803	+	21	1489	rna-XM_025075260.1	2		NAC-T-2-2_peak_24	-	-	-	-	NC_029679.1	8352098	8352803	21	gene-LOC107415786	product=acetyl-CoA acetyltransferase%2C cytosolic 1
Merged-NC_029682.1-18596442-1	NC_029682.1:18596241-18596644	+	21	2843	rna-XM_016025420.2	2		NAC-T-2-2_peak_382	-	-	-	-	NC_029682.1	18596241	18596644	21	gene-LOC107416868	product=probable protein S-acyltransferase 19%2C transcript variant X2
Merged-NW_015454237.1-8973-2	NW_015454237.1:8746-9274	+	20.5	-827	rna-XM_025069465.1	1&2	NAC-T-2-1_peak_751	NAC-T-2-2_peak_1176	NW_015454237.1	8746	9116	17	NW_015454237.1	8757	9274	24	gene-LOC107406477	product=nitrate regulatory gene2 protein-like
Merged-NC_029682.1-28827752-2	NC_029682.1:28827140-28828146	+	20.5	16107	rna-XM_016025944.2	1&2	NAC-T-2-1_peak_268	NAC-T-2-2_peak_414	NC_029682.1	28827140	28828078	26	NC_029682.1	28827646	28828146	15	gene-LOC107417329	product=uncharacterized LOC107417329
Merged-NC_029686.1-20725563-2	NC_029686.1:20725368-20725797	+	20.5	3834	gene-LOC112492558	1&2	NAC-T-2-1_peak_490	NAC-T-2-2_peak_764	NC_029686.1	20725368	20725719	16	NC_029686.1	20725370	20725797	25
Merged-NC_029689.1-2477852-1	NC_029689.1:2477654-2478050	+	20	-11411	rna-XM_016040800.2	2		NAC-T-2-2_peak_936	-	-	-	-	NC_029689.1	2477654	2478050	20	gene-LOC107430020	product=(S)-N-methylcoclaurine 3'-hydroxylase isozyme 1-like
Merged-NC_029688.1-7812739-1	NC_029688.1:7812544-7812934	+	20	12743	rna-XR_003057680.1	2		NAC-T-2-2_peak_877	-	-	-	-	NC_029688.1	7812544	7812934	20
Merged-NC_029680.1-24677853-1	NC_029680.1:24677602-24678104	+	20	6477	rna-XR_001580939.2	2		NAC-T-2-2_peak_224	-	-	-	-	NC_029680.1	24677602	24678104	20
Merged-NC_029689.1-2134048-1	NC_029689.1:2133817-2134280	+	20	2786	gene-LOC107430003	2		NAC-T-2-2_peak_933	-	-	-	-	NC_029689.1	2133817	2134280	20
Merged-NC_029679.1-28846952-1	NC_029679.1:28846757-28847148	+	20	-214	gene-LOC107427657	2		NAC-T-2-2_peak_101	-	-	-	-	NC_029679.1	28846757	28847148	20
Merged-NC_029682.1-25918051-1	NC_029682.1:25917871-25918232	+	20	197549	rna-XM_025073002.1	2		NAC-T-2-2_peak_404	-	-	-	-	NC_029682.1	25917871	25918232	20	gene-LOC112491406	product=triacylglycerol lipase 2-like
Merged-NC_029681.1-19839459-1	NC_029681.1:19839298-19839620	+	20	10671	rna-XM_025071867.1	2		NAC-T-2-2_peak_305	-	-	-	-	NC_029681.1	19839298	19839620	20	gene-LOC107414151	product=syntaxin-32
Merged-NC_029680.1-8083178-1	NC_029680.1:8083009-8083348	+	20	48419	gene-LOC107410929	2		NAC-T-2-2_peak_153	-	-	-	-	NC_029680.1	8083009	8083348	20
Merged-NC_029683.1-7956195-1	NC_029683.1:7956024-7956366	+	20	-4089	rna-XM_025073826.1	2		NAC-T-2-2_peak_441	-	-	-	-	NC_029683.1	7956024	7956366	20	gene-LOC107418198	product=protein NOI4%2C transcript variant X3
Merged-NC_029683.1-10474955-1	NC_029683.1:10474739-10475171	+	20	-635	rna-XM_016027123.2	1	NAC-T-2-1_peak_288		NC_029683.1	10474739	10475171	20	-	-	-	-	gene-LOC107418424	product=short-chain dehydrogenase TIC 32%2C chloroplastic
Merged-NC_029685.1-17928234-1	NC_029685.1:17928036-17928432	+	20	856	rna-XM_016032334.2	2		NAC-T-2-2_peak_664	-	-	-	-	NC_029685.1	17928036	17928432	20	gene-LOC107422828	product=uncharacterized LOC107422828
Merged-NC_029682.1-21000968-1	NC_029682.1:21000670-21001267	+	20	-1897	rna-XM_016025598.2	2		NAC-T-2-2_peak_388	-	-	-	-	NC_029682.1	21000670	21001267	20	gene-LOC107417043	product=peroxidase 3-like
Merged-NC_029686.1-16519609-1	NC_029686.1:16519378-16519841	+	20	-3624	rna-XM_016035487.2	1	NAC-T-2-1_peak_473		NC_029686.1	16519378	16519841	20	-	-	-	-	gene-LOC107425484	product=nuclear transcription factor Y subunit B-8-like
Merged-NC_029682.1-11102352-2	NC_029682.1:11102084-11102653	+	20	718	rna-XM_016024628.2	1&2	NAC-T-2-1_peak_228	NAC-T-2-2_peak_358	NC_029682.1	11102084	11102475	24	NC_029682.1	11102198	11102653	16	gene-LOC107416168	product=protein GAMETE EXPRESSED 1
Merged-NC_029687.1-2024602-1	NC_029687.1:2024423-2024782	+	20	1755	rna-XM_016036084.2	2		NAC-T-2-2_peak_776	-	-	-	-	NC_029687.1	2024423	2024782	20	gene-LOC107426003	product=BTB/POZ and MATH domain-containing protein 2-like
Merged-NC_029688.1-3145299-1	NC_029688.1:3145070-3145528	+	20	-3691	rna-XM_025078126.1	2		NAC-T-2-2_peak_866	-	-	-	-	NC_029688.1	3145070	3145528	20	gene-LOC107428294	product=putative Myb family transcription factor At1g14600%2C transcript variant X3
Merged-NC_029684.1-21402875-1	NC_029684.1:21402705-21403045	+	20	-29936	gene-LOC107421477	1	NAC-T-2-1_peak_391		NC_029684.1	21402705	21403045	20	-	-	-	-
Merged-NC_029681.1-21836743-1	NC_029681.1:21836557-21836930	+	20	658	rna-XM_016022480.2	2		NAC-T-2-2_peak_310	-	-	-	-	NC_029681.1	21836557	21836930	20	gene-LOC107414365	product=subtilisin-like protease SBT1.3
Merged-NC_029680.1-18564339-1	NC_029680.1:18563965-18564713	+	20	7384	rna-XM_016019245.2	2		NAC-T-2-2_peak_198	-	-	-	-	NC_029680.1	18563965	18564713	20	gene-LOC107411631	product=E3 ubiquitin-protein ligase listerin
Merged-NC_029688.1-18110169-1	NC_029688.1:18109979-18110360	+	20	-7880	rna-XR_003057424.1	2		NAC-T-2-2_peak_914	-	-	-	-	NC_029688.1	18109979	18110360	20
Merged-NC_029682.1-6375022-1	NC_029682.1:6374854-6375190	+	20	90	rna-XM_016024122.2	2		NAC-T-2-2_peak_345	-	-	-	-	NC_029682.1	6374854	6375190	20	gene-LOC107415734	product=uncharacterized LOC107415734
Merged-NW_015453815.1-6414-1	NW_015453815.1:6154-6674	+	20	-2268	gene-LOC112489826	1	NAC-T-2-1_peak_732		NW_015453815.1	6154	6674	20	-	-	-	-
Merged-NC_029689.1-4146011-1	NC_029689.1:4145759-4146263	+	20	-3671	rna-XM_016041011.2	2		NAC-T-2-2_peak_942	-	-	-	-	NC_029689.1	4145759	4146263	20	gene-LOC107430203	product=50S ribosomal protein L15-like
Merged-NC_029685.1-6323203-1	NC_029685.1:6323039-6323367	+	20	-2147	rna-XM_016031445.2	2		NAC-T-2-2_peak_619	-	-	-	-	NC_029685.1	6323039	6323367	20	gene-LOC107422046	product=TPR repeat-containing protein ZIP4-like
Merged-NC_029681.1-7750432-1	NC_029681.1:7750220-7750644	+	20	1073	rna-XM_025071784.1	2		NAC-T-2-2_peak_257	-	-	-	-	NC_029681.1	7750220	7750644	20	gene-LOC107413420	product=peptidyl-prolyl cis-trans isomerase FKBP20-1%2C transcript variant X2
Merged-NC_029681.1-9285428-1	NC_029681.1:9285252-9285605	+	20	19269	rna-XM_025071472.1	2		NAC-T-2-2_peak_261	-	-	-	-	NC_029681.1	9285252	9285605	20	gene-LOC107413549	product=uncharacterized LOC107413549%2C transcript variant X3
Merged-NW_015453432.1-119042-1	NW_015453432.1:118883-119202	+	20	115479	rna-XR_003053483.1	2		NAC-T-2-2_peak_1066	-	-	-	-	NW_015453432.1	118883	119202	20
Merged-NC_029689.1-20099375-1	NC_029689.1:20099202-20099549	+	20	-75600	rna-XR_003057865.1	2		NAC-T-2-2_peak_985	-	-	-	-	NC_029689.1	20099202	20099549	20
Merged-NC_029684.1-23343904-1	NC_029684.1:23343704-23344104	+	20	5887	rna-XM_016030851.2	2		NAC-T-2-2_peak_596	-	-	-	-	NC_029684.1	23343704	23344104	20	gene-LOC107421588	product=uncharacterized LOC107421588
Merged-NC_029685.1-772110-1	NC_029685.1:771901-772319	+	20	-5064	rna-XM_016031147.2	2		NAC-T-2-2_peak_605	-	-	-	-	NC_029685.1	771901	772319	20	gene-LOC107421816	product=uncharacterized LOC107421816%2C transcript variant X1
Merged-NC_029686.1-12574392-1	NC_029686.1:12574200-12574584	+	20	16970	rna-XM_016035156.2	2		NAC-T-2-2_peak_724	-	-	-	-	NC_029686.1	12574200	12574584	20	gene-LOC107425200	product=uncharacterized LOC107425200
Merged-NC_029680.1-9053570-1	NC_029680.1:9053398-9053743	+	20	-33888	rna-XM_016018579.2	2		NAC-T-2-2_peak_161	-	-	-	-	NC_029680.1	9053398	9053743	20	gene-LOC107411067	product=protein UPSTREAM OF FLC
Merged-NC_029681.1-6208737-1	NC_029681.1:6208453-6209022	+	20	-1035	rna-XM_016021152.2	1	NAC-T-2-1_peak_154		NC_029681.1	6208453	6209022	20	-	-	-	-	gene-LOC107413249	product=cyclin-dependent protein kinase inhibitor SMR1-like
Merged-NW_015454223.1-15494-1	NW_015454223.1:15180-15808	+	20	-1625	rna-XM_016013558.2	1	NAC-T-2-1_peak_750		NW_015454223.1	15180	15808	20	-	-	-	-	gene-LOC107406439	product=uncharacterized LOC107406439
Merged-NC_029687.1-6036284-1	NC_029687.1:6036004-6036564	+	20	1478	rna-XM_016036752.2	1	NAC-T-2-1_peak_505		NC_029687.1	6036004	6036564	20	-	-	-	-	gene-LOC107426547	product=F-box/kelch-repeat protein At3g24760%2C transcript variant X4
Merged-NC_029680.1-2260034-2	NC_029680.1:2259697-2260424	+	20	5131	rna-XM_016017840.2	1&2	NAC-T-2-1_peak_101	NAC-T-2-2_peak_143	NC_029680.1	2259836	2260180	19	NC_029680.1	2259697	2260424	21	gene-LOC107410415	product=vacuolar protein sorting-associated protein 26A-like
Merged-NC_029690.1-5232221-1	NC_029690.1:5232053-5232390	+	20	-1170	gene-LOC107432120	2		NAC-T-2-2_peak_997	-	-	-	-	NC_029690.1	5232053	5232390	20
Merged-NW_015454130.1-7111-1	NW_015454130.1:6821-7402	+	20	-5998	rna-XM_025069371.1	2		NAC-T-2-2_peak_1173	-	-	-	-	NW_015454130.1	6821	7402	20	gene-LOC107406203	product=ankyrin repeat domain-containing protein 6-like
Merged-NC_029687.1-6212860-1	NC_029687.1:6212690-6213030	+	20	10242	rna-XM_025077235.1	1	NAC-T-2-1_peak_506		NC_029687.1	6212690	6213030	20	-	-	-	-	gene-LOC107426674	product=60S ribosomal protein L13a-3-like
Merged-NC_029679.1-729952-1	NC_029679.1:729594-730311	+	20	-5057	rna-XM_025077607.1	2		NAC-T-2-2_peak_5	-	-	-	-	NC_029679.1	729594	730311	20	gene-LOC107414655	product=ABC transporter C family member 2-like
Merged-NC_029679.1-29617155-2	NC_029679.1:29616696-29617442	+	20	-3895	rna-XR_003057136.1	1&2	NAC-T-2-1_peak_70	NAC-T-2-2_peak_102	NC_029679.1	29617097	29617442	22	NC_029679.1	29616696	29617388	18
Merged-NC_029684.1-21333363-1	NC_029684.1:21333165-21333561	+	20	-1168	rna-XM_016030720.2	2		NAC-T-2-2_peak_588	-	-	-	-	NC_029684.1	21333165	21333561	20	gene-LOC107421468	product=GDSL esterase/lipase At1g29670-like
Merged-NC_029681.1-24871427-1	NC_029681.1:24871254-24871601	+	20	-5066	rna-XM_016022849.1	2		NAC-T-2-2_peak_323	-	-	-	-	NC_029681.1	24871254	24871601	20	gene-LOC107414690	product=uncharacterized LOC107414690
Merged-NC_029684.1-15856936-1	NC_029684.1:15856716-15857156	+	20	-3314	rna-XR_003056264.1	2		NAC-T-2-2_peak_562	-	-	-	-	NC_029684.1	15856716	15857156	20
Merged-NC_029686.1-20636740-1	NC_029686.1:20636552-20636929	+	20	-42632	rna-XM_016035632.2	2		NAC-T-2-2_peak_761	-	-	-	-	NC_029686.1	20636552	20636929	20	gene-LOC107425622	product=2-oxoisovalerate dehydrogenase subunit alpha 2%2C mitochondrial
Merged-NC_029688.1-5913926-1	NC_029688.1:5913757-5914095	+	20	-16960	rna-XM_016039215.1	2		NAC-T-2-2_peak_876	-	-	-	-	NC_029688.1	5913757	5914095	20	gene-LOC107428649	product=putative pectinesterase 14
Merged-NC_029684.1-10986143-1	NC_029684.1:10985936-10986350	+	20	2588	rna-XM_016030120.1	2		NAC-T-2-2_peak_544	-	-	-	-	NC_029684.1	10985936	10986350	20	gene-LOC107421005	product=uncharacterized LOC107421005
Merged-NC_029689.1-13429124-1	NC_029689.1:13428954-13429294	+	20	-2890	rna-XM_025078917.1	1	NAC-T-2-1_peak_617		NC_029689.1	13428954	13429294	20	-	-	-	-	gene-LOC107430827	product=probable LRR receptor-like serine/threonine-protein kinase At3g47570
Merged-NC_029686.1-5813374-1	NC_029686.1:5813177-5813571	+	20	-236	rna-XM_016034134.2	1	NAC-T-2-1_peak_448		NC_029686.1	5813177	5813571	20	-	-	-	-	gene-LOC107424349	product=RNA-binding protein 24-A-like%2C transcript variant X2
Merged-NC_029680.1-24986507-1	NC_029680.1:24986278-24986737	+	20	-2517	rna-XM_016020172.2	2		NAC-T-2-2_peak_226	-	-	-	-	NC_029680.1	24986278	24986737	20	gene-LOC107412399	product=uncharacterized LOC107412399%2C transcript variant X1
Merged-NC_029683.1-27709069-1	NC_029683.1:27708884-27709255	+	20	1092	rna-XM_016028183.1	2		NAC-T-2-2_peak_496	-	-	-	-	NC_029683.1	27708884	27709255	20	gene-LOC107419428	product=TMV resistance protein N-like
Merged-NC_029686.1-18186557-1	NC_029686.1:18186349-18186766	+	20	4322	rna-XM_025076809.1	1	NAC-T-2-1_peak_480		NC_029686.1	18186349	18186766	20	-	-	-	-	gene-LOC107425535	product=monooxygenase 2-like%2C transcript variant X1
Merged-NC_029682.1-27969823-1	NC_029682.1:27969565-27970082	+	20	2953	rna-XM_016025912.2	2		NAC-T-2-2_peak_411	-	-	-	-	NC_029682.1	27969565	27970082	20	gene-LOC107417295	product=pentatricopeptide repeat-containing protein At2g20710%2C mitochondrial-like
Merged-NC_029687.1-12046789-1	NC_029687.1:12046449-12047130	+	20	-59391	rna-XM_025077079.1	2		NAC-T-2-2_peak_816	-	-	-	-	NC_029687.1	12046449	12047130	20	gene-LOC107427021	product=nucleobase-ascorbate transporter 4%2C transcript variant X1
Merged-NC_029687.1-18872253-1	NC_029687.1:18872074-18872432	+	20	99	rna-XM_025077406.1	2		NAC-T-2-2_peak_844	-	-	-	-	NC_029687.1	18872074	18872432	20	gene-LOC107427408	product=pentatricopeptide repeat-containing protein At4g35130%2C chloroplastic%2C transcript variant X2
Merged-NC_029684.1-17955730-1	NC_029684.1:17955516-17955945	+	20	14160	rna-XR_003056463.1	1	NAC-T-2-1_peak_382		NC_029684.1	17955516	17955945	20	-	-	-	-
Merged-NC_029681.1-23421301-1	NC_029681.1:23421117-23421486	+	20	-692	rna-XM_016022714.2	2		NAC-T-2-2_peak_320	-	-	-	-	NC_029681.1	23421117	23421486	20	gene-LOC107414576	product=putative RING-H2 finger protein ATL21A
Merged-NC_029683.1-17686803-1	NC_029683.1:17686574-17687033	+	20	-2395	rna-XM_016027617.2	2		NAC-T-2-2_peak_468	-	-	-	-	NC_029683.1	17686574	17687033	20	gene-LOC107418922	product=mitochondrial import receptor subunit TOM5 homolog
Merged-NC_029690.1-10920552-1	NC_029690.1:10920334-10920770	+	20	-5285	rna-XM_025079536.1	2		NAC-T-2-2_peak_1012	-	-	-	-	NC_029690.1	10920334	10920770	20	gene-LOC107432805	product=type I inositol polyphosphate 5-phosphatase 8
Merged-NC_029688.1-13087411-2	NC_029688.1:13087005-13087772	+	19.5	21482	rna-XM_016039623.2	1&2	NAC-T-2-1_peak_580	NAC-T-2-2_peak_899	NC_029688.1	13087214	13087772	26	NC_029688.1	13087005	13087653	13	gene-LOC107429012	product=GPN-loop GTPase 3-like%2C transcript variant X3
Merged-NC_029685.1-12822890-1	NC_029685.1:12822712-12823068	+	19	-1539	rna-XM_016031902.2	1	NAC-T-2-1_peak_414		NC_029685.1	12822712	12823068	19	-	-	-	-	gene-LOC107422449	product=alkaline ceramidase-like%2C transcript variant X1
Merged-NC_029679.1-4532445-1	NC_029679.1:4532240-4532650	+	19	1472	rna-XM_016018901.2	1	NAC-T-2-1_peak_10		NC_029679.1	4532240	4532650	19	-	-	-	-	gene-LOC107411331	product=CBL-interacting serine/threonine-protein kinase 12
Merged-NC_029681.1-14709096-1	NC_029681.1:14708907-14709286	+	19	-1255	rna-XM_016021844.2	1	NAC-T-2-1_peak_172		NC_029681.1	14708907	14709286	19	-	-	-	-	gene-LOC107413800	product=transcription factor MYB1-like
Merged-NC_029684.1-19508201-1	NC_029684.1:19508020-19508382	+	19	-4191	rna-XM_016030649.2	1	NAC-T-2-1_peak_387		NC_029684.1	19508020	19508382	19	-	-	-	-	gene-LOC107421417	product=probable F-actin-capping protein subunit beta
Merged-NC_029679.1-34201291-1	NC_029679.1:34201100-34201483	+	19	77	rna-XM_016043204.1	1	NAC-T-2-1_peak_81		NC_029679.1	34201100	34201483	19	-	-	-	-	gene-LOC107432133	product=aspartic proteinase nepenthesin-2-like
Merged-NC_029688.1-10941623-1	NC_029688.1:10941411-10941836	+	19	11547	rna-XR_003057429.1	2		NAC-T-2-2_peak_892	-	-	-	-	NC_029688.1	10941411	10941836	19
Merged-NC_029681.1-25566264-1	NC_029681.1:25565964-25566564	+	19	-503	rna-XM_016023080.2	1	NAC-T-2-1_peak_201		NC_029681.1	25565964	25566564	19	-	-	-	-	gene-LOC107414875	product=inositol-tetrakisphosphate 1-kinase 1-like
Merged-NC_029685.1-10111065-1	NC_029685.1:10110889-10111241	+	19	1590	rna-XM_016031641.1	2		NAC-T-2-2_peak_635	-	-	-	-	NC_029685.1	10110889	10111241	19	gene-LOC107422219	product=polyubiquitin 8-like
Merged-NC_029679.1-18134965-1	NC_029679.1:18134783-18135147	+	19	-35305	rna-XM_016032734.2	2		NAC-T-2-2_peak_53	-	-	-	-	NC_029679.1	18134783	18135147	19	gene-LOC107423203	product=alpha-galactosidase 2-like
Merged-NC_029688.1-19116019-1	NC_029688.1:19115857-19116182	+	19	3816	rna-XM_016040231.2	2		NAC-T-2-2_peak_917	-	-	-	-	NC_029688.1	19115857	19116182	19	gene-LOC107429527	product=F-box/kelch-repeat protein At1g51550
Merged-NC_029683.1-5088812-1	NC_029683.1:5088636-5088988	+	19	1962	rna-XM_016026480.1	1	NAC-T-2-1_peak_279		NC_029683.1	5088636	5088988	19	-	-	-	-	gene-LOC107417831	product=putative disease resistance protein At3g14460
Merged-NC_029681.1-371439-1	NC_029681.1:371149-371730	+	19	2899	rna-XM_016020568.2	1	NAC-T-2-1_peak_142		NC_029681.1	371149	371730	19	-	-	-	-	gene-LOC107412753	product=E3 ubiquitin-protein ligase DIS1-like
Merged-NC_029681.1-23282911-1	NC_029681.1:23282739-23283084	+	19	3795	rna-XM_016022672.2	1	NAC-T-2-1_peak_192		NC_029681.1	23282739	23283084	19	-	-	-	-	gene-LOC107414534	product=acidic endochitinase-like
Merged-NC_029683.1-17979304-1	NC_029683.1:17979103-17979505	+	19	-17074	rna-XM_016027636.1	1	NAC-T-2-1_peak_308		NC_029683.1	17979103	17979505	19	-	-	-	-	gene-LOC107418934	product=SKP1-like protein 1B
Merged-NC_029687.1-4635635-1	NC_029687.1:4635472-4635799	+	19	2129	rna-XM_025077214.1	2		NAC-T-2-2_peak_785	-	-	-	-	NC_029687.1	4635472	4635799	19	gene-LOC107426255	product=translocase of chloroplast 159%2C chloroplastic-like
Merged-NC_029689.1-12646094-1	NC_029689.1:12645834-12646354	+	19	221	rna-XM_016041584.2	2		NAC-T-2-2_peak_968	-	-	-	-	NC_029689.1	12645834	12646354	19	gene-LOC107430712	product=phosphatidylinositol:ceramide inositolphosphotransferase 2-like%2C transcript variant X1
Merged-NC_029687.1-819415-1	NC_029687.1:819231-819600	+	19	1901	rna-XM_016035937.2	2		NAC-T-2-2_peak_774	-	-	-	-	NC_029687.1	819231	819600	19	gene-LOC107425888	product=uncharacterized LOC107425888
Merged-NC_029683.1-25213177-1	NC_029683.1:25212980-25213374	+	19	56006	rna-XR_003055955.1	1	NAC-T-2-1_peak_323		NC_029683.1	25212980	25213374	19	-	-	-	-
Merged-NC_029688.1-13643380-1	NC_029688.1:13643022-13643738	+	19	-6144	rna-XM_016039680.2	1	NAC-T-2-1_peak_583		NC_029688.1	13643022	13643738	19	-	-	-	-	gene-LOC107429047	product=cytochrome b5
Merged-NC_029688.1-17839979-1	NC_029688.1:17839655-17840303	+	19	-14809	rna-XM_016040033.1	1	NAC-T-2-1_peak_587		NC_029688.1	17839655	17840303	19	-	-	-	-	gene-LOC107429358	product=probable S-adenosylmethionine-dependent methyltransferase At5g38780
Merged-NC_029683.1-23601621-1	NC_029683.1:23601455-23601788	+	19	-27007	rna-XR_001581566.2	1	NAC-T-2-1_peak_322		NC_029683.1	23601455	23601788	19	-	-	-	-
Merged-NC_029682.1-21284767-1	NC_029682.1:21284600-21284935	+	19	-15288	rna-XM_016025622.2	1	NAC-T-2-1_peak_245		NC_029682.1	21284600	21284935	19	-	-	-	-	gene-LOC107417067	product=SPX and EXS domain-containing protein 5-like
Merged-NC_029683.1-29396480-1	NC_029683.1:29396200-29396761	+	19	-2882	rna-XM_016028325.2	2		NAC-T-2-2_peak_501	-	-	-	-	NC_029683.1	29396200	29396761	19	gene-LOC107419587	product=bifunctional D-cysteine desulfhydrase/1-aminocyclopropane-1-carboxylate deaminase%2C mitochondrial
Merged-NW_015453617.1-52054-1	NW_015453617.1:51857-52251	+	19	-29050	rna-XM_016010374.2	2		NAC-T-2-2_peak_1115	-	-	-	-	NW_015453617.1	51857	52251	19	gene-LOC107403489	product=transcription initiation factor TFIID subunit 15-like
Merged-NC_029682.1-24027085-1	NC_029682.1:24026920-24027251	+	19	-1348	rna-XM_016025768.2	2		NAC-T-2-2_peak_397	-	-	-	-	NC_029682.1	24026920	24027251	19	gene-LOC107417177	product=protein trichome birefringence-like 39
Merged-NC_029679.1-6108484-1	NC_029679.1:6108303-6108666	+	19	-3654	rna-XM_025072944.1	1	NAC-T-2-1_peak_13		NC_029679.1	6108303	6108666	19	-	-	-	-	gene-LOC107412812	product=dynamin-related protein 4C-like
Merged-NC_029681.1-4727517-1	NC_029681.1:4727334-4727700	+	19	1370	rna-XM_025071369.1	1	NAC-T-2-1_peak_149		NC_029681.1	4727334	4727700	19	-	-	-	-	gene-LOC107413154	product=transcription factor DIVARICATA
Merged-NC_029688.1-20320000-1	NC_029688.1:20319829-20320171	+	19	-15819	rna-XM_016040425.2	1	NAC-T-2-1_peak_592		NC_029688.1	20319829	20320171	19	-	-	-	-	gene-LOC107429692	product=protein LAX PANICLE 2%2C transcript variant X3
Merged-NC_029688.1-4215939-1	NC_029688.1:4215774-4216104	+	19	2232	rna-XM_016039064.2	2		NAC-T-2-2_peak_872	-	-	-	-	NC_029688.1	4215774	4216104	19	gene-LOC107428518	product=ALBINO3-like protein 1%2C chloroplastic
Merged-NC_029686.1-9022078-1	NC_029686.1:9021881-9022275	+	19	5330	rna-XM_016034689.2	1	NAC-T-2-1_peak_454		NC_029686.1	9021881	9022275	19	-	-	-	-	gene-LOC107424818	product=probable galacturonosyltransferase-like 1
Merged-NC_029684.1-4203331-1	NC_029684.1:4203169-4203494	+	19	-951	rna-XM_016029215.2	2		NAC-T-2-2_peak_522	-	-	-	-	NC_029684.1	4203169	4203494	19	gene-LOC107420287	product=cytochrome P450 CYP82D47-like
Merged-NC_029680.1-24287844-1	NC_029680.1:24287647-24288041	+	19	2116	gene-LOC107412295	1	NAC-T-2-1_peak_139		NC_029680.1	24287647	24288041	19	-	-	-	-
Merged-NC_029690.1-8351709-1	NC_029690.1:8351486-8351932	+	19	923	rna-XM_025066707.1	2		NAC-T-2-2_peak_1006	-	-	-	-	NC_029690.1	8351486	8351932	19	gene-LOC107432553	product=uncharacterized LOC107432553%2C transcript variant X3
Merged-NW_015453411.1-243247-1	NW_015453411.1:243084-243410	+	19	-26901	gene-LOC112489133	2		NAC-T-2-2_peak_1051	-	-	-	-	NW_015453411.1	243084	243410	19
Merged-NC_029687.1-20011806-1	NC_029687.1:20011604-20012009	+	19	-841	rna-XM_016037904.2	1	NAC-T-2-1_peak_543		NC_029687.1	20011604	20012009	19	-	-	-	-	gene-LOC107427523	product=auxin transporter-like protein 2
Merged-NC_029684.1-9564921-1	NC_029684.1:9564759-9565083	+	19	-135	rna-XM_025075056.1	1	NAC-T-2-1_peak_360		NC_029684.1	9564759	9565083	19	-	-	-	-	gene-LOC112492069	product=probable leucine-rich repeat receptor-like protein kinase At1g35710
Merged-NC_029682.1-21784416-1	NC_029682.1:21784207-21784626	+	19	-23447	rna-XM_025073032.1	1	NAC-T-2-1_peak_246		NC_029682.1	21784207	21784626	19	-	-	-	-	gene-LOC112491425	product=uncharacterized LOC112491425
Merged-NC_029686.1-16454324-1	NC_029686.1:16454136-16454512	+	19	7974	rna-XM_016035468.2	2		NAC-T-2-2_peak_735	-	-	-	-	NC_029686.1	16454136	16454512	19	gene-LOC107425470	product=uncharacterized LOC107425470
Merged-NC_029688.1-10697764-1	NC_029688.1:10697567-10697961	+	19	-58145	rna-XR_003057426.1	2		NAC-T-2-2_peak_888	-	-	-	-	NC_029688.1	10697567	10697961	19
Merged-NW_015454471.1-8315-1	NW_015454471.1:8153-8477	+	19	3607	rna-XM_016014230.2	1	NAC-T-2-1_peak_756		NW_015454471.1	8153	8477	19	-	-	-	-	gene-LOC107407015	product=uncharacterized LOC107407015
Merged-NC_029679.1-36524145-1	NC_029679.1:36523982-36524309	+	19	2969	rna-XM_016046216.2	2		NAC-T-2-2_peak_129	-	-	-	-	NC_029679.1	36523982	36524309	19	gene-LOC107434724	product=25.3 kDa vesicle transport protein
Merged-NC_029679.1-34801797-1	NC_029679.1:34801497-34802097	+	19	-14858	gene-LOC107432883	2		NAC-T-2-2_peak_121	-	-	-	-	NC_029679.1	34801497	34802097	19
Merged-NC_029689.1-17129245-1	NC_029689.1:17129072-17129419	+	19	250	rna-XM_016042170.2	2		NAC-T-2-2_peak_981	-	-	-	-	NC_029689.1	17129072	17129419	19	gene-LOC107431279	product=uncharacterized LOC107431279
Merged-NW_015454582.1-745-1	NW_015454582.1:515-975	+	19	13203	rna-XM_025069748.1	1	NAC-T-2-1_peak_758		NW_015454582.1	515	975	19	-	-	-	-	gene-LOC107407216	product=protein ILITYHIA-like
Merged-NC_029690.1-4585154-1	NC_029690.1:4584950-4585359	+	19	-1165	rna-XM_016043160.2	1	NAC-T-2-1_peak_634		NC_029690.1	4584950	4585359	19	-	-	-	-	gene-LOC107432094	product=uncharacterized protein At3g28850
Merged-NC_029680.1-17568224-1	NC_029680.1:17567952-17568497	+	19	5379	rna-XR_003054938.1	2		NAC-T-2-2_peak_195	-	-	-	-	NC_029680.1	17567952	17568497	19
Merged-NC_029681.1-3702726-1	NC_029681.1:3702566-3702887	+	19	514	rna-XM_016020881.2	1	NAC-T-2-1_peak_148		NC_029681.1	3702566	3702887	19	-	-	-	-	gene-LOC107413031	product=germin-like protein subfamily 3 member 2
Merged-NC_029685.1-24755127-1	NC_029685.1:24754871-24755383	+	19	-6677	rna-XR_003056823.1	1	NAC-T-2-1_peak_433		NC_029685.1	24754871	24755383	19	-	-	-	-
Merged-NC_029684.1-2444810-1	NC_029684.1:2444608-2445013	+	19	-1065	rna-XM_016028941.2	1	NAC-T-2-1_peak_340		NC_029684.1	2444608	2445013	19	-	-	-	-	gene-LOC107420076	product=myb-related protein Zm38-like
Merged-NC_029679.1-20974096-1	NC_029679.1:20973916-20974276	+	19	14781	rna-XM_025074920.1	2		NAC-T-2-2_peak_62	-	-	-	-	NC_029679.1	20973916	20974276	19	gene-LOC107424690	product=protein SMG7L%2C transcript variant X3
Merged-NC_029679.1-21394416-1	NC_029679.1:21394242-21394590	+	19	17281	rna-XM_016035240.2	2		NAC-T-2-2_peak_63	-	-	-	-	NC_029679.1	21394242	21394590	19	gene-LOC107425269	product=putative E3 ubiquitin-protein ligase RING1a
Merged-NC_029682.1-21222837-1	NC_029682.1:21222673-21223001	+	19	-3148	rna-XM_016025613.2	1	NAC-T-2-1_peak_244		NC_029682.1	21222673	21223001	19	-	-	-	-	gene-LOC107417060	product=peroxidase 3-like
Merged-NC_029681.1-5332649-2	NC_029681.1:5332415-5332892	+	19	-2085	rna-XM_016021082.2	1&2	NAC-T-2-1_peak_151	NAC-T-2-2_peak_250	NC_029681.1	5332415	5332793	22	NC_029681.1	5332499	5332892	16	gene-LOC107413196	product=ultraviolet-B receptor UVR8-like%2C transcript variant X2
Merged-NC_029679.1-36326440-1	NC_029679.1:36326141-36326739	+	19	-3554	rna-XM_016045987.2	1	NAC-T-2-1_peak_82		NC_029679.1	36326141	36326739	19	-	-	-	-	gene-LOC107434510	product=zinc transporter 11
Merged-NC_029681.1-25013875-1	NC_029681.1:25013708-25014042	+	19	313	rna-XM_016022907.2	1	NAC-T-2-1_peak_196		NC_029681.1	25013708	25014042	19	-	-	-	-	gene-LOC107414733	product=ferric reduction oxidase 2-like
Merged-NC_029679.1-21423940-1	NC_029679.1:21423701-21424180	+	19	46805	rna-XM_016035240.2	1	NAC-T-2-1_peak_47		NC_029679.1	21423701	21424180	19	-	-	-	-	gene-LOC107425269	product=putative E3 ubiquitin-protein ligase RING1a
Merged-NC_029683.1-12948662-1	NC_029683.1:12948463-12948862	+	18	23466	gene-LOC107418626	2		NAC-T-2-2_peak_453	-	-	-	-	NC_029683.1	12948463	12948862	18
Merged-NC_029683.1-4466477-1	NC_029683.1:4466314-4466641	+	18	460	rna-XM_025074085.1	2		NAC-T-2-2_peak_433	-	-	-	-	NC_029683.1	4466314	4466641	18	gene-LOC107417768	product=protein trichome birefringence-like 41
Merged-NC_029687.1-6086658-1	NC_029687.1:6086467-6086849	+	18	5210	rna-XM_025077628.1	2		NAC-T-2-2_peak_791	-	-	-	-	NC_029687.1	6086467	6086849	18	gene-LOC107426566	product=uncharacterized LOC107426566%2C transcript variant X3
Merged-NW_015453473.1-80688-1	NW_015453473.1:80517-80860	+	18	2195	rna-XM_016046190.2	1	NAC-T-2-1_peak_690		NW_015453473.1	80517	80860	18	-	-	-	-	gene-LOC107434709	product=transcription factor MYB113-like
Merged-NC_029684.1-21467915-1	NC_029684.1:21467733-21468098	+	18	35104	gene-LOC107421477	1	NAC-T-2-1_peak_392		NC_029684.1	21467733	21468098	18	-	-	-	-
Merged-NC_029688.1-8682429-1	NC_029688.1:8682211-8682647	+	18	7841	rna-XM_025078664.1	2		NAC-T-2-2_peak_881	-	-	-	-	NC_029688.1	8682211	8682647	18	gene-LOC107428826	product=TMV resistance protein N-like%2C transcript variant X2
Merged-NW_015453438.1-34444-1	NW_015453438.1:34241-34648	+	18	3159	rna-TRNAC-ACA	2		NAC-T-2-2_peak_1070	-	-	-	-	NW_015453438.1	34241	34648	18
Merged-NC_029679.1-40573055-1	NC_029679.1:40572892-40573219	+	18	1184	gene-LOC107405797	1	NAC-T-2-1_peak_93		NC_029679.1	40572892	40573219	18	-	-	-	-
Merged-NC_029684.1-17335768-1	NC_029684.1:17335563-17335973	+	18	16338	rna-XM_016030543.2	2		NAC-T-2-2_peak_565	-	-	-	-	NC_029684.1	17335563	17335973	18	gene-LOC107421323	product=protein SABRE-like
Merged-NC_029684.1-17366956-1	NC_029684.1:17366785-17367128	+	18	-14850	rna-XM_016030543.2	2		NAC-T-2-2_peak_566	-	-	-	-	NC_029684.1	17366785	17367128	18	gene-LOC107421323	product=protein SABRE-like
Merged-NW_015453612.1-116764-1	NW_015453612.1:116575-116953	+	18	-45295	rna-XM_016010317.2	2		NAC-T-2-2_peak_1114	-	-	-	-	NW_015453612.1	116575	116953	18	gene-LOC107403433	product=ATP-dependent Clp protease ATP-binding subunit CLPT2%2C chloroplastic-like
Merged-NW_015453489.1-41884-1	NW_015453489.1:41681-42087	+	18	3402	rna-XM_025067711.1	2		NAC-T-2-2_peak_1095	-	-	-	-	NW_015453489.1	41681	42087	18	gene-LOC112489333	product=uncharacterized LOC112489333
Merged-NC_029681.1-16934253-1	NC_029681.1:16933867-16934639	+	18	-3505	rna-XM_016021899.2	2		NAC-T-2-2_peak_294	-	-	-	-	NC_029681.1	16933867	16934639	18	gene-LOC107413850	product=dual specificity tyrosine-phosphorylation-regulated kinase mbk-1%2C transcript variant X3
Merged-NC_029689.1-6724590-1	NC_029689.1:6724433-6724748	+	18	25513	rna-XR_003057958.1	2		NAC-T-2-2_peak_953	-	-	-	-	NC_029689.1	6724433	6724748	18
Merged-NC_029682.1-1509892-1	NC_029682.1:1509733-1510052	+	18	-8870	rna-XR_003055537.1	2		NAC-T-2-2_peak_336	-	-	-	-	NC_029682.1	1509733	1510052	18
Merged-NC_029684.1-14043111-1	NC_029684.1:14042930-14043293	+	18	-7324	rna-XM_016030422.2	2		NAC-T-2-2_peak_556	-	-	-	-	NC_029684.1	14042930	14043293	18	gene-LOC107421228	product=protein ECERIFERUM 2%2C transcript variant X2
Merged-NC_029679.1-11048980-1	NC_029679.1:11048743-11049218	+	18	580	rna-XM_016027646.2	2		NAC-T-2-2_peak_27	-	-	-	-	NC_029679.1	11048743	11049218	18	gene-LOC107418938	product=ras-related protein RABF2a%2C transcript variant X1
Merged-NC_029684.1-644152-1	NC_029684.1:643946-644358	+	18	-1168	rna-XM_016028619.2	2		NAC-T-2-2_peak_509	-	-	-	-	NC_029684.1	643946	644358	18	gene-LOC107419806	product=dehydrin ERD14
Merged-NC_029680.1-14129070-1	NC_029680.1:14128908-14129233	+	18	1936	rna-XM_025070333.1	2		NAC-T-2-2_peak_179	-	-	-	-	NC_029680.1	14128908	14129233	18	gene-LOC107411337	product=uncharacterized LOC107411337
Merged-NC_029689.1-395465-1	NC_029689.1:395174-395757	+	18	-14306	rna-XM_016040507.2	2		NAC-T-2-2_peak_923	-	-	-	-	NC_029689.1	395174	395757	18	gene-LOC107429761	product=caffeic acid 3-O-methyltransferase-like
Merged-NC_029689.1-13768861-1	NC_029689.1:13768656-13769067	+	18	-1040	rna-XM_016041762.2	2		NAC-T-2-2_peak_972	-	-	-	-	NC_029689.1	13768656	13769067	18	gene-LOC107430887	product=protein SCO1 homolog 1%2C mitochondrial
Merged-NC_029683.1-85207-1	NC_029683.1:84678-85737	+	18	3262	rna-XR_003056161.1	2		NAC-T-2-2_peak_422	-	-	-	-	NC_029683.1	84678	85737	18
Merged-NC_029682.1-12521226-1	NC_029682.1:12520951-12521501	+	18	356	rna-XM_025072911.1	2		NAC-T-2-2_peak_362	-	-	-	-	NC_029682.1	12520951	12521501	18	gene-LOC112491363	product=uncharacterized LOC112491363
Merged-NC_029687.1-9232523-2	NC_029687.1:9232320-9232727	+	18	-3611	rna-XM_016037134.2	1&2	NAC-T-2-1_peak_515	NAC-T-2-2_peak_799	NC_029687.1	9232340	9232706	22	NC_029687.1	9232320	9232727	14	gene-LOC107426837	product=zinc finger protein-like 1 homolog
Merged-NC_029685.1-9371537-1	NC_029685.1:9371351-9371724	+	18	-15980	rna-XM_016031627.2	2		NAC-T-2-2_peak_632	-	-	-	-	NC_029685.1	9371351	9371724	18	gene-LOC107422206	product=cinnamoyl-CoA reductase 1-like
Merged-NC_029689.1-13889081-1	NC_029689.1:13888905-13889258	+	17	1268	rna-XM_016041743.2	1	NAC-T-2-1_peak_618		NC_029689.1	13888905	13889258	17	-	-	-	-	gene-LOC107430872	product=purine permease 3-like
Merged-NC_029690.1-4684416-1	NC_029690.1:4684252-4684580	+	17	-69	rna-XM_016043146.2	2		NAC-T-2-2_peak_996	-	-	-	-	NC_029690.1	4684252	4684580	17	gene-LOC107432086	product=1-aminocyclopropane-1-carboxylate oxidase homolog 4-like
Merged-NC_029679.1-12228808-1	NC_029679.1:12228646-12228970	+	17	-29916	rna-XM_016030049.2	2		NAC-T-2-2_peak_33	-	-	-	-	NC_029679.1	12228646	12228970	17	gene-LOC107420951	product=protein ECERIFERUM 3
Merged-NC_029687.1-13624975-1	NC_029687.1:13624718-13625233	+	17	-1277	rna-XM_016037480.2	2		NAC-T-2-2_peak_824	-	-	-	-	NC_029687.1	13624718	13625233	17	gene-LOC107427132	product=protein FAR1-RELATED SEQUENCE 5%2C transcript variant X3
Merged-NC_029687.1-7944406-1	NC_029687.1:7944242-7944571	+	17	2325	rna-XM_016036732.2	1	NAC-T-2-1_peak_511		NC_029687.1	7944242	7944571	17	-	-	-	-	gene-LOC107426535	product=aminoacylase-1-like%2C transcript variant X2
Merged-NC_029684.1-10176235-1	NC_029684.1:10175993-10176478	+	17	-2446	rna-XM_016029965.2	2		NAC-T-2-2_peak_542	-	-	-	-	NC_029684.1	10175993	10176478	17	gene-LOC107420901	product=patatin-like protein 2
Merged-NC_029679.1-14331993-1	NC_029679.1:14331762-14332224	+	17	51032	rna-XM_016029609.1	1	NAC-T-2-1_peak_30		NC_029679.1	14331762	14332224	17	-	-	-	-	gene-LOC107420610	product=cysteine-rich receptor-like protein kinase 10
Merged-NW_015453399.1-353324-1	NW_015453399.1:353161-353488	+	17	-43581	rna-XM_016044754.2	2		NAC-T-2-2_peak_1039	-	-	-	-	NW_015453399.1	353161	353488	17	gene-LOC107433468	product=allantoate deiminase 1
Merged-NC_029685.1-6935240-1	NC_029685.1:6935068-6935413	+	17	2416	rna-XM_016031509.2	2		NAC-T-2-2_peak_622	-	-	-	-	NC_029685.1	6935068	6935413	17	gene-LOC107422101	product=protein FAR1-RELATED SEQUENCE 5-like
Merged-NC_029685.1-24464065-1	NC_029685.1:24463747-24464383	+	17	1369	gene-LOC107423343	2		NAC-T-2-2_peak_680	-	-	-	-	NC_029685.1	24463747	24464383	17
Merged-NC_029682.1-30159551-1	NC_029682.1:30159368-30159735	+	17	2143	rna-XM_025073140.1	2		NAC-T-2-2_peak_418	-	-	-	-	NC_029682.1	30159368	30159735	17	gene-LOC107417419	product=O-acyltransferase WSD1-like
Merged-NC_029683.1-13987104-1	NC_029683.1:13986934-13987274	+	17	-1792	gene-LOC107418660	2		NAC-T-2-2_peak_456	-	-	-	-	NC_029683.1	13986934	13987274	17
Merged-NC_029685.1-24899993-1	NC_029685.1:24899743-24900244	+	17	30822	rna-XM_016032923.1	1	NAC-T-2-1_peak_434		NC_029685.1	24899743	24900244	17	-	-	-	-	gene-LOC107423376	product=probable LRR receptor-like serine/threonine-protein kinase At3g47570
Merged-NC_029685.1-12479350-1	NC_029685.1:12479166-12479535	+	17	329	rna-XR_001581877.2	1	NAC-T-2-1_peak_413		NC_029685.1	12479166	12479535	17	-	-	-	-
Merged-NC_029690.1-16135353-1	NC_029690.1:16135191-16135516	+	17	74013	rna-XM_016044319.2	1	NAC-T-2-1_peak_655		NC_029690.1	16135191	16135516	17	-	-	-	-	gene-LOC107433075	product=serine/threonine-protein kinase-like protein CCR1
Merged-NC_029685.1-1517428-1	NC_029685.1:1517201-1517656	+	17	-13841	rna-XM_016031201.2	2		NAC-T-2-2_peak_607	-	-	-	-	NC_029685.1	1517201	1517656	17	gene-LOC107421858	product=pentatricopeptide repeat-containing protein At5g08305
Merged-NC_029683.1-18213976-1	NC_029683.1:18213788-18214164	+	17	4087	rna-XM_016027698.2	2		NAC-T-2-2_peak_469	-	-	-	-	NC_029683.1	18213788	18214164	17	gene-LOC107418989	product=probable N-acetyltransferase HLS1
Merged-NC_029679.1-33912114-1	NC_029679.1:33911955-33912274	+	17	6172	rna-XM_016042751.1	2		NAC-T-2-2_peak_116	-	-	-	-	NC_029679.1	33911955	33912274	17	gene-LOC107431759	product=aspartic proteinase nepenthesin-1-like
Merged-NC_029681.1-11977026-1	NC_029681.1:11976848-11977204	+	17	-14691	rna-XM_016021705.2	1	NAC-T-2-1_peak_165		NC_029681.1	11976848	11977204	17	-	-	-	-	gene-LOC107413693	product=auxin response factor 18-like
Merged-NC_029686.1-17188445-1	NC_029686.1:17188243-17188648	+	17	-12316	rna-XM_016035521.2	2		NAC-T-2-2_peak_737	-	-	-	-	NC_029686.1	17188243	17188648	17	gene-LOC107425513	product=26S proteasome non-ATPase regulatory subunit 12 homolog A
Merged-NC_029686.1-18705242-1	NC_029686.1:18704875-18705610	+	17	6593	rna-TRNAE-CUC-7	2		NAC-T-2-2_peak_746	-	-	-	-	NC_029686.1	18704875	18705610	17
Merged-NC_029687.1-10440363-1	NC_029687.1:10440184-10440542	+	17	14283	gene-LOC107426949	2		NAC-T-2-2_peak_810	-	-	-	-	NC_029687.1	10440184	10440542	17
Merged-NC_029683.1-28970199-1	NC_029683.1:28969935-28970463	+	17	15020	rna-XM_025074249.1	2		NAC-T-2-2_peak_499	-	-	-	-	NC_029683.1	28969935	28970463	17	gene-LOC107419549	product=probable cyclic nucleotide-gated ion channel 20%2C chloroplastic
Merged-NC_029685.1-13788567-1	NC_029685.1:13788342-13788792	+	17	-1422	rna-XM_016031985.2	2		NAC-T-2-2_peak_650	-	-	-	-	NC_029685.1	13788342	13788792	17	gene-LOC107422524	product=protein disulfide isomerase pTAC5%2C chloroplastic-like
Merged-NC_029679.1-9124619-1	NC_029679.1:9124454-9124784	+	17	3121	rna-XM_016025074.2	1	NAC-T-2-1_peak_19		NC_029679.1	9124454	9124784	17	-	-	-	-	gene-LOC107416563	product=kinesin-like protein KIN-14F
Merged-NW_015453862.1-54438-1	NW_015453862.1:54255-54622	+	17	1683	rna-XM_016012115.1	2		NAC-T-2-2_peak_1155	-	-	-	-	NW_015453862.1	54255	54622	17	gene-LOC107405104	product=putative RING-H2 finger protein ATL53
Merged-NC_029679.1-13784782-1	NC_029679.1:13784609-13784955	+	17	-11081	rna-XM_016028659.2	1	NAC-T-2-1_peak_29		NC_029679.1	13784609	13784955	17	-	-	-	-	gene-LOC107419838	product=homeobox-leucine zipper protein MERISTEM L1%2C transcript variant X1
Merged-NC_029679.1-29672468-2	NC_029679.1:29671969-29672858	+	16.5	3085	rna-XM_016038633.2	1&2	NAC-T-2-1_peak_71	NAC-T-2-2_peak_103	NC_029679.1	29672431	29672858	16	NC_029679.1	29671969	29672614	17	gene-LOC107428155	product=uncharacterized LOC107428155%2C transcript variant X1
Merged-NC_029687.1-10809919-1	NC_029687.1:10809720-10810119	+	16	-19143	rna-XM_025077619.1	1	NAC-T-2-1_peak_521		NC_029687.1	10809720	10810119	16	-	-	-	-	gene-LOC107426943	product=2-C-methyl-D-erythritol 4-phosphate cytidylyltransferase%2C chloroplastic-like%2C transcript variant X2
Merged-NC_029681.1-17482750-1	NC_029681.1:17482428-17483073	+	16	-5597	rna-XM_016021972.2	2		NAC-T-2-2_peak_296	-	-	-	-	NC_029681.1	17482428	17483073	16	gene-LOC107413918	product=probable inactive receptor-like protein kinase At3g56050
Merged-NW_015453485.1-48316-1	NW_015453485.1:48145-48487	+	16	-1903	rna-XM_016046400.2	2		NAC-T-2-2_peak_1093	-	-	-	-	NW_015453485.1	48145	48487	16	gene-LOC107434890	product=uncharacterized LOC107434890
Merged-NC_029685.1-14042280-1	NC_029685.1:14042108-14042452	+	16	13113	rna-XM_016032023.2	1	NAC-T-2-1_peak_417		NC_029685.1	14042108	14042452	16	-	-	-	-	gene-LOC107422561	product=probable F-box protein At4g22165
Merged-NC_029687.1-11336625-1	NC_029687.1:11336422-11336828	+	16	-23280	rna-XM_016037339.2	1	NAC-T-2-1_peak_523		NC_029687.1	11336422	11336828	16	-	-	-	-	gene-LOC107427006	product=putative UDP-glucose glucosyltransferase
Merged-NW_015453589.1-19458-1	NW_015453589.1:19289-19628	+	16	-60697	rna-XM_016010121.1	2		NAC-T-2-2_peak_1109	-	-	-	-	NW_015453589.1	19289	19628	16	gene-LOC107403253	product=F-box/kelch-repeat protein At3g06240-like
Merged-NC_029684.1-18156494-1	NC_029684.1:18156302-18156687	+	16	54705	rna-XM_016030582.2	1	NAC-T-2-1_peak_384		NC_029684.1	18156302	18156687	16	-	-	-	-	gene-LOC107421352	product=serine/threonine protein phosphatase 2A 57 kDa regulatory subunit B' kappa isoform
Merged-NC_029685.1-23972662-1	NC_029685.1:23972502-23972823	+	16	2128	gene-LOC107423304	2		NAC-T-2-2_peak_679	-	-	-	-	NC_029685.1	23972502	23972823	16
Merged-NC_029686.1-8363997-1	NC_029686.1:8363800-8364195	+	16	-346	rna-XM_016034609.2	1	NAC-T-2-1_peak_451		NC_029686.1	8363800	8364195	16	-	-	-	-	gene-LOC107424751	product=methylesterase 10-like
Merged-NC_029688.1-170984-1	NC_029688.1:170819-171150	+	16	12892	rna-XM_016038510.2	1	NAC-T-2-1_peak_551		NC_029688.1	170819	171150	16	-	-	-	-	gene-LOC107428055	product=probable potassium transporter 17
Merged-NC_029685.1-22184556-1	NC_029685.1:22184376-22184736	+	16	1575	rna-XM_016032680.2	2		NAC-T-2-2_peak_672	-	-	-	-	NC_029685.1	22184376	22184736	16	gene-LOC107423155	product=pre-rRNA-processing protein TSR2 homolog
Merged-NC_029682.1-25383703-1	NC_029682.1:25383445-25383962	+	16	-24460	rna-XM_016025797.2	2		NAC-T-2-2_peak_403	-	-	-	-	NC_029682.1	25383445	25383962	16	gene-LOC107417201	product=trans-resveratrol di-O-methyltransferase-like
Merged-NC_029690.1-2715190-1	NC_029690.1:2714918-2715463	+	16	1220	rna-XM_025066560.1	1	NAC-T-2-1_peak_628		NC_029690.1	2714918	2715463	16	-	-	-	-	gene-LOC107431773	product=E3 ubiquitin-protein ligase At3g02290-like%2C transcript variant X4
Merged-NC_029683.1-18976828-1	NC_029683.1:18976645-18977012	+	16	-50708	gene-LOC107419021	1	NAC-T-2-1_peak_312		NC_029683.1	18976645	18977012	16	-	-	-	-
Merged-NC_029686.1-17410323-1	NC_029686.1:17410074-17410572	+	16	-13910	rna-XR_001582137.2	2		NAC-T-2-2_peak_739	-	-	-	-	NC_029686.1	17410074	17410572	16
Merged-NW_015453732.1-90483-1	NW_015453732.1:90170-90796	+	16	26034	rna-XM_016011304.2	2		NAC-T-2-2_peak_1136	-	-	-	-	NW_015453732.1	90170	90796	16	gene-LOC107404356	product=probable L-gulonolactone oxidase 6
Merged-NC_029679.1-8266499-1	NC_029679.1:8266140-8266858	+	16	765	rna-XM_016023933.2	1	NAC-T-2-1_peak_18		NC_029679.1	8266140	8266858	16	-	-	-	-	gene-LOC107415581	product=uncharacterized LOC107415581
Merged-NC_029681.1-5682123-1	NC_029681.1:5681745-5682501	+	16	-4458	rna-XM_016021129.2	1	NAC-T-2-1_peak_153		NC_029681.1	5681745	5682501	16	-	-	-	-	gene-LOC107413232	product=oxysterol-binding protein-related protein 2A-like%2C transcript variant X2
Merged-NC_029689.1-13335154-1	NC_029689.1:13334992-13335317	+	16	-2702	rna-XR_003057801.1	1	NAC-T-2-1_peak_616		NC_029689.1	13334992	13335317	16	-	-	-	-
Merged-NC_029687.1-15837245-1	NC_029687.1:15837078-15837412	+	16	-59138	rna-XM_016037563.2	2		NAC-T-2-2_peak_831	-	-	-	-	NC_029687.1	15837078	15837412	16	gene-LOC107427202	product=cytochrome P450 87A3-like
Merged-NC_029685.1-18396377-1	NC_029685.1:18396151-18396604	+	16	3524	rna-XM_016032408.2	2		NAC-T-2-2_peak_668	-	-	-	-	NC_029685.1	18396151	18396604	16	gene-LOC107422892	product=CASP-like protein 5B3
Merged-NC_029685.1-358817-1	NC_029685.1:358570-359064	+	16	9421	rna-XM_016031096.2	2		NAC-T-2-2_peak_603	-	-	-	-	NC_029685.1	358570	359064	16	gene-LOC107421781	product=putative disease resistance RPP13-like protein 1
Merged-NC_029680.1-12902027-1	NC_029680.1:12901844-12902210	+	16	-239	rna-XM_016018857.2	2		NAC-T-2-2_peak_176	-	-	-	-	NC_029680.1	12901844	12902210	16	gene-LOC107411301	product=fasciclin-like arabinogalactan protein 12
Merged-NC_029679.1-27188303-1	NC_029679.1:27188060-27188547	+	16	-9905	rna-XR_003053790.1	1	NAC-T-2-1_peak_61		NC_029679.1	27188060	27188547	16	-	-	-	-
Merged-NW_015453705.1-21768-1	NW_015453705.1:21566-21971	+	16	-9276	rna-XM_025068551.1	1	NAC-T-2-1_peak_721		NW_015453705.1	21566	21971	16	-	-	-	-	gene-LOC107404189	product=zinc finger CCCH domain-containing protein 29-like%2C transcript variant X1
Merged-NC_029690.1-7146474-1	NC_029690.1:7146306-7146643	+	16	-4903	rna-XM_016043506.2	1	NAC-T-2-1_peak_636		NC_029690.1	7146306	7146643	16	-	-	-	-	gene-LOC107432381	product=polygalacturonase-like
Merged-NC_029680.1-7459787-1	NC_029680.1:7459590-7459985	+	16	-5322	rna-XM_016018374.2	1	NAC-T-2-1_peak_107		NC_029680.1	7459590	7459985	16	-	-	-	-	gene-LOC107410893	product=probable protein phosphatase 2C 24
Merged-NC_029679.1-39879525-1	NC_029679.1:39879364-39879686	+	16	-469	rna-XM_025071261.1	1	NAC-T-2-1_peak_91		NC_029679.1	39879364	39879686	16	-	-	-	-	gene-LOC107405325	product=histone-lysine N-methyltransferase ASHH3
Merged-NC_029679.1-32056581-1	NC_029679.1:32056394-32056768	+	16	-19506	rna-XM_025070574.1	2		NAC-T-2-2_peak_110	-	-	-	-	NC_029679.1	32056394	32056768	16	gene-LOC107430553	product=G-type lectin S-receptor-like serine/threonine-protein kinase SD1-1
Merged-NC_029679.1-33972205-1	NC_029679.1:33972029-33972382	+	16	-3034	rna-XM_016043103.2	2		NAC-T-2-2_peak_118	-	-	-	-	NC_029679.1	33972029	33972382	16	gene-LOC107432045	product=heat shock 70 kDa protein 16
Merged-NC_029683.1-1895849-1	NC_029683.1:1895683-1896015	+	16	4241	rna-XR_003056008.1	2		NAC-T-2-2_peak_426	-	-	-	-	NC_029683.1	1895683	1896015	16
Merged-NC_029679.1-30430286-1	NC_029679.1:30430030-30430542	+	16	-11287	gene-LOC107428713	2		NAC-T-2-2_peak_105	-	-	-	-	NC_029679.1	30430030	30430542	16
Merged-NC_029687.1-13616450-1	NC_029687.1:13616253-13616647	+	16	-9802	rna-XM_016037480.2	1	NAC-T-2-1_peak_531		NC_029687.1	13616253	13616647	16	-	-	-	-	gene-LOC107427132	product=protein FAR1-RELATED SEQUENCE 5%2C transcript variant X3
Merged-NC_029683.1-2088533-1	NC_029683.1:2088315-2088752	+	16	-3445	rna-XM_016026142.1	1	NAC-T-2-1_peak_275		NC_029683.1	2088315	2088752	16	-	-	-	-	gene-LOC107417534	product=uncharacterized LOC107417534
Merged-NC_029681.1-22878814-1	NC_029681.1:22878655-22878974	+	16	11116	rna-XM_016022658.2	1	NAC-T-2-1_peak_191		NC_029681.1	22878655	22878974	16	-	-	-	-	gene-LOC107414516	product=cytokinin hydroxylase-like
Merged-NC_029681.1-1616759-1	NC_029681.1:1616591-1616928	+	16	21988	gene-LOC107412834	2		NAC-T-2-2_peak_237	-	-	-	-	NC_029681.1	1616591	1616928	16
Merged-NC_029681.1-11197904-1	NC_029681.1:11197715-11198094	+	16	-7818	rna-XM_016021688.2	2		NAC-T-2-2_peak_270	-	-	-	-	NC_029681.1	11197715	11198094	16	gene-LOC107413676	product=uncharacterized LOC107413676
Merged-NC_029683.1-6700103-1	NC_029683.1:6699909-6700297	+	16	3735	rna-XM_016026691.2	1	NAC-T-2-1_peak_282		NC_029683.1	6699909	6700297	16	-	-	-	-	gene-LOC107418024	product=palmitoyl-acyl carrier protein thioesterase%2C chloroplastic-like
Merged-NC_029688.1-16927536-1	NC_029688.1:16927312-16927760	+	16	4040	rna-XM_016039951.2	2		NAC-T-2-2_peak_910	-	-	-	-	NC_029688.1	16927312	16927760	16	gene-LOC107429291	product=21 kDa protein-like
Merged-NC_029679.1-35050749-1	NC_029679.1:35050557-35050942	+	16	-11151	rna-XM_025070903.1	2		NAC-T-2-2_peak_124	-	-	-	-	NC_029679.1	35050557	35050942	16	gene-LOC112490679	product=receptor-like protein 6
Merged-NC_029682.1-26820052-1	NC_029682.1:26819782-26820323	+	16	-78	rna-XM_025072499.1	2		NAC-T-2-2_peak_407	-	-	-	-	NC_029682.1	26819782	26820323	16	gene-LOC107417241	product=uncharacterized LOC107417241
Merged-NC_029679.1-15969159-1	NC_029679.1:15968955-15969363	+	16	2447	rna-XM_016031238.2	1	NAC-T-2-1_peak_34		NC_029679.1	15968955	15969363	16	-	-	-	-	gene-LOC107421885	product=U-box domain-containing protein 8
Merged-NC_029690.1-13101826-1	NC_029690.1:13101627-13102026	+	16	-19985	rna-XM_025066950.1	1	NAC-T-2-1_peak_648		NC_029690.1	13101627	13102026	16	-	-	-	-	gene-LOC107432934	product=RAB6A-GEF complex partner protein 1-like
Merged-NC_029690.1-1261888-1	NC_029690.1:1261627-1262149	+	16	921	rna-XM_016042619.2	1	NAC-T-2-1_peak_625		NC_029690.1	1261627	1262149	16	-	-	-	-	gene-LOC107431647	product=protein EARLY RESPONSIVE TO DEHYDRATION 15%2C transcript variant X1
Merged-NC_029690.1-16278483-1	NC_029690.1:16278205-16278761	+	16	35662	rna-XM_016044328.2	1	NAC-T-2-1_peak_656		NC_029690.1	16278205	16278761	16	-	-	-	-	gene-LOC107433081	product=thioredoxin O1%2C mitochondrial-like
Merged-NC_029682.1-16238770-1	NC_029682.1:16238439-16239102	+	16	4629	rna-XM_016025131.2	2		NAC-T-2-2_peak_377	-	-	-	-	NC_029682.1	16238439	16239102	16	gene-LOC107416618	product=wall-associated receptor kinase-like 8
Merged-NC_029682.1-5853516-1	NC_029682.1:5853229-5853803	+	16	2785	rna-XM_016024061.2	1	NAC-T-2-1_peak_216		NC_029682.1	5853229	5853803	16	-	-	-	-	gene-LOC107415686	product=NEDD8 ultimate buster 1
Merged-NC_029686.1-10730059-1	NC_029686.1:10729876-10730242	+	16	4201	rna-XM_016034955.2	1	NAC-T-2-1_peak_462		NC_029686.1	10729876	10730242	16	-	-	-	-	gene-LOC107425028	product=LRR receptor-like serine/threonine-protein kinase HSL2
Merged-NW_015453411.1-133598-1	NW_015453411.1:133434-133762	+	16	82748	gene-LOC112489133	1	NAC-T-2-1_peak_670		NW_015453411.1	133434	133762	16	-	-	-	-
Merged-NC_029684.1-13458529-1	NC_029684.1:13458323-13458735	+	16	9787	rna-XM_025075099.1	1	NAC-T-2-1_peak_377		NC_029684.1	13458323	13458735	16	-	-	-	-	gene-LOC107421201	product=AFG1-like ATPase
Merged-NC_029685.1-18157243-1	NC_029685.1:18157072-18157415	+	16	4932	rna-XM_025075870.1	1	NAC-T-2-1_peak_424		NC_029685.1	18157072	18157415	16	-	-	-	-	gene-LOC107422848	product=protein LIGHT-DEPENDENT SHORT HYPOCOTYLS 4
Merged-NC_029680.1-8716818-1	NC_029680.1:8716647-8716989	+	16	-4810	rna-XM_016018473.2	1	NAC-T-2-1_peak_113		NC_029680.1	8716647	8716989	16	-	-	-	-	gene-LOC107410972	product=scarecrow-like protein 14
Merged-NC_029681.1-19783307-1	NC_029681.1:19783116-19783499	+	16	2500	rna-XM_016022277.2	1	NAC-T-2-1_peak_184		NC_029681.1	19783116	19783499	16	-	-	-	-	gene-LOC107414178	product=L-ascorbate oxidase homolog
Merged-NC_029681.1-26075899-1	NC_029681.1:26075742-26076057	+	16	-1519	rna-XM_016023199.2	2		NAC-T-2-2_peak_329	-	-	-	-	NC_029681.1	26075742	26076057	16	gene-LOC107414972	product=homeobox-leucine zipper protein ATHB-12-like
Merged-NC_029690.1-13792398-1	NC_029690.1:13792240-13792556	+	16	16647	rna-XM_016044233.2	2		NAC-T-2-2_peak_1018	-	-	-	-	NC_029690.1	13792240	13792556	16	gene-LOC107432998	product=14 kDa zinc-binding protein
Merged-NW_015453705.1-60447-1	NW_015453705.1:60287-60607	+	16	2022	rna-XM_016011139.2	1	NAC-T-2-1_peak_722		NW_015453705.1	60287	60607	16	-	-	-	-	gene-LOC107404192	product=gibberellin 2-beta-dioxygenase 1
Merged-NC_029687.1-17637-1	NC_029687.1:17416-17859	+	16	-134	rna-XM_016035795.2	1	NAC-T-2-1_peak_495		NC_029687.1	17416	17859	16	-	-	-	-	gene-LOC107425763	product=uncharacterized LOC107425763
Merged-NC_029689.1-16939996-1	NC_029689.1:16939704-16940289	+	16	-1756	rna-XM_016042182.2	2		NAC-T-2-2_peak_980	-	-	-	-	NC_029689.1	16939704	16940289	16	gene-LOC107431289	product=uncharacterized LOC107431289
Merged-NC_029689.1-13808892-1	NC_029689.1:13808715-13809070	+	16	-1140	rna-XM_016041772.2	2		NAC-T-2-2_peak_973	-	-	-	-	NC_029689.1	13808715	13809070	16	gene-LOC107430897	product=ERBB-3 BINDING PROTEIN 1%2C transcript variant X2
Merged-NC_029679.1-12164825-1	NC_029679.1:12164653-12164998	+	16	14082	rna-XM_025077843.1	2		NAC-T-2-2_peak_32	-	-	-	-	NC_029679.1	12164653	12164998	16	gene-LOC107419167	product=protein FAR1-RELATED SEQUENCE 5-like
Merged-NC_029685.1-22791999-1	NC_029685.1:22791833-22792166	+	16	3363	rna-XM_016032750.2	2		NAC-T-2-2_peak_673	-	-	-	-	NC_029685.1	22791833	22792166	16	gene-LOC107423225	product=guanylate kinase 3%2C chloroplastic%2C transcript variant X1
Merged-NC_029683.1-21968766-1	NC_029683.1:21968561-21968971	+	16	-9997	rna-XM_016027820.2	2		NAC-T-2-2_peak_483	-	-	-	-	NC_029683.1	21968561	21968971	16	gene-LOC107419091	product=uncharacterized LOC107419091%2C transcript variant X1
Merged-NW_015453748.1-65346-2	NW_015453748.1:65080-65671	+	15.5	1642	rna-XM_016011400.2	1&2	NAC-T-2-1_peak_727	NAC-T-2-2_peak_1141	NW_015453748.1	65080	65523	16	NW_015453748.1	65111	65671	15	gene-LOC107404451	product=heavy metal-associated isoprenylated plant protein 30-like
Merged-NC_029681.1-14148496-1	NC_029681.1:14148322-14148670	+	15	-5644	rna-XM_016021815.2	2		NAC-T-2-2_peak_282	-	-	-	-	NC_029681.1	14148322	14148670	15	gene-LOC107413773	product=40S ribosomal protein S4-like
Merged-NW_015453678.1-51280-1	NW_015453678.1:51120-51440	+	15	3490	rna-XM_016010951.2	2		NAC-T-2-2_peak_1131	-	-	-	-	NW_015453678.1	51120	51440	15	gene-LOC107404017	product=uncharacterized LOC107404017%2C transcript variant X2
Merged-NC_029684.1-18639381-1	NC_029684.1:18639200-18639562	+	15	-2343	rna-XR_003056232.1	2		NAC-T-2-2_peak_576	-	-	-	-	NC_029684.1	18639200	18639562	15
Merged-NC_029682.1-28631977-1	NC_029682.1:28631812-28632142	+	15	1220	rna-XM_016025935.2	2		NAC-T-2-2_peak_413	-	-	-	-	NC_029682.1	28631812	28632142	15	gene-LOC107417321	product=centromere/kinetochore protein zw10 homolog%2C transcript variant X1
Merged-NW_015453427.1-245763-1	NW_015453427.1:245517-246010	+	15	3142	rna-XM_016045526.2	2		NAC-T-2-2_peak_1062	-	-	-	-	NW_015453427.1	245517	246010	15	gene-LOC107434113	product=laccase-1
Merged-NW_015453827.1-20976-1	NW_015453827.1:20814-21139	+	15	-3937	gene-LOC107404951	1	NAC-T-2-1_peak_735		NW_015453827.1	20814	21139	15	-	-	-	-
Merged-NC_029689.1-463104-1	NC_029689.1:462922-463286	+	15	1430	rna-XM_016040541.2	2		NAC-T-2-2_peak_924	-	-	-	-	NC_029689.1	462922	463286	15	gene-LOC107429792	product=ORM1-like protein 1
Merged-NC_029679.1-33554665-1	NC_029679.1:33554344-33554986	+	15	-5857	rna-XM_016042698.2	2		NAC-T-2-2_peak_114	-	-	-	-	NC_029679.1	33554344	33554986	15	gene-LOC107431716	product=chitin-inducible gibberellin-responsive protein 1-like
Merged-NC_029680.1-4647342-1	NC_029680.1:4647183-4647502	+	15	-3795	rna-XM_025070367.1	2		NAC-T-2-2_peak_148	-	-	-	-	NC_029680.1	4647183	4647502	15	gene-LOC107410625	product=F-box protein At2g26850%2C transcript variant X1
Merged-NC_029687.1-8071622-1	NC_029687.1:8071459-8071785	+	15	-8374	rna-XM_016036945.2	1	NAC-T-2-1_peak_512		NC_029687.1	8071459	8071785	15	-	-	-	-	gene-LOC107426702	product=arginine decarboxylase
Merged-NW_015453480.1-148449-1	NW_015453480.1:148253-148645	+	15	1968	rna-XR_003053602.1	2		NAC-T-2-2_peak_1089	-	-	-	-	NW_015453480.1	148253	148645	15
Merged-NC_029688.1-912357-1	NC_029688.1:912169-912546	+	15	-846	rna-XM_016038544.1	1	NAC-T-2-1_peak_552		NC_029688.1	912169	912546	15	-	-	-	-	gene-LOC107428083	product=uncharacterized acetyltransferase At3g50280-like
Merged-NC_029681.1-18120973-1	NC_029681.1:18120808-18121138	+	15	1158	rna-XM_016022030.2	2		NAC-T-2-2_peak_298	-	-	-	-	NC_029681.1	18120808	18121138	15	gene-LOC107413960	product=uroporphyrinogen decarboxylase
Merged-NC_029685.1-18037019-1	NC_029685.1:18036780-18037258	+	15	997	rna-XM_016032352.2	2		NAC-T-2-2_peak_665	-	-	-	-	NC_029685.1	18036780	18037258	15	gene-LOC107422843	product=polyubiquitin-like
Merged-NC_029679.1-20594027-1	NC_029679.1:20593866-20594189	+	14	1560	rna-XM_016034446.2	2		NAC-T-2-2_peak_58	-	-	-	-	NC_029679.1	20593866	20594189	14	gene-LOC107424598	product=CASP-like protein 1C1
Merged-NC_029679.1-1140425-1	NC_029679.1:1140147-1140704	+	14	-13862	rna-XM_016028171.2	2		NAC-T-2-2_peak_7	-	-	-	-	NC_029679.1	1140147	1140704	14	gene-LOC107419385	product=UDP-glucuronate 4-epimerase 3
Merged-NC_029687.1-2676802-1	NC_029687.1:2676615-2676990	+	14	1280	rna-XM_016036243.2	2		NAC-T-2-2_peak_780	-	-	-	-	NC_029687.1	2676615	2676990	14	gene-LOC107426141	product=long chain acyl-CoA synthetase 1%2C transcript variant X4
Merged-NC_029690.1-14557840-1	NC_029690.1:14557671-14558010	+	14	-6647	rna-XM_025066958.1	2		NAC-T-2-2_peak_1021	-	-	-	-	NC_029690.1	14557671	14558010	14	gene-LOC107433030	product=disease resistance protein At4g27190-like
Merged-NC_029682.1-15009045-1	NC_029682.1:15008881-15009210	+	14	5307	rna-XM_016024992.2	2		NAC-T-2-2_peak_372	-	-	-	-	NC_029682.1	15008881	15009210	14	gene-LOC107416504	product=MLO-like protein 3
Merged-NC_029679.1-30835060-1	NC_029679.1:30834836-30835285	+	14	-705	rna-XM_016039844.2	2		NAC-T-2-2_peak_108	-	-	-	-	NC_029679.1	30834836	30835285	14	gene-LOC107429189	product=transcription factor bHLH91-like
Merged-NW_015457547.1-1352-1	NW_015457547.1:1171-1534	+	14	421	rna-XM_025070249.1	2		NAC-T-2-2_peak_1203	-	-	-	-	NW_015457547.1	1171	1534	14	gene-LOC107409816	product=protein HASTY 1-like%2C transcript variant X2
Merged-NC_029690.1-10834436-1	NC_029690.1:10834248-10834624	+	14	1895	rna-XM_016043985.2	1	NAC-T-2-1_peak_642		NC_029690.1	10834248	10834624	14	-	-	-	-	gene-LOC107432792	product=diaminopimelate epimerase%2C chloroplastic
Merged-NW_015453397.1-978740-1	NW_015453397.1:978544-978937	+	14	1922	rna-XM_016044726.2	2		NAC-T-2-2_peak_1034	-	-	-	-	NW_015453397.1	978544	978937	14	gene-LOC107433438	product=probable methyltransferase PMT16
Merged-NC_029686.1-9162960-1	NC_029686.1:9162790-9163131	+	14	905	rna-XM_016034675.2	1	NAC-T-2-1_peak_456		NC_029686.1	9162790	9163131	14	-	-	-	-	gene-LOC107424811	product=G-box-binding factor 1%2C transcript variant X2
Merged-NW_015453663.1-14021-1	NW_015453663.1:13794-14249	+	14	-2909	rna-XM_016010822.2	2		NAC-T-2-2_peak_1124	-	-	-	-	NW_015453663.1	13794	14249	14	gene-LOC107403902	product=alpha-1%2C3/1%2C6-mannosyltransferase ALG2-like
Merged-NW_015454098.1-11175-1	NW_015454098.1:11007-11344	+	14	34	rna-XM_025069344.1	2		NAC-T-2-2_peak_1170	-	-	-	-	NW_015454098.1	11007	11344	14	gene-LOC107406114	product=mediator of RNA polymerase II transcription subunit 15a-like%2C transcript variant X20
Merged-NC_029683.1-11270234-1	NC_029683.1:11270017-11270452	+	14	6409	rna-XM_016027237.2	2		NAC-T-2-2_peak_451	-	-	-	-	NC_029683.1	11270017	11270452	14	gene-LOC107418535	product=serine/threonine-protein kinase AtPK1/AtPK6-like
Merged-NC_029685.1-8525864-1	NC_029685.1:8525679-8526049	+	14	9360	rna-XR_003056621.1	2		NAC-T-2-2_peak_627	-	-	-	-	NC_029685.1	8525679	8526049	14
Merged-NC_029688.1-10508283-1	NC_029688.1:10508078-10508489	+	14	-21370	rna-XM_016039508.2	2		NAC-T-2-2_peak_886	-	-	-	-	NC_029688.1	10508078	10508489	14	gene-LOC107428909	product=bidirectional sugar transporter SWEET2-like
Merged-NC_029688.1-9224318-1	NC_029688.1:9224053-9224584	+	14	2173	gene-LOC107428838	2		NAC-T-2-2_peak_882	-	-	-	-	NC_029688.1	9224053	9224584	14
Merged-NW_015453422.1-78388-1	NW_015453422.1:78228-78548	+	14	-19641	rna-XM_025067298.1	2		NAC-T-2-2_peak_1057	-	-	-	-	NW_015453422.1	78228	78548	14	gene-LOC107434030	product=MLO-like protein 2
Merged-NW_015453562.1-115762-1	NW_015453562.1:115537-115988	+	14	-6646	rna-XM_016047371.1	2		NAC-T-2-2_peak_1105	-	-	-	-	NW_015453562.1	115537	115988	14	gene-LOC107435744	product=probable WRKY transcription factor 70
Merged-NC_029682.1-22108609-1	NC_029682.1:22108445-22108774	+	14	2340	rna-XM_016025669.2	2		NAC-T-2-2_peak_391	-	-	-	-	NC_029682.1	22108445	22108774	14	gene-LOC107417105	product=lysM domain receptor-like kinase 3%2C transcript variant X1
Merged-NC_029680.1-20856833-1	NC_029680.1:20856643-20857024	+	14	-1967	rna-XM_016019498.2	2		NAC-T-2-2_peak_208	-	-	-	-	NC_029680.1	20856643	20857024	14	gene-LOC107411828	product=DUF724 domain-containing protein 7-like
Merged-NC_029686.1-13938783-1	NC_029686.1:13938581-13938985	+	14	1517	rna-XM_016035278.2	2		NAC-T-2-2_peak_728	-	-	-	-	NC_029686.1	13938581	13938985	14	gene-LOC107425299	product=monoacylglycerol lipase abhd6-A
Merged-NC_029684.1-21254182-1	NC_029684.1:21254009-21254355	+	14	16043	rna-XM_016030722.2	2		NAC-T-2-2_peak_586	-	-	-	-	NC_029684.1	21254009	21254355	14	gene-LOC107421471	product=agamous-like MADS-box protein AGL12
Merged-NC_029683.1-5059306-1	NC_029683.1:5058977-5059635	+	14	1347	rna-XM_025073363.1	2		NAC-T-2-2_peak_434	-	-	-	-	NC_029683.1	5058977	5059635	14	gene-LOC107417828	product=putative disease resistance protein At3g14460
Merged-NC_029686.1-9042525-1	NC_029686.1:9042238-9042812	+	14	-1829	rna-XM_025076740.1	2		NAC-T-2-2_peak_716	-	-	-	-	NC_029686.1	9042238	9042812	14	gene-LOC107424820	product=elongation of fatty acids protein 3-like%2C transcript variant X1
Merged-NC_029688.1-12699421-1	NC_029688.1:12699254-12699588	+	13	27716	rna-XM_025078213.1	1	NAC-T-2-1_peak_577		NC_029688.1	12699254	12699588	13	-	-	-	-	gene-LOC107428998	product=CLAVATA3/ESR (CLE)-related protein 45
Merged-NC_029679.1-13868525-1	NC_029679.1:13868236-13868814	+	13	13338	rna-XM_016028635.2	2		NAC-T-2-2_peak_40	-	-	-	-	NC_029679.1	13868236	13868814	13	gene-LOC107419819	product=nuclear transport factor 2B
Merged-NC_029683.1-9821565-1	NC_029683.1:9821373-9821757	+	13	3410	rna-XM_016027046.2	1	NAC-T-2-1_peak_286		NC_029683.1	9821373	9821757	13	-	-	-	-	gene-LOC107418363	product=serine/threonine-protein kinase ATM
Merged-NW_015453421.1-190527-1	NW_015453421.1:190364-190691	+	13	-712	gene-LOC112489170	2		NAC-T-2-2_peak_1056	-	-	-	-	NW_015453421.1	190364	190691	13
Merged-NC_029689.1-2420838-1	NC_029689.1:2420674-2421003	+	13	276	rna-XM_016040809.2	2		NAC-T-2-2_peak_935	-	-	-	-	NC_029689.1	2420674	2421003	13	gene-LOC107430029	product=BAG family molecular chaperone regulator 1-like
Merged-NC_029684.1-12801414-1	NC_029684.1:12801206-12801622	+	13	-23796	rna-XM_016030352.2	2		NAC-T-2-2_peak_550	-	-	-	-	NC_029684.1	12801206	12801622	13	gene-LOC107421170	product=vesicle-associated membrane protein 711%2C transcript variant X4
Merged-NC_029686.1-660033-1	NC_029686.1:659813-660254	+	13	1872	rna-XM_016033358.2	2		NAC-T-2-2_peak_698	-	-	-	-	NC_029686.1	659813	660254	13	gene-LOC107423742	product=eukaryotic translation initiation factor 1A-like
Merged-NC_029686.1-20146598-1	NC_029686.1:20146323-20146874	+	13	5583	rna-XR_003057107.1	2		NAC-T-2-2_peak_757	-	-	-	-	NC_029686.1	20146323	20146874	13
Merged-NW_015453642.1-22242-1	NW_015453642.1:22065-22419	+	13	3289	gene-LOC107403743	2		NAC-T-2-2_peak_1119	-	-	-	-	NW_015453642.1	22065	22419	13
Merged-NC_029686.1-13818907-1	NC_029686.1:13818730-13819085	+	13	10620	rna-XM_025076396.1	2		NAC-T-2-2_peak_727	-	-	-	-	NC_029686.1	13818730	13819085	13	gene-LOC107425288	product=polyadenylate-binding protein 3-like
Merged-NW_015453557.1-99559-1	NW_015453557.1:99402-99717	+	13	-2429	rna-XM_016047319.2	2		NAC-T-2-2_peak_1103	-	-	-	-	NW_015453557.1	99402	99717	13	gene-LOC107435691	product=transducin beta-like protein 2
Merged-NC_029688.1-13771912-1	NC_029688.1:13771747-13772077	+	13	3495	rna-XM_016039729.2	2		NAC-T-2-2_peak_902	-	-	-	-	NC_029688.1	13771747	13772077	13	gene-LOC107429079	product=E3 ubiquitin-protein ligase AIRP1
Merged-NW_015453746.1-29778-1	NW_015453746.1:29617-29940	+	13	2474	rna-XM_025068651.1	1	NAC-T-2-1_peak_725		NW_015453746.1	29617	29940	13	-	-	-	-	gene-LOC107404436	product=pseudouridine kinase
Merged-NC_029686.1-18606924-1	NC_029686.1:18606604-18607245	+	13	2909	rna-XM_025076217.1	2		NAC-T-2-2_peak_744	-	-	-	-	NC_029686.1	18606604	18607245	13	gene-LOC107425551	product=ras-related protein Rab7%2C transcript variant X2
Merged-NC_029682.1-25893624-1	NC_029682.1:25893383-25893865	+	13	173122	rna-XM_025073002.1	1	NAC-T-2-1_peak_260		NC_029682.1	25893383	25893865	13	-	-	-	-	gene-LOC112491406	product=triacylglycerol lipase 2-like
Merged-NC_029689.1-7466152-1	NC_029689.1:7465994-7466310	+	13	-2439	rna-XR_003057959.1	2		NAC-T-2-2_peak_954	-	-	-	-	NC_029689.1	7465994	7466310	13
Merged-NC_029684.1-25068860-1	NC_029684.1:25068669-25069051	+	13	873	rna-XR_001581798.2	1	NAC-T-2-1_peak_398		NC_029684.1	25068669	25069051	13	-	-	-	-
Merged-NW_015453453.1-883-1	NW_015453453.1:720-1047	+	13	-22082	rna-XM_016045858.2	1	NAC-T-2-1_peak_685		NW_015453453.1	720	1047	13	-	-	-	-	gene-LOC107434391	product=dirigent protein 2-like
Merged-NC_029683.1-12143755-1	NC_029683.1:12143531-12143980	+	13	1961	rna-XM_016027285.2	1	NAC-T-2-1_peak_294		NC_029683.1	12143531	12143980	13	-	-	-	-	gene-LOC107418580	product=pentatricopeptide repeat-containing protein At1g74900%2C mitochondrial
Merged-NC_029685.1-1249778-1	NC_029685.1:1249615-1249942	+	13	-144884	rna-XM_016031186.2	1	NAC-T-2-1_peak_400		NC_029685.1	1249615	1249942	13	-	-	-	-	gene-LOC107421847	product=endonuclease III homolog 1%2C chloroplastic-like%2C transcript variant X2
Merged-NC_029679.1-23780605-1	NC_029679.1:23780282-23780928	+	13	65831	rna-XM_016035800.1	2		NAC-T-2-2_peak_77	-	-	-	-	NC_029679.1	23780282	23780928	13	gene-LOC107425766	product=uncharacterized LOC107425766
Merged-NC_029684.1-15622010-1	NC_029684.1:15621845-15622176	+	13	-27878	rna-XM_016030479.2	2		NAC-T-2-2_peak_559	-	-	-	-	NC_029684.1	15621845	15622176	13	gene-LOC107421273	product=ethylene-responsive transcription factor ERF020-like
Note: NAC-T-4-1 and NAC-T-4-2 are two technical replications.
