# Supplementary material for: Genome-Wide Identification of Direct Targets of ZjVND7 Reveals the Putative Roles of Whole-Genome Duplication in Sour Jujube in Regulating Xylem Vessel Differentiation and Drought Tolerance
Source: Front Plant Sci. 2022 Feb 4;13:829765. doi: 10.3389/fpls.2022.829765 (PMC8854171; doi:10.3389/fpls.2022.829765)
Supplement: Supplementary file 3 [file Table_2.xlsx]

## Sheet: Supplementary Table 2
Supplementary Table 2 Target peaks position and annotation of ZjVND7 in autotetraploid sour jujube
PeakID	Chr:Start-End	Strand	Peak Score	Distance to TSS	Nearest PromoterID	venn	NAC-T-4-1 peak name	NAC-T-4-2 peak name	NAC-T-4-1 chr	NAC-T-4-1 chr start	NAC-T-4-1 chr end	NAC-T-4-1 peak score	NAC-T-4-2 chr	NAC-T-4-2 chr start	NAC-T-4-2 chr end	NAC-T-4-2 peak score	geneid	description
Merged-NC_029685.1-23498378-2	NC_029685.1:23497988-23498885	+	621	-8095	rna-XR_003056734.1	1&2	NAC-T-4-1_peak_999	NAC-T-4-2_peak_505	NC_029685.1	23498000	23498639	723	NC_029685.1	23497988	23498885	519
Merged-NC_029684.1-3095299-2	NC_029684.1:3094798-3095803	+	390.5	34009	gene-LOC107420037	1&2	NAC-T-4-1_peak_792	NAC-T-4-2_peak_392	NC_029684.1	3094801	3095803	428	NC_029684.1	3094798	3095794	353
Merged-NC_029690.1-586561-2	NC_029690.1:586299-586786	+	346	-18114	rna-XM_016042516.2	1&2	NAC-T-4-1_peak_1537	NAC-T-4-2_peak_751	NC_029690.1	586389	586786	407	NC_029690.1	586299	586772	285	gene-LOC107431560	product=inactive poly [ADP-ribose] polymerase RCD1-like%2C transcript variant X4
Merged-NW_015453639.1-8565-1	NW_015453639.1:8385-8746	+	259	-5454	rna-XM_016010634.2	1	NAC-T-4-1_peak_1760		NW_015453639.1	8385	8746	259	-	-	-	-	gene-LOC107403719	product=uncharacterized LOC107403719
Merged-NC_029682.1-16933700-1	NC_029682.1:16933470-16933931	+	211	-1177	rna-XM_025072940.1	1	NAC-T-4-1_peak_565		NC_029682.1	16933470	16933931	211	-	-	-	-	gene-LOC107416672	product=serpin-ZX-like
Merged-NC_029686.1-13331032-1	NC_029686.1:13330866-13331199	+	166	-861	rna-XR_003057040.1	1	NAC-T-4-1_peak_1096		NC_029686.1	13330866	13331199	166	-	-	-	-
Merged-NC_029686.1-18069465-1	NC_029686.1:18069264-18069667	+	143	-19791	rna-XM_016035546.2	1	NAC-T-4-1_peak_1124		NC_029686.1	18069264	18069667	143	-	-	-	-	gene-LOC107425537	product=uncharacterized LOC107425537
Merged-NC_029681.1-10918763-2	NC_029681.1:10918455-10919037	+	121.5	-8759	rna-XM_016021665.2	1&2	NAC-T-4-1_peak_414	NAC-T-4-2_peak_216	NC_029681.1	10918455	10919037	161	NC_029681.1	10918580	10918982	82	gene-LOC107413653	product=beta-taxilin%2C transcript variant X1
Merged-NC_029686.1-1297770-1	NC_029686.1:1297606-1297935	+	118	2741	rna-TRNAG-GCC-12	2		NAC-T-4-2_peak_516	-	-	-	-	NC_029686.1	1297606	1297935	118
Merged-NC_029686.1-13323824-1	NC_029686.1:13323644-13324005	+	116	5296	rna-TRNAE-UUC-7	1	NAC-T-4-1_peak_1095		NC_029686.1	13323644	13324005	116	-	-	-	-
Merged-NC_029679.1-2426761-1	NC_029679.1:2426595-2426927	+	111	-2783	rna-XM_016040228.2	1	NAC-T-4-1_peak_14		NC_029679.1	2426595	2426927	111	-	-	-	-	gene-LOC107429495	product=calcium-transporting ATPase 10%2C plasma membrane-type
Merged-NC_029680.1-24379196-1	NC_029680.1:24378928-24379464	+	108	-2662	rna-XR_003054958.1	1	NAC-T-4-1_peak_350		NC_029680.1	24378928	24379464	108	-	-	-	-
Merged-NW_015454083.1-24622-1	NW_015454083.1:24447-24797	+	106	62	rna-XM_016013168.2	1	NAC-T-4-1_peak_1836		NW_015454083.1	24447	24797	106	-	-	-	-	gene-LOC107406074	product=UPF0481 protein At3g47200-like
Merged-NW_015453461.1-143500-1	NW_015453461.1:143251-143749	+	101	50853	rna-XM_016045991.1	1	NAC-T-4-1_peak_1675		NW_015453461.1	143251	143749	101	-	-	-	-	gene-LOC107434517	product=23 kDa jasmonate-induced protein-like
Merged-NW_015453782.1-37393-1	NW_015453782.1:37156-37630	+	101	-36163	rna-XM_016011708.2	1	NAC-T-4-1_peak_1795		NW_015453782.1	37156	37630	101	-	-	-	-	gene-LOC107404716	product=lipid phosphate phosphatase gamma-like
Merged-NC_029680.1-4467988-1	NC_029680.1:4467774-4468203	+	101	-1650	rna-XM_025070358.1	1	NAC-T-4-1_peak_260		NC_029680.1	4467774	4468203	101	-	-	-	-	gene-LOC107410593	product=aspartic proteinase-like protein 2%2C transcript variant X5
Merged-NC_029682.1-11837996-1	NC_029682.1:11837797-11838195	+	99	511	rna-XM_025073194.1	2		NAC-T-4-2_peak_273	-	-	-	-	NC_029682.1	11837797	11838195	99	gene-LOC107416215	product=F-box/FBD/LRR-repeat protein At3g26920-like
Merged-NC_029682.1-5801158-2	NC_029682.1:5800897-5801416	+	95.5	-27338	rna-XM_016024094.2	1&2	NAC-T-4-1_peak_517	NAC-T-4-2_peak_260	NC_029682.1	5800897	5801416	142	NC_029682.1	5800984	5801335	49	gene-LOC107415709	product=protein NUCLEAR FUSION DEFECTIVE 4-like
Merged-NC_029684.1-24033294-1	NC_029684.1:24033039-24033550	+	94	-15467	rna-XM_016030940.2	1	NAC-T-4-1_peak_911		NC_029684.1	24033039	24033550	94	-	-	-	-	gene-LOC107421660	product=beta-amyrin 28-oxidase-like
Merged-NC_029679.1-34324139-1	NC_029679.1:34323874-34324405	+	93	331	rna-XM_016043527.2	1	NAC-T-4-1_peak_206		NC_029679.1	34323874	34324405	93	-	-	-	-	gene-LOC107432396	product=trafficking protein particle complex subunit 3-like
Merged-NW_015453464.1-49199-1	NW_015453464.1:49006-49392	+	91	1894	rna-XM_016046037.2	1	NAC-T-4-1_peak_1681		NW_015453464.1	49006	49392	91	-	-	-	-	gene-LOC107434562	product=disease resistance protein RGA2-like
Merged-NC_029689.1-8035030-1	NC_029689.1:8034869-8035192	+	91	7767	rna-XM_016041179.2	2		NAC-T-4-2_peak_724	-	-	-	-	NC_029689.1	8034869	8035192	91	gene-LOC107430343	product=(S)-ureidoglycine aminohydrolase
Merged-NC_029680.1-7045586-1	NC_029680.1:7045372-7045801	+	89	-616	rna-XM_016018263.2	2		NAC-T-4-2_peak_135	-	-	-	-	NC_029680.1	7045372	7045801	89	gene-LOC107410793	product=probable carboxylesterase 18
Merged-NC_029686.1-17410308-2	NC_029686.1:17410047-17410559	+	88.5	-13890	rna-XR_001582137.2	1&2	NAC-T-4-1_peak_1120	NAC-T-4-2_peak_572	NC_029686.1	17410081	17410559	74	NC_029686.1	17410047	17410547	103
Merged-NC_029679.1-26209853-1	NC_029679.1:26209427-26210279	+	88	-15522	rna-XM_016036724.2	1	NAC-T-4-1_peak_157		NC_029679.1	26209427	26210279	88	-	-	-	-	gene-LOC107426524	product=probable cyclic nucleotide-gated ion channel 5%2C transcript variant X1
Merged-NC_029688.1-6374113-1	NC_029688.1:6373947-6374279	+	87	8522	rna-XM_016039295.2	1	NAC-T-4-1_peak_1345		NC_029688.1	6373947	6374279	87	-	-	-	-	gene-LOC107428715	product=probable nucleoredoxin 1
Merged-NC_029681.1-15436504-2	NC_029681.1:15436273-15436753	+	87	16733	rna-XR_003055437.1	1&2	NAC-T-4-1_peak_435	NAC-T-4-2_peak_225	NC_029681.1	15436273	15436689	58	NC_029681.1	15436301	15436753	116
Merged-NW_015453763.1-27116-1	NW_015453763.1:26956-27277	+	87	-4987	rna-XM_016011556.2	1	NAC-T-4-1_peak_1790		NW_015453763.1	26956	27277	87	-	-	-	-	gene-LOC107404591	product=zinc transport protein ZntB-like%2C transcript variant X3
Merged-NW_015453684.1-68524-1	NW_015453684.1:68300-68748	+	86	2279	rna-XM_016010982.2	1	NAC-T-4-1_peak_1773		NW_015453684.1	68300	68748	86	-	-	-	-	gene-LOC107404047	product=pentatricopeptide repeat-containing protein At5g15010%2C mitochondrial%2C transcript variant X6
Merged-NW_015453469.1-82802-1	NW_015453469.1:82534-83071	+	86	-6598	rna-XM_016046120.2	1	NAC-T-4-1_peak_1692		NW_015453469.1	82534	83071	86	-	-	-	-	gene-LOC107434636	product=uncharacterized LOC107434636%2C transcript variant X2
Merged-NC_029684.1-7962767-2	NC_029684.1:7962495-7963016	+	86	-2616	gene-LOC112492059	1&2	NAC-T-4-1_peak_814	NAC-T-4-2_peak_408	NC_029684.1	7962495	7963015	99	NC_029684.1	7962544	7963016	73
Merged-NC_029679.1-14118825-1	NC_029679.1:14118530-14119121	+	85	-156	rna-XM_016028163.2	1	NAC-T-4-1_peak_79		NC_029679.1	14118530	14119121	85	-	-	-	-	gene-LOC107419403	product=NDR1/HIN1-like protein 3
Merged-NC_029686.1-20342633-2	NC_029686.1:20342430-20342859	+	84	-928	rna-XM_016035631.2	1&2	NAC-T-4-1_peak_1144	NAC-T-4-2_peak_581	NC_029686.1	20342430	20342859	104	NC_029686.1	20342444	20342802	64	gene-LOC107425619	product=F-box protein At5g07610-like
Merged-NC_029689.1-6072914-2	NC_029689.1:6072539-6073307	+	83.5	48	rna-XR_003057770.1	1&2	NAC-T-4-1_peak_1461	NAC-T-4-2_peak_718	NC_029689.1	6072539	6073307	59	NC_029689.1	6072571	6073241	108
Merged-NC_029689.1-3171645-1	NC_029689.1:3171437-3171853	+	83	1559	rna-XM_016040903.2	1	NAC-T-4-1_peak_1444		NC_029689.1	3171437	3171853	83	-	-	-	-	gene-LOC107430110	product=CMP-sialic acid transporter 1
Merged-NC_029685.1-14708036-1	NC_029685.1:14707799-14708274	+	82	351	rna-XM_025075433.1	1	NAC-T-4-1_peak_974		NC_029685.1	14707799	14708274	82	-	-	-	-	gene-LOC112492270	product=uncharacterized LOC112492270
Merged-NC_029681.1-1420741-1	NC_029681.1:1420335-1421148	+	80	12446	rna-XM_016020646.2	1	NAC-T-4-1_peak_373		NC_029681.1	1420335	1421148	80	-	-	-	-	gene-LOC107412827	product=cysteine-rich receptor-like protein kinase 25
Merged-NC_029682.1-13898056-1	NC_029682.1:13897891-13898222	+	80	11652	rna-XM_025072922.1	2		NAC-T-4-2_peak_278	-	-	-	-	NC_029682.1	13897891	13898222	80	gene-LOC107416425	product=UDP-glycosyltransferase 74F2-like
Merged-NC_029688.1-14920883-1	NC_029688.1:14920439-14921327	+	80	14026	rna-XM_025077970.1	2		NAC-T-4-2_peak_693	-	-	-	-	NC_029688.1	14920439	14921327	80	gene-LOC112493097	product=espin-like
Merged-NC_029681.1-22587729-2	NC_029681.1:22587466-22587958	+	80	9179	rna-XM_016022599.2	1&2	NAC-T-4-1_peak_475	NAC-T-4-2_peak_239	NC_029681.1	22587466	22587916	84	NC_029681.1	22587579	22587958	76	gene-LOC107414473	product=receptor-like protein EIX2
Merged-NW_015453527.1-157118-1	NW_015453527.1:156882-157355	+	80	250	rna-XM_016046891.2	1	NAC-T-4-1_peak_1725		NW_015453527.1	156882	157355	80	-	-	-	-	gene-LOC107435317	product=probable 2-oxoglutarate-dependent dioxygenase At3g111800
Merged-NC_029685.1-25876061-1	NC_029685.1:25875566-25876557	+	80	-55535	rna-XM_016032980.1	1	NAC-T-4-1_peak_1010		NC_029685.1	25875566	25876557	80	-	-	-	-	gene-LOC107423428	product=calcium-transporting ATPase 12%2C plasma membrane-type-like
Merged-NC_029679.1-29018572-1	NC_029679.1:29018358-29018787	+	79	-5306	rna-XM_016038315.2	1	NAC-T-4-1_peak_170		NC_029679.1	29018358	29018787	79	-	-	-	-	gene-LOC107427905	product=uncharacterized LOC107427905
Merged-NC_029684.1-10955429-1	NC_029684.1:10955246-10955613	+	79	-6346	rna-XM_016030117.2	1	NAC-T-4-1_peak_825		NC_029684.1	10955246	10955613	79	-	-	-	-	gene-LOC107421003	product=G-type lectin S-receptor-like serine/threonine-protein kinase At5g35370
Merged-NC_029679.1-12834986-1	NC_029679.1:12834798-12835174	+	78	-1620	rna-XM_025072603.1	1	NAC-T-4-1_peak_68		NC_029679.1	12834798	12835174	78	-	-	-	-	gene-LOC107419236	product=uncharacterized LOC107419236%2C transcript variant X2
Merged-NC_029680.1-24445469-1	NC_029680.1:24445295-24445644	+	78	-4034	rna-XM_025070375.1	2		NAC-T-4-2_peak_183	-	-	-	-	NC_029680.1	24445295	24445644	78	gene-LOC107412300	product=1-aminocyclopropane-1-carboxylate oxidase homolog 1-like%2C transcript variant X7
Merged-NC_029686.1-5262424-1	NC_029686.1:5262217-5262631	+	78	2699	rna-XM_016033982.2	1	NAC-T-4-1_peak_1047		NC_029686.1	5262217	5262631	78	-	-	-	-	gene-LOC107424238	product=uncharacterized LOC107424238
Merged-NC_029684.1-12736269-2	NC_029684.1:12736057-12736528	+	77.5	1162	rna-XM_025075091.1	1&2	NAC-T-4-1_peak_841	NAC-T-4-2_peak_421	NC_029684.1	12736057	12736528	96	NC_029684.1	12736076	12736417	59	gene-LOC107421165	product=PX domain-containing protein EREL1
Merged-NW_015453691.1-91059-1	NW_015453691.1:90889-91229	+	77	3449	gene-LOC107404099	2		NAC-T-4-2_peak_890	-	-	-	-	NW_015453691.1	90889	91229	77
Merged-NC_029682.1-5581666-2	NC_029682.1:5581414-5581915	+	76.5	1142	rna-XM_025073008.1	1&2	NAC-T-4-1_peak_515	NAC-T-4-2_peak_259	NC_029682.1	5581414	5581907	102	NC_029682.1	5581428	5581915	51	gene-LOC107415696	product=nijmegen breakage syndrome 1 protein%2C transcript variant X1
Merged-NW_015453673.1-43995-1	NW_015453673.1:43775-44216	+	76	7172	rna-XM_016010899.2	2		NAC-T-4-2_peak_885	-	-	-	-	NW_015453673.1	43775	44216	76	gene-LOC107403970	product=agamous-like MADS-box protein AGL62
Merged-NC_029688.1-10924241-1	NC_029688.1:10924031-10924452	+	76	28929	rna-XR_003057429.1	1	NAC-T-4-1_peak_1376		NC_029688.1	10924031	10924452	76	-	-	-	-
Merged-NC_029683.1-12312551-2	NC_029683.1:12312331-12312784	+	76	8074	rna-XM_025074150.1	1&2	NAC-T-4-1_peak_690	NAC-T-4-2_peak_334	NC_029683.1	12312389	12312784	86	NC_029683.1	12312331	12312702	66	gene-LOC107418578	product=O-glucosyltransferase rumi homolog
Merged-NC_029681.1-5144136-2	NC_029681.1:5143861-5144423	+	76	-953	gene-LOC107413185	1&2	NAC-T-4-1_peak_385	NAC-T-4-2_peak_203	NC_029681.1	5143894	5144423	111	NC_029681.1	5143861	5144367	41
Merged-NC_029684.1-3028545-1	NC_029684.1:3028211-3028880	+	76	775	rna-XM_016029023.1	1	NAC-T-4-1_peak_790		NC_029684.1	3028211	3028880	76	-	-	-	-	gene-LOC107420135	product=vacuolar-processing enzyme
Merged-NW_015453411.1-191762-1	NW_015453411.1:191508-192016	+	75	24584	gene-LOC112489133	1	NAC-T-4-1_peak_1631		NW_015453411.1	191508	192016	75	-	-	-	-
Merged-NC_029688.1-10185643-2	NC_029688.1:10185417-10185925	+	74.5	-28676	rna-XM_016039504.2	1&2	NAC-T-4-1_peak_1369	NAC-T-4-2_peak_677	NC_029688.1	10185417	10185925	129	NC_029688.1	10185430	10185803	20	gene-LOC107428905	product=uncharacterized LOC107428905
Merged-NC_029679.1-23237508-1	NC_029679.1:23237314-23237703	+	74	-46589	rna-XM_016035635.2	1	NAC-T-4-1_peak_142		NC_029679.1	23237314	23237703	74	-	-	-	-	gene-LOC107425621	product=3-hydroxy-3-methylglutaryl-coenzyme A reductase 1-like
Merged-NC_029684.1-8559035-1	NC_029684.1:8558800-8559270	+	74	-7247	rna-XM_016029760.2	2		NAC-T-4-2_peak_410	-	-	-	-	NC_029684.1	8558800	8559270	74	gene-LOC107420725	product=proline-rich extensin-like protein EPR1
Merged-NC_029690.1-13792375-1	NC_029690.1:13792191-13792560	+	74	16624	rna-XM_016044233.2	1	NAC-T-4-1_peak_1594		NC_029690.1	13792191	13792560	74	-	-	-	-	gene-LOC107432998	product=14 kDa zinc-binding protein
Merged-NC_029689.1-18261822-1	NC_029689.1:18261632-18262013	+	73	2857	rna-XM_025079105.1	1	NAC-T-4-1_peak_1527		NC_029689.1	18261632	18262013	73	-	-	-	-	gene-LOC107431365	product=mitogen-activated protein kinase kinase 3%2C transcript variant X4
Merged-NC_029679.1-25840150-2	NC_029679.1:25839857-25840424	+	72	5909	rna-XM_025074698.1	1&2	NAC-T-4-1_peak_156	NAC-T-4-2_peak_77	NC_029679.1	25839857	25840424	80	NC_029679.1	25839994	25840327	64	gene-LOC107426224	product=AP2-like ethylene-responsive transcription factor At1g16060
Merged-NC_029684.1-12030473-1	NC_029684.1:12030256-12030690	+	72	-3404	rna-XM_016030297.2	1	NAC-T-4-1_peak_837		NC_029684.1	12030256	12030690	72	-	-	-	-	gene-LOC107421127	product=probable serine/threonine-protein kinase DDB_G0267686
Merged-NC_029688.1-6549458-1	NC_029688.1:6549255-6549661	+	72	3342	rna-XM_016039318.2	1	NAC-T-4-1_peak_1349		NC_029688.1	6549255	6549661	72	-	-	-	-	gene-LOC107428732	product=uncharacterized LOC107428732
Merged-NC_029689.1-15611631-1	NC_029689.1:15611408-15611854	+	72	2539	rna-XM_016041991.2	1	NAC-T-4-1_peak_1513		NC_029689.1	15611408	15611854	72	-	-	-	-	gene-LOC107431108	product=dof zinc finger protein DOF5.1-like%2C transcript variant X1
Merged-NC_029682.1-27649123-1	NC_029682.1:27648955-27649292	+	71	-11448	rna-XM_016025895.2	1	NAC-T-4-1_peak_612		NC_029682.1	27648955	27649292	71	-	-	-	-	gene-LOC107417283	product=23 kDa jasmonate-induced protein-like
Merged-NC_029679.1-5756677-1	NC_029679.1:5756301-5757054	+	71	1193	rna-XM_016020831.2	1	NAC-T-4-1_peak_34		NC_029679.1	5756301	5757054	71	-	-	-	-	gene-LOC107412982	product=cold-regulated 413 inner membrane protein 1%2C chloroplastic-like%2C transcript variant X1
Merged-NC_029681.1-8206759-1	NC_029681.1:8206577-8206941	+	71	23452	rna-XM_016021419.2	1	NAC-T-4-1_peak_397		NC_029681.1	8206577	8206941	71	-	-	-	-	gene-LOC107413463	product=cucumisin-like
Merged-NC_029688.1-8309292-1	NC_029688.1:8309123-8309461	+	71	-12226	rna-XM_016039389.1	1	NAC-T-4-1_peak_1356		NC_029688.1	8309123	8309461	71	-	-	-	-	gene-LOC107428801	product=ankyrin repeat-containing protein At2g01680-like
Merged-NC_029679.1-8744220-2	NC_029679.1:8744000-8744470	+	71	2007	rna-XM_016024546.1	1&2	NAC-T-4-1_peak_53	NAC-T-4-2_peak_26	NC_029679.1	8744000	8744400	40	NC_029679.1	8744013	8744470	102	gene-LOC107416091	product=disease resistance protein RPM1-like
Merged-NW_015453631.1-50625-1	NW_015453631.1:50441-50809	+	71	-3750	rna-XM_025068322.1	2		NAC-T-4-2_peak_881	-	-	-	-	NW_015453631.1	50441	50809	71	gene-LOC107403651	product=uncharacterized LOC107403651
Merged-NC_029679.1-17789921-2	NC_029679.1:17789545-17790228	+	70.5	-6342	rna-XR_001581927.2	1&2	NAC-T-4-1_peak_106	NAC-T-4-2_peak_49	NC_029679.1	17789545	17790228	112	NC_029679.1	17789799	17790114	29
Merged-NC_029679.1-2048657-1	NC_029679.1:2048472-2048842	+	70	-19	rna-XM_016032708.2	1	NAC-T-4-1_peak_13		NC_029679.1	2048472	2048842	70	-	-	-	-	gene-LOC107423148	product=uncharacterized LOC107423148
Merged-NW_015453526.1-88879-1	NW_015453526.1:88712-89046	+	70	3023	rna-XM_016046881.2	2		NAC-T-4-2_peak_860	-	-	-	-	NW_015453526.1	88712	89046	70	gene-LOC107435306	product=uncharacterized LOC107435306%2C transcript variant X1
Merged-NC_029680.1-23805358-1	NC_029680.1:23805175-23805541	+	70	641	gene-LOC112490667	1	NAC-T-4-1_peak_346		NC_029680.1	23805175	23805541	70	-	-	-	-
Merged-NC_029685.1-2751300-1	NC_029685.1:2751080-2751520	+	70	33351	rna-XR_003056742.1	1	NAC-T-4-1_peak_928		NC_029685.1	2751080	2751520	70	-	-	-	-
Merged-NC_029682.1-20637591-1	NC_029682.1:20637360-20637822	+	70	47	rna-XM_016025547.2	1	NAC-T-4-1_peak_576		NC_029682.1	20637360	20637822	70	-	-	-	-	gene-LOC107416992	product=cytochrome b561 and DOMON domain-containing protein At2g04850
Merged-NC_029683.1-24463460-1	NC_029683.1:24463174-24463747	+	69	4202	rna-XM_025073298.1	1	NAC-T-4-1_peak_756		NC_029683.1	24463174	24463747	69	-	-	-	-	gene-LOC107419209	product=coiled-coil domain-containing protein 94 homolog
Merged-NC_029686.1-9983404-1	NC_029686.1:9983226-9983582	+	69	-7061	rna-XM_016034786.2	1	NAC-T-4-1_peak_1074		NC_029686.1	9983226	9983582	69	-	-	-	-	gene-LOC107424899	product=soyasapogenol B glucuronide galactosyltransferase-like
Merged-NC_029687.1-18421352-1	NC_029687.1:18421171-18421534	+	69	53940	gene-LOC107427352	1	NAC-T-4-1_peak_1269		NC_029687.1	18421171	18421534	69	-	-	-	-
Merged-NW_015453514.1-173425-1	NW_015453514.1:172928-173923	+	69	6614	rna-XM_016046736.2	2		NAC-T-4-2_peak_856	-	-	-	-	NW_015453514.1	172928	173923	69	gene-LOC107435182	product=(-)-germacrene D synthase-like
Merged-NC_029684.1-12246619-1	NC_029684.1:12246391-12246848	+	69	7943	rna-XM_016030298.2	1	NAC-T-4-1_peak_838		NC_029684.1	12246391	12246848	69	-	-	-	-	gene-LOC107421128	product=probable receptor-like protein kinase At1g80640
Merged-NC_029684.1-16090283-1	NC_029684.1:16089993-16090573	+	69	-12929	rna-XM_016030483.2	1	NAC-T-4-1_peak_862		NC_029684.1	16089993	16090573	69	-	-	-	-	gene-LOC107421276	product=argininosuccinate lyase%2C chloroplastic%2C transcript variant X2
Merged-NC_029690.1-4069347-2	NC_029690.1:4069087-4069564	+	68.5	-2486	rna-XM_016043072.2	1&2	NAC-T-4-1_peak_1546	NAC-T-4-2_peak_755	NC_029690.1	4069192	4069546	45	NC_029690.1	4069087	4069564	92	gene-LOC107432019	product=UDP-glycosyltransferase 73C3-like
Merged-NC_029686.1-3404621-2	NC_029686.1:3404382-3404854	+	68.5	-2606	rna-XR_003056959.1	1&2	NAC-T-4-1_peak_1039	NAC-T-4-2_peak_526	NC_029686.1	3404382	3404818	80	NC_029686.1	3404431	3404854	57
Merged-NC_029688.1-12205505-1	NC_029688.1:12205290-12205720	+	68	-16406	rna-XM_025077959.1	1	NAC-T-4-1_peak_1388		NC_029688.1	12205290	12205720	68	-	-	-	-	gene-LOC107428977	product=PH%2C RCC1 and FYVE domains-containing protein 1-like
Merged-NC_029680.1-24825218-2	NC_029680.1:24824913-24825467	+	68	-1735	rna-XM_016020146.1	1&2	NAC-T-4-1_peak_352	NAC-T-4-2_peak_184	NC_029680.1	24824913	24825368	93	NC_029680.1	24825125	24825467	43	gene-LOC107412377	product=disease resistance RPP13-like protein 4
Merged-NC_029682.1-11540220-2	NC_029682.1:11539377-11541213	+	68	-4585	rna-XM_016024691.2	1&2	NAC-T-4-1_peak_547	NAC-T-4-2_peak_272	NC_029682.1	11539377	11541213	65	NC_029682.1	11539470	11540821	71	gene-LOC107416221	product=protein TPX2
Merged-NC_029682.1-14748877-1	NC_029682.1:14748686-14749068	+	68	-15945	rna-XM_016025003.2	1	NAC-T-4-1_peak_559		NC_029682.1	14748686	14749068	68	-	-	-	-	gene-LOC107416516	product=E3 SUMO-protein ligase SIZ1-like%2C transcript variant X2
Merged-NC_029684.1-18846541-1	NC_029684.1:18846322-18846760	+	68	17840	rna-XM_016030605.2	1	NAC-T-4-1_peak_880		NC_029684.1	18846322	18846760	68	-	-	-	-	gene-LOC107421377	product=beta-D-glucosyl crocetin beta-1%2C6-glucosyltransferase-like
Merged-NC_029680.1-16705411-2	NC_029680.1:16705161-16705707	+	67.5	317	rna-XM_016019021.2	1&2	NAC-T-4-1_peak_314	NAC-T-4-2_peak_155	NC_029680.1	16705169	16705609	65	NC_029680.1	16705161	16705707	70	gene-LOC107411438	product=transcription repressor OFP17
Merged-NC_029685.1-10015558-1	NC_029685.1:10015399-10015717	+	67	-3914	rna-XM_016031636.2	2		NAC-T-4-2_peak_478	-	-	-	-	NC_029685.1	10015399	10015717	67	gene-LOC107422215	product=transcription factor bHLH128%2C transcript variant X2
Merged-NC_029684.1-7079188-1	NC_029684.1:7079011-7079366	+	67	-2068	rna-XM_016029719.2	1	NAC-T-4-1_peak_811		NC_029684.1	7079011	7079366	67	-	-	-	-	gene-LOC107420695	product=uncharacterized LOC107420695
Merged-NW_015453801.1-63082-1	NW_015453801.1:62818-63346	+	67	20402	gene-LOC107404834	1	NAC-T-4-1_peak_1796		NW_015453801.1	62818	63346	67	-	-	-	-
Merged-NC_029684.1-13228849-1	NC_029684.1:13228531-13229168	+	67	1822	rna-XM_025074483.1	2		NAC-T-4-2_peak_424	-	-	-	-	NC_029684.1	13228531	13229168	67	gene-LOC112491950	product=uncharacterized aarF domain-containing protein kinase At1g71810%2C chloroplastic-like
Merged-NC_029689.1-13745767-1	NC_029689.1:13745281-13746253	+	67	-1528	rna-XM_016041741.2	1	NAC-T-4-1_peak_1504		NC_029689.1	13745281	13746253	67	-	-	-	-	gene-LOC107430870	product=uroporphyrinogen-III C-methyltransferase
Merged-NC_029684.1-5501652-1	NC_029684.1:5501473-5501831	+	67	-2656	rna-XM_025074417.1	1	NAC-T-4-1_peak_804		NC_029684.1	5501473	5501831	67	-	-	-	-	gene-LOC107420456	product=thioredoxin-related transmembrane protein 2%2C transcript variant X2
Merged-NC_029679.1-9559830-1	NC_029679.1:9559628-9560032	+	67	4690	rna-XM_016026021.2	1	NAC-T-4-1_peak_56		NC_029679.1	9559628	9560032	67	-	-	-	-	gene-LOC107417400	product=transcription factor MYB80
Merged-NC_029690.1-16919073-1	NC_029690.1:16918910-16919237	+	66	-37134	rna-XR_003053361.1	2		NAC-T-4-2_peak_787	-	-	-	-	NC_029690.1	16918910	16919237	66
Merged-NC_029687.1-15837190-1	NC_029687.1:15836995-15837386	+	66	-59083	rna-XM_016037563.2	1	NAC-T-4-1_peak_1254		NC_029687.1	15836995	15837386	66	-	-	-	-	gene-LOC107427202	product=cytochrome P450 87A3-like
Merged-NC_029680.1-4689863-1	NC_029680.1:4689631-4690095	+	66	-1476	rna-XM_016018067.2	1	NAC-T-4-1_peak_262		NC_029680.1	4689631	4690095	66	-	-	-	-	gene-LOC107410619	product=protein N-lysine methyltransferase METTL21A
Merged-NC_029680.1-8378384-1	NC_029680.1:8378208-8378561	+	66	4176	rna-XM_016018556.2	2		NAC-T-4-2_peak_137	-	-	-	-	NC_029680.1	8378208	8378561	66	gene-LOC107411045	product=tropinone reductase homolog At5g06060-like
Merged-NC_029685.1-2164583-1	NC_029685.1:2164375-2164791	+	66	1100	rna-XM_016031227.2	2		NAC-T-4-2_peak_463	-	-	-	-	NC_029685.1	2164375	2164791	66	gene-LOC107421879	product=G patch domain and ankyrin repeat-containing protein 1 homolog%2C transcript variant X2
Merged-NC_029685.1-7808969-1	NC_029685.1:7808760-7809178	+	66	12126	rna-XM_016031554.2	2		NAC-T-4-2_peak_473	-	-	-	-	NC_029685.1	7808760	7809178	66	gene-LOC107422146	product=organ-specific protein P4-like
Merged-NC_029679.1-40395098-1	NC_029679.1:40394751-40395446	+	66	1819	rna-XM_025069785.1	1	NAC-T-4-1_peak_234		NC_029679.1	40394751	40395446	66	-	-	-	-	gene-LOC112490225	product=uncharacterized LOC112490225
Merged-NC_029682.1-28162827-1	NC_029682.1:28162645-28163009	+	66	-27460	gene-LOC107417300	2		NAC-T-4-2_peak_307	-	-	-	-	NC_029682.1	28162645	28163009	66
Merged-NC_029684.1-12811228-1	NC_029684.1:12811054-12811402	+	66	-13982	rna-XM_016030352.2	2		NAC-T-4-2_peak_422	-	-	-	-	NC_029684.1	12811054	12811402	66	gene-LOC107421170	product=vesicle-associated membrane protein 711%2C transcript variant X4
Merged-NC_029680.1-696364-2	NC_029680.1:696158-696585	+	65.5	557	rna-XM_016017642.2	1&2	NAC-T-4-1_peak_250	NAC-T-4-2_peak_120	NC_029680.1	696158	696585	81	NC_029680.1	696177	696539	50	gene-LOC107410236	product=apoptosis-inducing factor homolog B%2C transcript variant X1
Merged-NC_029679.1-22735959-2	NC_029679.1:22735225-22736446	+	65.5	-34045	rna-XR_003054588.1	1&2	NAC-T-4-1_peak_137	NAC-T-4-2_peak_65	NC_029679.1	22735225	22736425	74	NC_029679.1	22735740	22736446	57
Merged-NC_029688.1-19091629-1	NC_029688.1:19091332-19091926	+	65	6574	rna-XM_016040238.2	1	NAC-T-4-1_peak_1410		NC_029688.1	19091332	19091926	65	-	-	-	-	gene-LOC107429532	product=glutamyl-tRNA reductase-binding protein%2C chloroplastic
Merged-NC_029682.1-16209375-1	NC_029682.1:16209039-16209711	+	65	5176	rna-XM_025072931.1	1	NAC-T-4-1_peak_564		NC_029682.1	16209039	16209711	65	-	-	-	-	gene-LOC107416598	product=protein NPG1
Merged-NC_029681.1-7113115-1	NC_029681.1:7112890-7113341	+	65	-6159	rna-XM_016021224.2	1	NAC-T-4-1_peak_395		NC_029681.1	7112890	7113341	65	-	-	-	-	gene-LOC107413313	product=E3 ubiquitin-protein ligase RHA2A-like
Merged-NC_029683.1-27549455-1	NC_029683.1:27549286-27549625	+	65	-162	rna-XM_016028177.2	1	NAC-T-4-1_peak_767		NC_029683.1	27549286	27549625	65	-	-	-	-	gene-LOC107419421	product=receptor-like protein 7
Merged-NC_029680.1-26960767-1	NC_029680.1:26960561-26960974	+	65	-253	rna-XM_016020393.2	1	NAC-T-4-1_peak_364		NC_029680.1	26960561	26960974	65	-	-	-	-	gene-LOC107412591	product=extensin-3-like
Merged-NC_029687.1-14892180-1	NC_029687.1:14891954-14892407	+	65	-16058	rna-XM_025077471.1	1	NAC-T-4-1_peak_1246		NC_029687.1	14891954	14892407	65	-	-	-	-	gene-LOC107427165	product=uncharacterized LOC107427165
Merged-NC_029690.1-8943873-1	NC_029690.1:8943702-8944045	+	65	3181	rna-XM_016043787.2	1	NAC-T-4-1_peak_1574		NC_029690.1	8943702	8944045	65	-	-	-	-	gene-LOC107432604	product=alpha%2Calpha-trehalose-phosphate synthase [UDP-forming] 1
Merged-NW_015453733.1-77688-1	NW_015453733.1:77483-77893	+	65	-4188	rna-XM_025068615.1	1	NAC-T-4-1_peak_1783		NW_015453733.1	77483	77893	65	-	-	-	-	gene-LOC112489717	product=uncharacterized LOC112489717
Merged-NC_029679.1-13868504-1	NC_029679.1:13868310-13868699	+	65	13359	rna-XM_016028635.2	1	NAC-T-4-1_peak_76		NC_029679.1	13868310	13868699	65	-	-	-	-	gene-LOC107419819	product=nuclear transport factor 2B
Merged-NC_029687.1-13617466-1	NC_029687.1:13617264-13617669	+	65	-8786	rna-XR_001582245.2	2		NAC-T-4-2_peak_623	-	-	-	-	NC_029687.1	13617264	13617669	65
Merged-NC_029679.1-7775983-1	NC_029679.1:7775788-7776178	+	65	-659	rna-XM_016023300.2	1	NAC-T-4-1_peak_48		NC_029679.1	7775788	7776178	65	-	-	-	-	gene-LOC107415034	product=microtubule-associated protein 70-5-like
Merged-NC_029686.1-8230638-1	NC_029686.1:8230456-8230820	+	65	-464	rna-XM_016034559.2	1	NAC-T-4-1_peak_1064		NC_029686.1	8230456	8230820	65	-	-	-	-	gene-LOC107424705	product=serine/threonine-protein kinase SRK2I
Merged-NC_029684.1-15243484-1	NC_029684.1:15243254-15243715	+	65	-13808	rna-XM_016030474.2	1	NAC-T-4-1_peak_855		NC_029684.1	15243254	15243715	65	-	-	-	-	gene-LOC107421267	product=uncharacterized LOC107421267
Merged-NW_015456406.1-386-1	NW_015456406.1:216-556	+	65	-87	rna-XM_016016605.2	1	NAC-T-4-1_peak_1885		NW_015456406.1	216	556	65	-	-	-	-	gene-LOC107409168	product=uncharacterized LOC107409168
Merged-NW_015453433.1-251030-1	NW_015453433.1:250859-251201	+	64	5172	rna-XM_016045577.1	1	NAC-T-4-1_peak_1650		NW_015453433.1	250859	251201	64	-	-	-	-	gene-LOC107434154	product=beta-D-glucosyl crocetin beta-1%2C6-glucosyltransferase-like
Merged-NC_029683.1-4543384-1	NC_029683.1:4543195-4543574	+	64	-456	rna-XM_016026457.2	1	NAC-T-4-1_peak_638		NC_029683.1	4543195	4543574	64	-	-	-	-	gene-LOC107417806	product=dirigent protein 22-like
Merged-NW_015453760.1-58347-1	NW_015453760.1:58140-58555	+	64	-5808	rna-XM_016011520.2	1	NAC-T-4-1_peak_1789		NW_015453760.1	58140	58555	64	-	-	-	-	gene-LOC107404563	product=squamosa promoter-binding-like protein 14
Merged-NC_029685.1-1851926-1	NC_029685.1:1851766-1852087	+	64	2366	gene-LOC107421862	1	NAC-T-4-1_peak_923		NC_029685.1	1851766	1852087	64	-	-	-	-
Merged-NC_029684.1-14791515-1	NC_029684.1:14791257-14791773	+	64	6554	rna-XM_025074645.1	1	NAC-T-4-1_peak_850		NC_029684.1	14791257	14791773	64	-	-	-	-	gene-LOC107421262	product=ABC transporter G family member 39-like%2C transcript variant X2
Merged-NC_029684.1-19475853-1	NC_029684.1:19475679-19476028	+	64	1726	rna-XM_025074802.1	1	NAC-T-4-1_peak_885		NC_029684.1	19475679	19476028	64	-	-	-	-	gene-LOC107421420	product=beta-D-glucosyl crocetin beta-1%2C6-glucosyltransferase-like%2C transcript variant X2
Merged-NC_029688.1-6397227-1	NC_029688.1:6397037-6397417	+	63	3027	rna-XM_016039224.2	1	NAC-T-4-1_peak_1346		NC_029688.1	6397037	6397417	63	-	-	-	-	gene-LOC107428660	product=proline-rich receptor-like protein kinase PERK13
Merged-NC_029683.1-23601628-1	NC_029683.1:23601416-23601841	+	63	-27000	rna-XR_001581566.2	1	NAC-T-4-1_peak_751		NC_029683.1	23601416	23601841	63	-	-	-	-
Merged-NC_029679.1-13490392-2	NC_029679.1:13490010-13490912	+	63	-2538	rna-XM_016028075.1	1&2	NAC-T-4-1_peak_73	NAC-T-4-2_peak_38	NC_029679.1	13490010	13490476	93	NC_029679.1	13490173	13490912	33	gene-LOC107419314	product=vacuolar iron transporter homolog 4-like
Merged-NC_029679.1-36965820-1	NC_029679.1:36965636-36966004	+	63	-4692	rna-XM_016046790.1	1	NAC-T-4-1_peak_218		NC_029679.1	36965636	36966004	63	-	-	-	-	gene-LOC107435221	product=phosphoinositide phosphatase SAC2-like%2C transcript variant X2
Merged-NC_029679.1-5016123-1	NC_029679.1:5015936-5016310	+	63	-7128	rna-XM_016019202.1	1	NAC-T-4-1_peak_28		NC_029679.1	5015936	5016310	63	-	-	-	-	gene-LOC107411590	product=uncharacterized LOC107411590
Merged-NC_029687.1-145582-1	NC_029687.1:145415-145749	+	63	2227	rna-XM_016035771.2	1	NAC-T-4-1_peak_1168		NC_029687.1	145415	145749	63	-	-	-	-	gene-LOC107425748	product=NAC domain-containing protein 21/22-like
Merged-NW_015453681.1-68760-1	NW_015453681.1:68536-68985	+	63	-332	rna-XR_003053941.1	1	NAC-T-4-1_peak_1771		NW_015453681.1	68536	68985	63	-	-	-	-
Merged-NW_015453627.1-68085-1	NW_015453627.1:67910-68261	+	63	3045	rna-XM_016010503.2	1	NAC-T-4-1_peak_1751		NW_015453627.1	67910	68261	63	-	-	-	-	gene-LOC107403593	product=uncharacterized LOC107403593
Merged-NC_029684.1-16335895-1	NC_029684.1:16335511-16336280	+	63	-52427	gene-LOC112492091	2		NAC-T-4-2_peak_438	-	-	-	-	NC_029684.1	16335511	16336280	63
Merged-NW_015453628.1-79687-1	NW_015453628.1:79473-79902	+	63	-488	rna-XM_025068308.1	1	NAC-T-4-1_peak_1753		NW_015453628.1	79473	79902	63	-	-	-	-	gene-LOC107403625	product=65-kDa microtubule-associated protein 1%2C transcript variant X2
Merged-NC_029679.1-38719330-1	NC_029679.1:38719064-38719596	+	63	434	rna-XM_016010679.2	1	NAC-T-4-1_peak_225		NC_029679.1	38719064	38719596	63	-	-	-	-	gene-LOC107403762	product=PRA1 family protein F3-like
Merged-NW_015454093.1-28627-2	NW_015454093.1:28348-28875	+	62.5	1746	gene-LOC107406104	1&2	NAC-T-4-1_peak_1837	NAC-T-4-2_peak_933	NW_015454093.1	28492	28875	87	NW_015454093.1	28348	28796	38
Merged-NW_015453464.1-223134-1	NW_015453464.1:222857-223411	+	62	-1333	rna-XM_016046030.2	1	NAC-T-4-1_peak_1686		NW_015453464.1	222857	223411	62	-	-	-	-	gene-LOC107434556	product=4-coumarate--CoA ligase-like 6%2C transcript variant X1
Merged-NC_029685.1-10698948-2	NC_029685.1:10698737-10699148	+	62	899	rna-XM_016031714.2	1&2	NAC-T-4-1_peak_961	NAC-T-4-2_peak_481	NC_029685.1	10698737	10699102	55	NC_029685.1	10698806	10699148	69	gene-LOC107422285	product=major allergen Pru av 1-like
Merged-NC_029689.1-3504022-1	NC_029689.1:3503751-3504294	+	62	1623	rna-XM_025079480.1	1	NAC-T-4-1_peak_1446		NC_029689.1	3503751	3504294	62	-	-	-	-	gene-LOC107430139	product=mitochondrial inner membrane protein OXA1%2C transcript variant X2
Merged-NC_029689.1-16093695-2	NC_029689.1:16093429-16094018	+	62	2992	rna-XM_016042068.2	1&2	NAC-T-4-1_peak_1518	NAC-T-4-2_peak_742	NC_029689.1	16093509	16094018	81	NC_029689.1	16093429	16093826	43	gene-LOC107431188	product=phosphatidylinositol-glycan biosynthesis class X protein
Merged-NC_029687.1-19912255-1	NC_029687.1:19911735-19912775	+	62	-1583	rna-XM_016037873.2	1	NAC-T-4-1_peak_1277		NC_029687.1	19911735	19912775	62	-	-	-	-	gene-LOC107427496	product=rac-like GTP-binding protein 5
Merged-NC_029683.1-23596981-2	NC_029683.1:23596721-23597281	+	61.5	25488	rna-XM_025074350.1	1&2	NAC-T-4-1_peak_750	NAC-T-4-2_peak_367	NC_029683.1	23596730	23597281	64	NC_029683.1	23596721	23597194	59	gene-LOC107419163	product=putative disease resistance protein RGA3%2C transcript variant X14
Merged-NC_029683.1-5334864-1	NC_029683.1:5334458-5335270	+	61	20392	rna-XM_016026492.2	1	NAC-T-4-1_peak_646		NC_029683.1	5334458	5335270	61	-	-	-	-	gene-LOC107417841	product=geraniol 8-hydroxylase-like
Merged-NC_029681.1-14829850-1	NC_029681.1:14829688-14830013	+	61	37218	rna-XM_016021842.2	1	NAC-T-4-1_peak_430		NC_029681.1	14829688	14830013	61	-	-	-	-	gene-LOC107413798	product=7-deoxyloganetic acid glucosyltransferase-like
Merged-NC_029679.1-677408-2	NC_029679.1:676952-677746	+	61	-1969	rna-XM_016023569.1	1&2	NAC-T-4-1_peak_5	NAC-T-4-2_peak_2	NC_029679.1	677264	677746	77	NC_029679.1	676952	677673	45	gene-LOC107415237	product=photosystem I reaction center subunit psaK%2C chloroplastic
Merged-NW_015453427.1-200865-2	NW_015453427.1:200573-201138	+	61	-7713	rna-XM_016045540.2	1&2	NAC-T-4-1_peak_1645	NAC-T-4-2_peak_824	NW_015453427.1	200573	201138	58	NW_015453427.1	200611	201138	64	gene-LOC107434120	product=mucin-5AC%2C transcript variant X1
Merged-NW_015453399.1-101373-1	NW_015453399.1:101214-101533	+	61	2720	rna-XM_016044753.2	2		NAC-T-4-2_peak_799	-	-	-	-	NW_015453399.1	101214	101533	61	gene-LOC107433467	product=protein SUPPRESSOR OF FRI 4
Merged-NC_029684.1-7074977-1	NC_029684.1:7074804-7075151	+	60	-1385	rna-XM_016029662.1	2		NAC-T-4-2_peak_406	-	-	-	-	NC_029684.1	7074804	7075151	60	gene-LOC107420651	product=uncharacterized LOC107420651
Merged-NC_029682.1-26037027-2	NC_029682.1:26036610-26037510	+	60	83340	rna-XM_016025808.1	1&2	NAC-T-4-1_peak_607	NAC-T-4-2_peak_300	NC_029682.1	26036610	26037510	90	NC_029682.1	26036799	26037190	30	gene-LOC107417212	product=anthocyanidin 3-O-glucosyltransferase 2-like
Merged-NC_029679.1-28486167-1	NC_029679.1:28485970-28486365	+	60	5769	rna-XM_016037979.2	2		NAC-T-4-2_peak_85	-	-	-	-	NC_029679.1	28485970	28486365	60	gene-LOC107427587	product=large proline-rich protein BAG6-like
Merged-NC_029690.1-4094333-1	NC_029690.1:4094112-4094554	+	60	-57	rna-XM_016043109.2	2		NAC-T-4-2_peak_756	-	-	-	-	NC_029690.1	4094112	4094554	60	gene-LOC107432053	product=putative pectinesterase 14
Merged-NC_029681.1-19624254-1	NC_029681.1:19624030-19624478	+	60	1304	rna-XM_025071454.1	1	NAC-T-4-1_peak_456		NC_029681.1	19624030	19624478	60	-	-	-	-	gene-LOC107414132	product=glutamate dehydrogenase 2%2C transcript variant X1
Merged-NC_029682.1-21685888-1	NC_029682.1:21685545-21686231	+	60	21777	rna-XM_016025643.2	2		NAC-T-4-2_peak_290	-	-	-	-	NC_029682.1	21685545	21686231	60	gene-LOC107417084	product=transcription factor MYB101
Merged-NC_029688.1-11572641-1	NC_029688.1:11572441-11572842	+	60	7958	rna-XM_016039525.2	1	NAC-T-4-1_peak_1384		NC_029688.1	11572441	11572842	60	-	-	-	-	gene-LOC107428928	product=ethylene-responsive transcription factor RAP2-2-like
Merged-NC_029682.1-26995092-1	NC_029682.1:26994927-26995258	+	60	4115	rna-XM_016025890.2	2		NAC-T-4-2_peak_304	-	-	-	-	NC_029682.1	26994927	26995258	60	gene-LOC107417277	product=protein trichome birefringence-like 43
Merged-NC_029679.1-3620047-1	NC_029679.1:3619883-3620212	+	60	-506	rna-XM_025076658.1	1	NAC-T-4-1_peak_19		NC_029679.1	3619883	3620212	60	-	-	-	-	gene-LOC107409741	product=sister chromatid cohesion 1 protein 3%2C transcript variant X1
Merged-NC_029681.1-10608245-1	NC_029681.1:10608017-10608473	+	60	-14618	rna-XM_016021649.2	2		NAC-T-4-2_peak_214	-	-	-	-	NC_029681.1	10608017	10608473	60	gene-LOC107413641	product=serine/threonine-protein kinase-like protein CCR2
Merged-NC_029687.1-2051690-1	NC_029687.1:2051498-2051883	+	60	1317	rna-XM_025077097.1	1	NAC-T-4-1_peak_1175		NC_029687.1	2051498	2051883	60	-	-	-	-	gene-LOC112492786	product=uncharacterized LOC112492786
Merged-NC_029683.1-17340023-2	NC_029683.1:17339832-17340232	+	59.5	3893	rna-XM_016027598.1	1&2	NAC-T-4-1_peak_715	NAC-T-4-2_peak_352	NC_029683.1	17339836	17340232	67	NC_029683.1	17339832	17340193	52	gene-LOC107418904	product=F-box/kelch-repeat protein At3g23880-like
Merged-NC_029688.1-5107358-1	NC_029688.1:5107196-5107521	+	59	-3163	rna-XM_016039123.2	1	NAC-T-4-1_peak_1336		NC_029688.1	5107196	5107521	59	-	-	-	-	gene-LOC107428572	product=uncharacterized LOC107428572
Merged-NC_029679.1-532145-1	NC_029679.1:531967-532324	+	59	327	rna-XR_001581149.2	1	NAC-T-4-1_peak_3		NC_029679.1	531967	532324	59	-	-	-	-
Merged-NW_015453500.1-63400-1	NW_015453500.1:63178-63622	+	59	14198	rna-XM_016046570.2	1	NAC-T-4-1_peak_1717		NW_015453500.1	63178	63622	59	-	-	-	-	gene-LOC107435029	product=uncharacterized LOC107435029%2C transcript variant X2
Merged-NC_029683.1-24813204-1	NC_029683.1:24812965-24813443	+	59	3080	rna-XM_025074210.1	1	NAC-T-4-1_peak_757		NC_029683.1	24812965	24813443	59	-	-	-	-	gene-LOC107419226	product=ribonucleoside-diphosphate reductase large subunit-like
Merged-NC_029685.1-19116175-1	NC_029685.1:19115891-19116459	+	59	-26958	gene-LOC107422916	1	NAC-T-4-1_peak_990		NC_029685.1	19115891	19116459	59	-	-	-	-
Merged-NC_029686.1-21307839-1	NC_029686.1:21307669-21308010	+	59	-16612	rna-XM_025076609.1	1	NAC-T-4-1_peak_1150		NC_029686.1	21307669	21308010	59	-	-	-	-	gene-LOC107425654	product=SAL1 phosphatase-like%2C transcript variant X2
Merged-NC_029680.1-12936202-1	NC_029680.1:12935853-12936551	+	59	-5083	rna-XM_025070807.1	1	NAC-T-4-1_peak_307		NC_029680.1	12935853	12936551	59	-	-	-	-	gene-LOC107411306	product=uncharacterized LOC107411306
Merged-NC_029690.1-2907281-1	NC_029690.1:2907120-2907442	+	59	1372	rna-XM_016042756.2	1	NAC-T-4-1_peak_1539		NC_029690.1	2907120	2907442	59	-	-	-	-	gene-LOC107431766	product=protein LIKE COV 1-like
Merged-NC_029689.1-9901478-1	NC_029689.1:9901255-9901702	+	59	1733	rna-XM_016041320.2	2		NAC-T-4-2_peak_730	-	-	-	-	NC_029689.1	9901255	9901702	59	gene-LOC107430479	product=two-component response regulator-like APRR2%2C transcript variant X3
Merged-NC_029686.1-12963132-1	NC_029686.1:12962930-12963335	+	59	-4994	rna-XR_003056865.1	1	NAC-T-4-1_peak_1089		NC_029686.1	12962930	12963335	59	-	-	-	-
Merged-NC_029689.1-2782322-1	NC_029689.1:2782144-2782500	+	59	344	rna-XM_016040843.2	1	NAC-T-4-1_peak_1439		NC_029689.1	2782144	2782500	59	-	-	-	-	gene-LOC107430060	product=growth-regulating factor 8-like%2C transcript variant X2
Merged-NC_029688.1-11170209-1	NC_029688.1:11170031-11170387	+	59	-5846	rna-XM_016039548.2	1	NAC-T-4-1_peak_1379		NC_029688.1	11170031	11170387	59	-	-	-	-	gene-LOC107428944	product=transcription factor MYB16-like
Merged-NC_029688.1-8603613-1	NC_029688.1:8603434-8603792	+	59	-43309	rna-XM_016039425.2	1	NAC-T-4-1_peak_1361		NC_029688.1	8603434	8603792	59	-	-	-	-	gene-LOC107428832	product=probable serine/threonine-protein kinase PBL11%2C transcript variant X1
Merged-NW_015453562.1-144778-1	NW_015453562.1:144612-144944	+	59	22370	rna-XM_016047371.1	1	NAC-T-4-1_peak_1736		NW_015453562.1	144612	144944	59	-	-	-	-	gene-LOC107435744	product=probable WRKY transcription factor 70
Merged-NC_029688.1-4323492-1	NC_029688.1:4323296-4323688	+	59	4036	rna-XM_016039016.2	1	NAC-T-4-1_peak_1328		NC_029688.1	4323296	4323688	59	-	-	-	-	gene-LOC107428480	product=D-cysteine desulfhydrase 2%2C mitochondrial
Merged-NC_029684.1-17132388-1	NC_029684.1:17132193-17132584	+	59	-1359	rna-XM_016030535.2	1	NAC-T-4-1_peak_868		NC_029684.1	17132193	17132584	59	-	-	-	-	gene-LOC107421316	product=uncharacterized LOC107421316
Merged-NW_015453448.1-157198-1	NW_015453448.1:157006-157390	+	59	-6060	rna-XM_025067442.1	2		NAC-T-4-2_peak_836	-	-	-	-	NW_015453448.1	157006	157390	59	gene-LOC107434336	product=amino acid transporter AVT1I-like%2C transcript variant X1
Merged-NC_029683.1-23331541-1	NC_029683.1:23331293-23331790	+	59	1071	rna-XM_016027895.2	1	NAC-T-4-1_peak_747		NC_029683.1	23331293	23331790	59	-	-	-	-	gene-LOC107419150	product=zinc finger protein 346-like
Merged-NC_029689.1-15743913-1	NC_029689.1:15743751-15744076	+	59	-5899	gene-LOC107431110	1	NAC-T-4-1_peak_1516		NC_029689.1	15743751	15744076	59	-	-	-	-
Merged-NW_015453997.1-39607-1	NW_015453997.1:39378-39836	+	59	35683	rna-XR_003054245.1	1	NAC-T-4-1_peak_1827		NW_015453997.1	39378	39836	59	-	-	-	-
Merged-NC_029687.1-12612082-2	NC_029687.1:12611654-12612451	+	58.5	-1856	gene-LOC107427057	1&2	NAC-T-4-1_peak_1234	NAC-T-4-2_peak_620	NC_029687.1	12611654	12612449	93	NC_029687.1	12611774	12612451	24
Merged-NC_029680.1-3220935-2	NC_029680.1:3220741-3221163	+	58.5	6507	rna-XM_016017922.1	1&2	NAC-T-4-1_peak_257	NAC-T-4-2_peak_123	NC_029680.1	3220761	3221077	68	NC_029680.1	3220741	3221163	49	gene-LOC107410490	product=receptor-like protein Cf-9
Merged-NW_015453488.1-89442-2	NW_015453488.1:89174-89747	+	58.5	-4399	rna-XM_016046421.2	1&2	NAC-T-4-1_peak_1710	NAC-T-4-2_peak_852	NW_015453488.1	89212	89747	76	NW_015453488.1	89174	89637	41	gene-LOC107434908	product=binding partner of ACD11 1
Merged-NC_029686.1-20142321-2	NC_029686.1:20142077-20142643	+	58.5	9821	rna-XR_003057107.1	1&2	NAC-T-4-1_peak_1138	NAC-T-4-2_peak_580	NC_029686.1	20142097	20142469	29	NC_029686.1	20142077	20142643	88
Merged-NC_029680.1-26269443-2	NC_029680.1:26269205-26269671	+	58.5	-1357	rna-XM_025070912.1	1&2	NAC-T-4-1_peak_361	NAC-T-4-2_peak_189	NC_029680.1	26269341	26269671	63	NC_029680.1	26269205	26269556	54	gene-LOC107412502	product=uncharacterized LOC107412502
Merged-NC_029680.1-15376274-1	NC_029680.1:15376087-15376461	+	58	13865	rna-XM_016018962.2	1	NAC-T-4-1_peak_311		NC_029680.1	15376087	15376461	58	-	-	-	-	gene-LOC107411384	product=kiwellin-like
Merged-NW_015453866.1-34313-1	NW_015453866.1:34043-34584	+	58	-4435	rna-XM_016012153.2	1	NAC-T-4-1_peak_1810		NW_015453866.1	34043	34584	58	-	-	-	-	gene-LOC107405141	product=probable leucine-rich repeat receptor-like protein kinase At2g33170%2C transcript variant X2
Merged-NC_029684.1-19697514-1	NC_029684.1:19697212-19697816	+	58	-5805	rna-XM_025075164.1	1	NAC-T-4-1_peak_887		NC_029684.1	19697212	19697816	58	-	-	-	-	gene-LOC107421424	product=agamous-like MADS-box protein AGL11%2C transcript variant X2
Merged-NC_029688.1-3870138-1	NC_029688.1:3869856-3870420	+	58	2442	rna-XM_016038950.1	1	NAC-T-4-1_peak_1321		NC_029688.1	3869856	3870420	58	-	-	-	-	gene-LOC107428419	product=BAHD acyltransferase BIA1-like
Merged-NC_029682.1-14781189-1	NC_029682.1:14780898-14781481	+	58	-48257	rna-XM_016025003.2	1	NAC-T-4-1_peak_560		NC_029682.1	14780898	14781481	58	-	-	-	-	gene-LOC107416516	product=E3 SUMO-protein ligase SIZ1-like%2C transcript variant X2
Merged-NW_015454562.1-1915-1	NW_015454562.1:1735-2095	+	58	2841	rna-XM_016014433.2	2		NAC-T-4-2_peak_942	-	-	-	-	NW_015454562.1	1735	2095	58	gene-LOC107407188	product=uncharacterized LOC107407188
Merged-NC_029679.1-2026487-1	NC_029679.1:2026308-2026667	+	58	150	rna-XM_016035128.2	2		NAC-T-4-2_peak_5	-	-	-	-	NC_029679.1	2026308	2026667	58	gene-LOC107425149	product=non-specific lipid-transfer protein 8
Merged-NC_029681.1-6208558-2	NC_029681.1:6208356-6208736	+	58	-844	rna-XM_016021152.2	1&2	NAC-T-4-1_peak_389	NAC-T-4-2_peak_205	NC_029681.1	6208406	6208734	53	NC_029681.1	6208356	6208736	63	gene-LOC107413249	product=cyclin-dependent protein kinase inhibitor SMR1-like
Merged-NC_029683.1-4577018-1	NC_029683.1:4576804-4577232	+	58	-892	rna-XM_016026441.2	1	NAC-T-4-1_peak_639		NC_029683.1	4576804	4577232	58	-	-	-	-	gene-LOC107417795	product=protein JINGUBANG
Merged-NW_015453411.1-234320-1	NW_015453411.1:234156-234485	+	58	-17974	gene-LOC112489133	1	NAC-T-4-1_peak_1632		NW_015453411.1	234156	234485	58	-	-	-	-
Merged-NC_029687.1-9232480-1	NC_029687.1:9232295-9232665	+	58	-3568	rna-XM_016037134.2	1	NAC-T-4-1_peak_1218		NC_029687.1	9232295	9232665	58	-	-	-	-	gene-LOC107426837	product=zinc finger protein-like 1 homolog
Merged-NC_029682.1-26363336-1	NC_029682.1:26363172-26363501	+	58	1069	rna-XM_016025825.2	2		NAC-T-4-2_peak_302	-	-	-	-	NC_029682.1	26363172	26363501	58	gene-LOC107417224	product=G-type lectin S-receptor-like serine/threonine-protein kinase SD2-5%2C transcript variant X2
Merged-NC_029683.1-12486773-1	NC_029683.1:12486569-12486978	+	58	-91	rna-XM_016027295.2	2		NAC-T-4-2_peak_336	-	-	-	-	NC_029683.1	12486569	12486978	58	gene-LOC107418591	product=reticulon-like protein B9
Merged-NC_029683.1-17553028-1	NC_029683.1:17552839-17553218	+	58	16052	rna-XR_003056165.1	1	NAC-T-4-1_peak_717		NC_029683.1	17552839	17553218	58	-	-	-	-
Merged-NC_029684.1-13573884-1	NC_029684.1:13573709-13574059	+	58	4498	rna-XM_025075101.1	1	NAC-T-4-1_peak_845		NC_029684.1	13573709	13574059	58	-	-	-	-	gene-LOC112492086	product=UPF0481 protein At3g47200-like
Merged-NC_029679.1-28504690-1	NC_029679.1:28504503-28504877	+	58	1062	rna-XM_016037826.2	1	NAC-T-4-1_peak_169		NC_029679.1	28504503	28504877	58	-	-	-	-	gene-LOC107427443	product=probable protein phosphatase 2C 27
Merged-NC_029680.1-25643087-1	NC_029680.1:25642899-25643275	+	58	691	rna-XM_016020216.1	1	NAC-T-4-1_peak_355		NC_029680.1	25642899	25643275	58	-	-	-	-	gene-LOC107412436	product=glucan endo-1%2C3-beta-glucosidase-like
Merged-NC_029679.1-15567598-2	NC_029679.1:15567333-15567911	+	58	-11489	rna-XM_025078878.1	1&2	NAC-T-4-1_peak_91	NAC-T-4-2_peak_42	NC_029679.1	15567333	15567793	64	NC_029679.1	15567357	15567911	52	gene-LOC112493351	product=uncharacterized LOC112493351
Merged-NC_029686.1-19382137-1	NC_029686.1:19381884-19382390	+	58	45988	rna-XM_016035584.2	1	NAC-T-4-1_peak_1132		NC_029686.1	19381884	19382390	58	-	-	-	-	gene-LOC107425575	product=UDP-glucuronate:xylan alpha-glucuronosyltransferase 1%2C transcript variant X2
Merged-NC_029689.1-20099485-2	NC_029689.1:20099017-20099952	+	57.5	-75491	rna-XR_003057866.1	1&2	NAC-T-4-1_peak_1532	NAC-T-4-2_peak_748	NC_029689.1	20099017	20099952	80	NC_029689.1	20099150	20099822	35
Merged-NC_029687.1-15028217-2	NC_029687.1:15027991-15028475	+	57.5	978	rna-XM_025077815.1	1&2	NAC-T-4-1_peak_1248	NAC-T-4-2_peak_624	NC_029687.1	15028003	15028475	45	NC_029687.1	15027991	15028401	70	gene-LOC107427175	product=nucleolar complex protein 4 homolog
Merged-NC_029686.1-8089593-1	NC_029686.1:8089420-8089766	+	57	-113	rna-XM_016034494.2	1	NAC-T-4-1_peak_1063		NC_029686.1	8089420	8089766	57	-	-	-	-	gene-LOC107424649	product=AAA-ATPase At5g17760-like
Merged-NC_029685.1-577429-1	NC_029685.1:577225-577633	+	57	-46384	gene-LOC107421789	1	NAC-T-4-1_peak_917		NC_029685.1	577225	577633	57	-	-	-	-
Merged-NC_029679.1-4967684-1	NC_029679.1:4967467-4967902	+	57	-3416	rna-XM_016019109.2	1	NAC-T-4-1_peak_26		NC_029679.1	4967467	4967902	57	-	-	-	-	gene-LOC107411507	product=pentatricopeptide repeat-containing protein At5g66520-like
Merged-NC_029689.1-8885398-1	NC_029689.1:8885186-8885611	+	57	25745	rna-XR_003057748.1	1	NAC-T-4-1_peak_1471		NC_029689.1	8885186	8885611	57	-	-	-	-
Merged-NW_015454020.1-37307-1	NW_015454020.1:36931-37684	+	57	6671	rna-XM_025069229.1	1	NAC-T-4-1_peak_1829		NW_015454020.1	36931	37684	57	-	-	-	-	gene-LOC107405825	product=pentatricopeptide repeat-containing protein At5g11310%2C mitochondrial-like%2C transcript variant X1
Merged-NC_029684.1-10004114-1	NC_029684.1:10003956-10004272	+	57	-9	rna-XM_016029930.2	1	NAC-T-4-1_peak_819		NC_029684.1	10003956	10004272	57	-	-	-	-	gene-LOC107420867	product=uncharacterized LOC107420867
Merged-NC_029680.1-19406555-1	NC_029680.1:19406368-19406742	+	57	-661	gene-LOC107411706	1	NAC-T-4-1_peak_330		NC_029680.1	19406368	19406742	57	-	-	-	-
Merged-NC_029679.1-39389771-1	NC_029679.1:39389539-39390003	+	57	4642	rna-XM_016011712.2	1	NAC-T-4-1_peak_228		NC_029679.1	39389539	39390003	57	-	-	-	-	gene-LOC107404717	product=kinesin-like protein KIN-13B%2C transcript variant X2
Merged-NC_029680.1-4219297-1	NC_029680.1:4219057-4219537	+	57	-15896	rna-XM_016018018.2	2		NAC-T-4-2_peak_124	-	-	-	-	NC_029680.1	4219057	4219537	57	gene-LOC107410572	product=protein Asterix
Merged-NC_029686.1-14080628-1	NC_029686.1:14080439-14080818	+	57	30738	rna-XM_025076771.1	2		NAC-T-4-2_peak_560	-	-	-	-	NC_029686.1	14080439	14080818	57	gene-LOC112492611	product=protein PELPK1-like
Merged-NC_029689.1-11206095-1	NC_029689.1:11205885-11206305	+	57	1254	rna-XM_016041467.2	2		NAC-T-4-2_peak_734	-	-	-	-	NC_029689.1	11205885	11206305	57	gene-LOC107430604	product=glycine-rich cell wall structural protein 1.8-like
Merged-NC_029690.1-12039179-1	NC_029690.1:12038976-12039383	+	57	-23695	rna-XR_003058000.1	1	NAC-T-4-1_peak_1587		NC_029690.1	12038976	12039383	57	-	-	-	-
Merged-NC_029686.1-22690747-1	NC_029686.1:22690575-22690919	+	57	-6220	rna-XM_016035721.2	1	NAC-T-4-1_peak_1162		NC_029686.1	22690575	22690919	57	-	-	-	-	gene-LOC107425705	product=ABC transporter G family member 5%2C transcript variant X2
Merged-NC_029687.1-23918050-1	NC_029687.1:23917878-23918223	+	57	-808	rna-XM_025077181.1	2		NAC-T-4-2_peak_645	-	-	-	-	NC_029687.1	23917878	23918223	57	gene-LOC107427861	product=uncharacterized LOC107427861
Merged-NC_029679.1-3414077-1	NC_029679.1:3413917-3414237	+	57	320	gene-LOC107404530	1	NAC-T-4-1_peak_18		NC_029679.1	3413917	3414237	57	-	-	-	-
Merged-NC_029690.1-11096073-1	NC_029690.1:11095904-11096243	+	57	9729	rna-XM_016044020.2	1	NAC-T-4-1_peak_1582		NC_029690.1	11095904	11096243	57	-	-	-	-	gene-LOC107432822	product=uncharacterized LOC107432822
Merged-NC_029679.1-35630939-1	NC_029679.1:35630665-35631214	+	57	-1913	rna-XR_003053488.1	1	NAC-T-4-1_peak_211		NC_029679.1	35630665	35631214	57	-	-	-	-
Merged-NC_029680.1-1873542-1	NC_029680.1:1873344-1873740	+	57	255	gene-LOC107410348	1	NAC-T-4-1_peak_254		NC_029680.1	1873344	1873740	57	-	-	-	-
Merged-NW_015456811.1-1240-1	NW_015456811.1:1042-1439	+	57	1327	rna-XM_016016849.2	2		NAC-T-4-2_peak_955	-	-	-	-	NW_015456811.1	1042	1439	57	gene-LOC107409415	product=pentatricopeptide repeat-containing protein At5g15280%2C mitochondrial
Merged-NC_029684.1-22696016-2	NC_029684.1:22695803-22696213	+	56.5	3248	rna-XM_016030831.2	1&2	NAC-T-4-1_peak_904	NAC-T-4-2_peak_450	NC_029684.1	22695803	22696213	70	NC_029684.1	22695856	22696192	43	gene-LOC107421571	product=uncharacterized LOC107421571%2C transcript variant X2
Merged-NC_029685.1-9449134-2	NC_029685.1:9448900-9449346	+	56.5	-6106	gene-LOC107422205	1&2	NAC-T-4-1_peak_954	NAC-T-4-2_peak_476	NC_029685.1	9448900	9449323	65	NC_029685.1	9448970	9449346	48
Merged-NC_029688.1-10591630-1	NC_029688.1:10591257-10592004	+	56	15875	rna-XM_016039515.1	1	NAC-T-4-1_peak_1372		NC_029688.1	10591257	10592004	56	-	-	-	-	gene-LOC107428915	product=uncharacterized LOC107428915
Merged-NC_029679.1-33693403-1	NC_029679.1:33693212-33693595	+	56	-4024	rna-XR_003054586.1	1	NAC-T-4-1_peak_204		NC_029679.1	33693212	33693595	56	-	-	-	-
Merged-NC_029685.1-8277831-1	NC_029685.1:8277641-8278022	+	56	-39399	rna-XM_025075474.1	1	NAC-T-4-1_peak_945		NC_029685.1	8277641	8278022	56	-	-	-	-	gene-LOC112488870	product=MDIS1-interacting receptor like kinase 2-like
Merged-NC_029684.1-7851500-1	NC_029684.1:7851327-7851673	+	56	-7804	gene-LOC112491974	1	NAC-T-4-1_peak_813		NC_029684.1	7851327	7851673	56	-	-	-	-
Merged-NC_029687.1-11270266-1	NC_029687.1:11269987-11270545	+	56	-3184	gene-LOC107427003	1	NAC-T-4-1_peak_1226		NC_029687.1	11269987	11270545	56	-	-	-	-
Merged-NC_029683.1-19894492-2	NC_029683.1:19894139-19894922	+	55.5	7866	rna-XM_016027774.2	1&2	NAC-T-4-1_peak_733	NAC-T-4-2_peak_359	NC_029683.1	19894139	19894598	75	NC_029683.1	19894310	19894922	36	gene-LOC107419052	product=uncharacterized LOC107419052
Merged-NC_029679.1-24763156-2	NC_029679.1:24762806-24763491	+	55.5	11460	rna-XR_003054560.1	1&2	NAC-T-4-1_peak_152	NAC-T-4-2_peak_73	NC_029679.1	24762806	24763491	81	NC_029679.1	24762854	24763475	30
Merged-NC_029690.1-14064146-2	NC_029690.1:14063982-14064320	+	55.5	24039	rna-XM_016044250.2	1&2	NAC-T-4-1_peak_1598	NAC-T-4-2_peak_783	NC_029690.1	14063982	14064302	39	NC_029690.1	14063982	14064320	72	gene-LOC107433008	product=transcription factor MYB56-like
Merged-NC_029679.1-29647133-1	NC_029679.1:29646954-29647312	+	55	-2587	rna-XM_016038585.2	1	NAC-T-4-1_peak_178		NC_029679.1	29646954	29647312	55	-	-	-	-	gene-LOC107428112	product=vesicle-associated membrane protein 711-like
Merged-NC_029681.1-25531374-1	NC_029681.1:25531187-25531562	+	55	2638	rna-XM_016023090.2	1	NAC-T-4-1_peak_487		NC_029681.1	25531187	25531562	55	-	-	-	-	gene-LOC107414882	product=V-type proton ATPase subunit H%2C transcript variant X1
Merged-NC_029684.1-11950908-1	NC_029684.1:11950728-11951089	+	55	4368	rna-XR_001581747.2	1	NAC-T-4-1_peak_834		NC_029684.1	11950728	11951089	55	-	-	-	-
Merged-NC_029679.1-37400735-1	NC_029679.1:37400552-37400919	+	55	-2228	rna-XM_016047229.2	2		NAC-T-4-2_peak_104	-	-	-	-	NC_029679.1	37400552	37400919	55	gene-LOC107435595	product=ankyrin repeat-containing protein BDA1-like%2C transcript variant X1
Merged-NC_029687.1-20964090-1	NC_029687.1:20963882-20964298	+	55	-2525	gene-LOC107427592	2		NAC-T-4-2_peak_640	-	-	-	-	NC_029687.1	20963882	20964298	55
Merged-NC_029688.1-10182802-2	NC_029688.1:10182336-10183593	+	55	-25969	rna-XM_016039504.2	1&2	NAC-T-4-1_peak_1368	NAC-T-4-2_peak_676	NC_029688.1	10182342	10182937	69	NC_029688.1	10182336	10183593	41	gene-LOC107428905	product=uncharacterized LOC107428905
Merged-NC_029680.1-24258621-1	NC_029680.1:24258394-24258848	+	55	-474	rna-XM_016020051.2	1	NAC-T-4-1_peak_349		NC_029680.1	24258394	24258848	55	-	-	-	-	gene-LOC107412304	product=phosphoenolpyruvate carboxylase kinase 1-like
Merged-NC_029680.1-6758360-1	NC_029680.1:6758144-6758577	+	55	1249	rna-XM_016018251.2	1	NAC-T-4-1_peak_265		NC_029680.1	6758144	6758577	55	-	-	-	-	gene-LOC107410783	product=pentatricopeptide repeat-containing protein At2g29760%2C chloroplastic
Merged-NC_029680.1-17897393-1	NC_029680.1:17897232-17897554	+	55	-960	rna-XM_025071102.1	1	NAC-T-4-1_peak_322		NC_029680.1	17897232	17897554	55	-	-	-	-	gene-LOC107411528	product=UDP-glycosyltransferase 87A1-like
Merged-NC_029686.1-10363501-1	NC_029686.1:10363326-10363676	+	55	3609	rna-XM_016034867.2	1	NAC-T-4-1_peak_1083		NC_029686.1	10363326	10363676	55	-	-	-	-	gene-LOC107424957	product=probable amino-acid acetyltransferase NAGS2%2C chloroplastic
Merged-NC_029687.1-21950991-1	NC_029687.1:21950824-21951159	+	55	-1244	rna-XM_025077523.1	2		NAC-T-4-2_peak_642	-	-	-	-	NC_029687.1	21950824	21951159	55	gene-LOC107427726	product=putative disease resistance RPP13-like protein 1
Merged-NC_029688.1-14567844-1	NC_029688.1:14567667-14568021	+	55	-3423	rna-XM_016039780.2	2		NAC-T-4-2_peak_692	-	-	-	-	NC_029688.1	14567667	14568021	55	gene-LOC107429133	product=WPP domain-interacting tail-anchored protein 2%2C transcript variant X1
Merged-NC_029679.1-2428525-1	NC_029679.1:2428213-2428838	+	55	-4547	rna-XM_016040228.2	2		NAC-T-4-2_peak_9	-	-	-	-	NC_029679.1	2428213	2428838	55	gene-LOC107429495	product=calcium-transporting ATPase 10%2C plasma membrane-type
Merged-NC_029680.1-20126413-1	NC_029680.1:20126191-20126635	+	55	4072	gene-LOC107411765	2		NAC-T-4-2_peak_168	-	-	-	-	NC_029680.1	20126191	20126635	55
Merged-NC_029687.1-20434140-1	NC_029687.1:20433979-20434302	+	55	1066	rna-XM_016037943.2	2		NAC-T-4-2_peak_638	-	-	-	-	NC_029687.1	20433979	20434302	55	gene-LOC107427557	product=xyloglucan endotransglucosylase/hydrolase 2-like
Merged-NC_029679.1-14262309-1	NC_029679.1:14262048-14262570	+	55	21209	gene-LOC107419437	1	NAC-T-4-1_peak_82		NC_029679.1	14262048	14262570	55	-	-	-	-
Merged-NC_029687.1-14050419-1	NC_029687.1:14050169-14050670	+	55	9480	rna-XM_025077611.1	1	NAC-T-4-1_peak_1240		NC_029687.1	14050169	14050670	55	-	-	-	-	gene-LOC107427153	product=probable helicase MAGATAMA 3%2C transcript variant X3
Merged-NC_029688.1-504357-1	NC_029688.1:504190-504524	+	55	-598	rna-XM_025078413.1	1	NAC-T-4-1_peak_1305		NC_029688.1	504190	504524	55	-	-	-	-	gene-LOC107428076	product=myb family transcription factor PHL6
Merged-NC_029680.1-8066271-2	NC_029680.1:8066030-8066556	+	54.5	31534	gene-LOC107410929	1&2	NAC-T-4-1_peak_273	NAC-T-4-2_peak_136	NC_029680.1	8066084	8066556	39	NC_029680.1	8066030	8066416	70
Merged-NC_029682.1-8805165-1	NC_029682.1:8804951-8805380	+	54	-9313	rna-XM_016024438.2	1	NAC-T-4-1_peak_527		NC_029682.1	8804951	8805380	54	-	-	-	-	gene-LOC107415987	product=butyrate--CoA ligase AAE11%2C peroxisomal-like
Merged-NC_029680.1-26861831-1	NC_029680.1:26861673-26861990	+	54	-212	rna-XM_016020396.2	2		NAC-T-4-2_peak_190	-	-	-	-	NC_029680.1	26861673	26861990	54	gene-LOC107412593	product=transcription factor MYB46-like
Merged-NC_029686.1-8572579-1	NC_029686.1:8572285-8572873	+	54	1807	rna-XM_016034586.2	2		NAC-T-4-2_peak_535	-	-	-	-	NC_029686.1	8572285	8572873	54	gene-LOC107424728	product=cold-regulated 413 plasma membrane protein 2-like
Merged-NC_029687.1-5248274-1	NC_029687.1:5248077-5248472	+	54	-637	rna-XM_016036602.2	1	NAC-T-4-1_peak_1194		NC_029687.1	5248077	5248472	54	-	-	-	-	gene-LOC107426413	product=preprotein translocase subunit SCY2%2C chloroplastic
Merged-NC_029688.1-9404733-1	NC_029688.1:9404538-9404928	+	54	-24690	rna-XM_025077945.1	2		NAC-T-4-2_peak_671	-	-	-	-	NC_029688.1	9404538	9404928	54	gene-LOC107428847	product=ethylene-responsive transcription factor WRI1-like
Merged-NC_029687.1-1255433-1	NC_029687.1:1255248-1255618	+	54	-4795	rna-XM_016035932.2	1	NAC-T-4-1_peak_1171		NC_029687.1	1255248	1255618	54	-	-	-	-	gene-LOC107425884	product=auxin-induced protein AUX28-like
Merged-NC_029686.1-14128704-1	NC_029686.1:14128530-14128878	+	54	-7767	rna-XM_025076183.1	1	NAC-T-4-1_peak_1100		NC_029686.1	14128530	14128878	54	-	-	-	-	gene-LOC107425357	product=auxilin-related protein 2-like
Merged-NW_015453586.1-97633-1	NW_015453586.1:97454-97813	+	54	-13711	rna-XM_016047615.2	2		NAC-T-4-2_peak_872	-	-	-	-	NW_015453586.1	97454	97813	54	gene-LOC107435983	product=transcriptional corepressor SEUSS
Merged-NC_029685.1-2707658-1	NC_029685.1:2707491-2707825	+	54	-4180	rna-XR_003056778.1	1	NAC-T-4-1_peak_926		NC_029685.1	2707491	2707825	54	-	-	-	-
Merged-NC_029681.1-7724962-1	NC_029681.1:7724778-7725147	+	54	-19635	rna-XM_016021342.2	2		NAC-T-4-2_peak_208	-	-	-	-	NC_029681.1	7724778	7725147	54	gene-LOC107413403	product=actin-related protein 5
Merged-NC_029680.1-17500238-1	NC_029680.1:17500065-17500411	+	54	251	gene-LOC112490634	1	NAC-T-4-1_peak_320		NC_029680.1	17500065	17500411	54	-	-	-	-
Merged-NC_029687.1-5947417-2	NC_029687.1:5947132-5947687	+	54	-33071	gene-LOC107426675	1&2	NAC-T-4-1_peak_1199	NAC-T-4-2_peak_604	NC_029687.1	5947132	5947598	41	NC_029687.1	5947253	5947687	67
Merged-NC_029687.1-7321373-1	NC_029687.1:7321192-7321555	+	54	-49	rna-XM_025077052.1	1	NAC-T-4-1_peak_1209		NC_029687.1	7321192	7321555	54	-	-	-	-	gene-LOC107426795	product=L-type lectin-domain containing receptor kinase IX.1-like
Merged-NW_015453438.1-122009-1	NW_015453438.1:121765-122253	+	54	-2040	rna-XR_003053491.1	1	NAC-T-4-1_peak_1653		NW_015453438.1	121765	122253	54	-	-	-	-
Merged-NC_029684.1-17767308-2	NC_029684.1:17767087-17767567	+	54	-4593	rna-XR_003056354.1	1&2	NAC-T-4-1_peak_872	NAC-T-4-2_peak_440	NC_029684.1	17767150	17767567	73	NC_029684.1	17767087	17767429	35
Merged-NC_029689.1-16527007-1	NC_029689.1:16526799-16527215	+	54	655	rna-XM_016042098.2	1	NAC-T-4-1_peak_1520		NC_029689.1	16526799	16527215	54	-	-	-	-	gene-LOC107431214	product=protein LURP-one-related 5-like
Merged-NW_015454488.1-301-1	NW_015454488.1:133-469	+	53	632	rna-XM_016014279.2	1	NAC-T-4-1_peak_1860		NW_015454488.1	133	469	53	-	-	-	-	gene-LOC107407053	product=MLP-like protein 329
Merged-NC_029679.1-4828803-2	NC_029679.1:4828547-4829073	+	53	-6278	rna-XM_016019666.2	1&2	NAC-T-4-1_peak_25	NAC-T-4-2_peak_14	NC_029679.1	4828616	4828979	61	NC_029679.1	4828547	4829073	45	gene-LOC107411970	product=NAC domain-containing protein 73-like%2C transcript variant X2
Merged-NC_029680.1-1852918-1	NC_029680.1:1852736-1853101	+	53	-699	rna-XM_016017775.2	1	NAC-T-4-1_peak_253		NC_029680.1	1852736	1853101	53	-	-	-	-	gene-LOC107410358	product=indole-3-acetaldehyde oxidase-like
Merged-NC_029687.1-16010235-1	NC_029687.1:16009952-16010519	+	53	10142	rna-XM_016037579.2	2		NAC-T-4-2_peak_628	-	-	-	-	NC_029687.1	16009952	16010519	53	gene-LOC107427210	product=WD repeat-containing protein 44%2C transcript variant X2
Merged-NC_029683.1-24129761-1	NC_029683.1:24129586-24129937	+	53	5030	rna-XM_016027921.1	1	NAC-T-4-1_peak_752		NC_029683.1	24129586	24129937	53	-	-	-	-	gene-LOC107419179	product=UPF0481 protein At3g47200-like
Merged-NW_015453488.1-94633-1	NW_015453488.1:94456-94811	+	53	774	rna-XM_016046421.2	1	NAC-T-4-1_peak_1711		NW_015453488.1	94456	94811	53	-	-	-	-	gene-LOC107434908	product=binding partner of ACD11 1
Merged-NW_015453484.1-108175-1	NW_015453484.1:107962-108389	+	53	11748	rna-XM_016046360.1	1	NAC-T-4-1_peak_1705		NW_015453484.1	107962	108389	53	-	-	-	-	gene-LOC107434864	product=MDIS1-interacting receptor like kinase 2-like
Merged-NC_029679.1-9006791-1	NC_029679.1:9006632-9006951	+	53	137	rna-XM_025075752.1	2		NAC-T-4-2_peak_27	-	-	-	-	NC_029679.1	9006632	9006951	53	gene-LOC107416636	product=disease resistance protein RPM1-like
Merged-NC_029679.1-984035-1	NC_029679.1:983846-984225	+	53	5774	rna-XM_016026328.2	1	NAC-T-4-1_peak_8		NC_029679.1	983846	984225	53	-	-	-	-	gene-LOC107417667	product=187-kDa microtubule-associated protein AIR9
Merged-NC_029683.1-17650981-1	NC_029683.1:17650778-17651184	+	53	-16036	rna-XM_016027611.2	1	NAC-T-4-1_peak_720		NC_029683.1	17650778	17651184	53	-	-	-	-	gene-LOC107418917	product=serine protease SPPA%2C chloroplastic
Merged-NC_029679.1-198478-1	NC_029679.1:198243-198713	+	53	-1839	rna-XM_016030652.2	1	NAC-T-4-1_peak_2		NC_029679.1	198243	198713	53	-	-	-	-	gene-LOC107421133	product=rust resistance kinase Lr10-like
Merged-NC_029683.1-8406988-1	NC_029683.1:8406789-8407188	+	53	-3660	gene-LOC107418230	1	NAC-T-4-1_peak_663		NC_029683.1	8406789	8407188	53	-	-	-	-
Merged-NC_029686.1-10300746-1	NC_029686.1:10300526-10300966	+	53	779	rna-XM_016034831.2	1	NAC-T-4-1_peak_1081		NC_029686.1	10300526	10300966	53	-	-	-	-	gene-LOC107424933	product=adenylyl-sulfate kinase%2C chloroplastic%2C transcript variant X3
Merged-NC_029689.1-13391956-2	NC_029689.1:13391625-13392243	+	52.5	3397	rna-XM_016041699.2	1&2	NAC-T-4-1_peak_1501	NAC-T-4-2_peak_737	NC_029689.1	13391828	13392243	68	NC_029689.1	13391625	13392131	37	gene-LOC107430834	product=putative serine/threonine-protein kinase%2C transcript variant X1
Merged-NW_015453468.1-99042-2	NW_015453468.1:98655-99607	+	52.5	-16525	rna-XM_016046107.2	1&2	NAC-T-4-1_peak_1689	NAC-T-4-2_peak_844	NW_015453468.1	98778	99607	66	NW_015453468.1	98655	99128	39	gene-LOC107434623	product=guard cell S-type anion channel SLAC1
Merged-NC_029686.1-16742114-1	NC_029686.1:16741905-16742324	+	52	-5326	rna-XM_016035478.2	1	NAC-T-4-1_peak_1115		NC_029686.1	16741905	16742324	52	-	-	-	-	gene-LOC107425479	product=cytochrome P450 78A7-like
Merged-NC_029681.1-22846546-1	NC_029681.1:22846383-22846709	+	52	151	rna-XM_025071981.1	1	NAC-T-4-1_peak_479		NC_029681.1	22846383	22846709	52	-	-	-	-	gene-LOC107414510	product=uncharacterized LOC107414510
Merged-NC_029679.1-42293807-1	NC_029679.1:42293640-42293974	+	52	2059	gene-LOC112490911	1	NAC-T-4-1_peak_246		NC_029679.1	42293640	42293974	52	-	-	-	-
Merged-NC_029683.1-5863837-1	NC_029683.1:5863677-5863997	+	52	2997	rna-XM_016026560.2	1	NAC-T-4-1_peak_648		NC_029683.1	5863677	5863997	52	-	-	-	-	gene-LOC107417911	product=guanine nucleotide exchange factor SPIKE 1
Merged-NC_029683.1-30248941-2	NC_029683.1:30248573-30249324	+	52	-257	rna-XM_016028421.2	1&2	NAC-T-4-1_peak_773	NAC-T-4-2_peak_380	NC_029683.1	30248575	30249324	18	NC_029683.1	30248573	30249293	86	gene-LOC107419654	product=glutamate decarboxylase-like
Merged-NC_029686.1-10143071-1	NC_029686.1:10142902-10143241	+	52	-3629	rna-XM_016034843.2	2		NAC-T-4-2_peak_541	-	-	-	-	NC_029686.1	10142902	10143241	52	gene-LOC107424941	product=scarecrow-like protein 32
Merged-NC_029682.1-22147113-1	NC_029682.1:22146871-22147355	+	52	1335	rna-XM_016025668.2	1	NAC-T-4-1_peak_585		NC_029682.1	22146871	22147355	52	-	-	-	-	gene-LOC107417104	product=condensin complex subunit 2
Merged-NC_029679.1-36028097-1	NC_029679.1:36027890-36028305	+	52	2973	rna-XM_016045332.2	1	NAC-T-4-1_peak_214		NC_029679.1	36027890	36028305	52	-	-	-	-	gene-LOC107433930	product=nuclear transcription factor Y subunit B-3-like
Merged-NC_029681.1-10259446-1	NC_029681.1:10259179-10259713	+	52	523	rna-XM_016021625.2	1	NAC-T-4-1_peak_410		NC_029681.1	10259179	10259713	52	-	-	-	-	gene-LOC107413621	product=agamous-like MADS-box protein AGL75
Merged-NC_029685.1-9476260-1	NC_029685.1:9476038-9476483	+	52	-2321	rna-XM_016031604.2	2		NAC-T-4-2_peak_477	-	-	-	-	NC_029685.1	9476038	9476483	52	gene-LOC107422187	product=protein TRIGALACTOSYLDIACYLGLYCEROL 1%2C chloroplastic%2C transcript variant X2
Merged-NC_029683.1-28320453-1	NC_029683.1:28320216-28320691	+	52	2291	rna-XM_016028240.2	2		NAC-T-4-2_peak_374	-	-	-	-	NC_029683.1	28320216	28320691	52	gene-LOC107419499	product=uncharacterized protein At4g15970-like
Merged-NW_015453690.1-26521-1	NW_015453690.1:26353-26689	+	52	2858	rna-XM_025068509.1	1	NAC-T-4-1_peak_1775		NW_015453690.1	26353	26689	52	-	-	-	-	gene-LOC112489659	product=uncharacterized LOC112489659
Merged-NC_029679.1-13196351-1	NC_029679.1:13196190-13196512	+	52	26059	rna-XM_016028284.2	2		NAC-T-4-2_peak_35	-	-	-	-	NC_029679.1	13196190	13196512	52	gene-LOC107419537	product=uncharacterized LOC107419537
Merged-NC_029685.1-18167402-1	NC_029685.1:18167102-18167702	+	52	-5227	rna-XM_025075870.1	1	NAC-T-4-1_peak_986		NC_029685.1	18167102	18167702	52	-	-	-	-	gene-LOC107422848	product=protein LIGHT-DEPENDENT SHORT HYPOCOTYLS 4
Merged-NC_029686.1-13803047-1	NC_029686.1:13802891-13803204	+	52	994	rna-XM_016035295.2	2		NAC-T-4-2_peak_559	-	-	-	-	NC_029686.1	13802891	13803204	52	gene-LOC107425313	product=polyadenylate-binding protein 2%2C transcript variant X4
Merged-NC_029685.1-6886441-1	NC_029685.1:6886228-6886654	+	52	22254	rna-XM_025075669.1	1	NAC-T-4-1_peak_940		NC_029685.1	6886228	6886654	52	-	-	-	-	gene-LOC107422097	product=protein FAR1-RELATED SEQUENCE 5-like%2C transcript variant X1
Merged-NC_029686.1-10081143-1	NC_029686.1:10080955-10081332	+	52	-1791	rna-XM_016034868.2	1	NAC-T-4-1_peak_1077		NC_029686.1	10080955	10081332	52	-	-	-	-	gene-LOC107424958	product=molybdate-anion transporter
Merged-NC_029683.1-17943170-1	NC_029683.1:17943012-17943329	+	52	2499	rna-XM_025074191.1	1	NAC-T-4-1_peak_722		NC_029683.1	17943012	17943329	52	-	-	-	-	gene-LOC107418933	product=replication protein A 70 kDa DNA-binding subunit B
Merged-NW_015453484.1-29495-1	NW_015453484.1:29312-29679	+	52	-2749	rna-XM_016046364.2	1	NAC-T-4-1_peak_1704		NW_015453484.1	29312	29679	52	-	-	-	-	gene-LOC107434869	product=shikimate O-hydroxycinnamoyltransferase-like
Merged-NC_029689.1-447160-1	NC_029689.1:446699-447621	+	52	1132	rna-XM_025078729.1	1	NAC-T-4-1_peak_1423		NC_029689.1	446699	447621	52	-	-	-	-	gene-LOC112493303	product=defensin-like protein 276
Merged-NC_029679.1-27627012-1	NC_029679.1:27626855-27627170	+	52	6849	rna-XM_016037355.2	2		NAC-T-4-2_peak_82	-	-	-	-	NC_029679.1	27626855	27627170	52	gene-LOC107427017	product=class V chitinase-like
Merged-NC_029689.1-6977398-2	NC_029689.1:6977105-6977645	+	52	288	rna-XM_016041163.2	1&2	NAC-T-4-1_peak_1465	NAC-T-4-2_peak_720	NC_029689.1	6977207	6977638	28	NC_029689.1	6977105	6977645	76	gene-LOC107430325	product=palmitoyl-protein thioesterase 1-like
Merged-NC_029684.1-15077626-1	NC_029684.1:15077258-15077995	+	52	57500	rna-XR_001581767.2	1	NAC-T-4-1_peak_853		NC_029684.1	15077258	15077995	52	-	-	-	-
Merged-NC_029681.1-9567154-1	NC_029681.1:9566970-9567338	+	52	2368	rna-XM_016021564.2	1	NAC-T-4-1_peak_407		NC_029681.1	9566970	9567338	52	-	-	-	-	gene-LOC107413578	product=ABC transporter G family member 6-like
Merged-NC_029684.1-7229977-1	NC_029684.1:7229815-7230140	+	52	3461	rna-XM_016029724.2	2		NAC-T-4-2_peak_407	-	-	-	-	NC_029684.1	7229815	7230140	52	gene-LOC107420697	product=BURP domain protein RD22
Merged-NC_029686.1-22049681-1	NC_029686.1:22049520-22049843	+	52	-5173	rna-XM_016035706.2	2		NAC-T-4-2_peak_585	-	-	-	-	NC_029686.1	22049520	22049843	52	gene-LOC107425691	product=NAC domain-containing protein 35
Merged-NC_029679.1-15437933-1	NC_029679.1:15437730-15438137	+	52	-21899	rna-XR_003055274.1	1	NAC-T-4-1_peak_90		NC_029679.1	15437730	15438137	52	-	-	-	-
Merged-NW_015453446.1-195177-1	NW_015453446.1:194913-195442	+	52	-27139	rna-XR_001582893.2	1	NAC-T-4-1_peak_1666		NW_015453446.1	194913	195442	52	-	-	-	-
Merged-NC_029688.1-16293478-1	NC_029688.1:16293239-16293718	+	52	3875	rna-XM_016039893.2	1	NAC-T-4-1_peak_1401		NC_029688.1	16293239	16293718	52	-	-	-	-	gene-LOC107429241	product=dynamin-related protein 1C
Merged-NC_029690.1-17310779-2	NC_029690.1:17310411-17311174	+	51.5	610	rna-XM_016044362.2	1&2	NAC-T-4-1_peak_1603	NAC-T-4-2_peak_790	NC_029690.1	17310411	17311174	73	NC_029690.1	17310530	17311003	30	gene-LOC107433111	product=uncharacterized LOC107433111
Merged-NC_029687.1-15584851-1	NC_029687.1:15584693-15585010	+	51	-63	rna-XM_016037551.2	2		NAC-T-4-2_peak_625	-	-	-	-	NC_029687.1	15584693	15585010	51	gene-LOC107427188	product=microtubule-associated protein 70-5-like
Merged-NC_029687.1-19999600-1	NC_029687.1:19999427-19999774	+	51	3265	rna-XM_016037898.2	1	NAC-T-4-1_peak_1278		NC_029687.1	19999427	19999774	51	-	-	-	-	gene-LOC107427519	product=thaumatin-like protein 1b%2C transcript variant X1
Merged-NC_029682.1-1386787-1	NC_029682.1:1386573-1387001	+	51	29079	rna-XM_025072570.1	1	NAC-T-4-1_peak_501		NC_029682.1	1386573	1387001	51	-	-	-	-	gene-LOC112491274	product=uncharacterized LOC112491274
Merged-NC_029680.1-7235408-1	NC_029680.1:7235169-7235648	+	51	-3153	rna-XM_025070780.1	1	NAC-T-4-1_peak_269		NC_029680.1	7235169	7235648	51	-	-	-	-	gene-LOC107410879	product=subtilisin-like protease SBT4.4
Merged-NC_029682.1-26272875-1	NC_029682.1:26272708-26273042	+	51	23906	rna-XM_016025813.2	1	NAC-T-4-1_peak_609		NC_029682.1	26272708	26273042	51	-	-	-	-	gene-LOC107417218	product=protein sym-1%2C transcript variant X1
Merged-NW_015453905.1-57064-1	NW_015453905.1:56866-57262	+	51	-4156	rna-XM_016012352.1	1	NAC-T-4-1_peak_1815		NW_015453905.1	56866	57262	51	-	-	-	-	gene-LOC107405316	product=RING-H2 finger protein ATL79-like
Merged-NC_029681.1-4160109-1	NC_029681.1:4159939-4160280	+	51	4008	rna-XM_016020940.2	1	NAC-T-4-1_peak_381		NC_029681.1	4159939	4160280	51	-	-	-	-	gene-LOC107413079	product=uncharacterized protein HI_0077
Merged-NW_015453521.1-185755-1	NW_015453521.1:185587-185923	+	51	28884	rna-XR_003053675.1	2		NAC-T-4-2_peak_858	-	-	-	-	NW_015453521.1	185587	185923	51
Merged-NC_029685.1-20440536-1	NC_029685.1:20440367-20440706	+	51	2769	rna-XR_003056784.1	2		NAC-T-4-2_peak_501	-	-	-	-	NC_029685.1	20440367	20440706	51
Merged-NC_029689.1-788863-1	NC_029689.1:788696-789030	+	51	1076	rna-XM_016040546.2	2		NAC-T-4-2_peak_707	-	-	-	-	NC_029689.1	788696	789030	51	gene-LOC107429798	product=calcineurin B-like protein 7%2C transcript variant X1
Merged-NC_029689.1-7407281-2	NC_029689.1:7406959-7407716	+	51	5	rna-XM_016041156.2	1&2	NAC-T-4-1_peak_1467	NAC-T-4-2_peak_721	NC_029689.1	7406959	7407716	65	NC_029689.1	7407011	7407441	37	gene-LOC107430318	product=uncharacterized LOC107430318
Merged-NC_029683.1-19617417-1	NC_029683.1:19617259-19617576	+	51	13868	rna-XM_016027761.2	1	NAC-T-4-1_peak_731		NC_029683.1	19617259	19617576	51	-	-	-	-	gene-LOC107419042	product=S-adenosylmethionine mitochondrial carrier protein%2C transcript variant X2
Merged-NC_029688.1-5148658-1	NC_029688.1:5148484-5148833	+	51	2194	rna-XM_016039158.2	1	NAC-T-4-1_peak_1338		NC_029688.1	5148484	5148833	51	-	-	-	-	gene-LOC107428597	product=AP-1 complex subunit mu-2
Merged-NC_029686.1-2360315-1	NC_029686.1:2360125-2360505	+	51	2173	rna-XM_016033556.2	1	NAC-T-4-1_peak_1034		NC_029686.1	2360125	2360505	51	-	-	-	-	gene-LOC107423905	product=aldehyde dehydrogenase family 7 member A1
Merged-NC_029688.1-3501987-1	NC_029688.1:3501719-3502256	+	51	2552	rna-XM_025078116.1	1	NAC-T-4-1_peak_1318		NC_029688.1	3501719	3502256	51	-	-	-	-	gene-LOC112493132	product=uncharacterized membrane protein YuiD-like
Merged-NC_029686.1-14085023-1	NC_029686.1:14084863-14085183	+	51	26343	rna-XM_025076771.1	2		NAC-T-4-2_peak_561	-	-	-	-	NC_029686.1	14084863	14085183	51	gene-LOC112492611	product=protein PELPK1-like
Merged-NC_029690.1-8170961-1	NC_029690.1:8170752-8171171	+	51	2497	rna-XM_025066785.1	2		NAC-T-4-2_peak_766	-	-	-	-	NC_029690.1	8170752	8171171	51	gene-LOC107432494	product=uncharacterized LOC107432494%2C transcript variant X2
Merged-NC_029687.1-1547305-1	NC_029687.1:1547010-1547600	+	51	-1417	rna-XM_016035964.2	2		NAC-T-4-2_peak_591	-	-	-	-	NC_029687.1	1547010	1547600	51	gene-LOC107425910	product=espin-like
Merged-NC_029679.1-19794571-1	NC_029679.1:19794399-19794743	+	51	5927	rna-XM_016034147.2	2		NAC-T-4-2_peak_57	-	-	-	-	NC_029679.1	19794399	19794743	51	gene-LOC107424358	product=uncharacterized LOC107424358
Merged-NC_029680.1-8440263-1	NC_029680.1:8440100-8440427	+	51	1978	rna-XM_016018514.2	1	NAC-T-4-1_peak_277		NC_029680.1	8440100	8440427	51	-	-	-	-	gene-LOC107411010	product=L-type lectin-domain containing receptor kinase IV.2-like
Merged-NC_029685.1-14643540-1	NC_029685.1:14643345-14643735	+	51	-179	rna-XM_016032066.2	2		NAC-T-4-2_peak_491	-	-	-	-	NC_029685.1	14643345	14643735	51	gene-LOC107422599	product=probable F-box protein At4g22060
Merged-NC_029684.1-16449848-1	NC_029684.1:16449612-16450084	+	51	-7029	rna-XM_016030511.2	1	NAC-T-4-1_peak_864		NC_029684.1	16449612	16450084	51	-	-	-	-	gene-LOC107421291	product=aspartyl protease AED3-like
Merged-NC_029679.1-15052913-1	NC_029679.1:15052753-15053073	+	51	-16411	rna-XM_016030597.2	1	NAC-T-4-1_peak_84		NC_029679.1	15052753	15053073	51	-	-	-	-	gene-LOC107421367	product=putative cysteine-rich receptor-like protein kinase 23
Merged-NC_029684.1-545112-1	NC_029684.1:544942-545282	+	51	1126	rna-XM_016028593.2	1	NAC-T-4-1_peak_780		NC_029684.1	544942	545282	51	-	-	-	-	gene-LOC107419783	product=WD repeat-containing protein DWA2
Merged-NC_029679.1-19309591-1	NC_029679.1:19309409-19309773	+	51	-10989	rna-TRNAV-UAC-2	2		NAC-T-4-2_peak_55	-	-	-	-	NC_029679.1	19309409	19309773	51
Merged-NC_029679.1-27345324-2	NC_029679.1:27345153-27345498	+	50.5	-31383	rna-NM_001323881.1	1&2	NAC-T-4-1_peak_160	NAC-T-4-2_peak_79	NC_029679.1	27345164	27345482	61	NC_029679.1	27345153	27345498	40	gene-LOC107426850	product=CBL-interacting serine/threonine-protein kinase 6
Merged-NC_029681.1-16016157-2	NC_029681.1:16015923-16016399	+	50.5	-185824	rna-XR_001581098.2	1&2	NAC-T-4-1_peak_437	NAC-T-4-2_peak_226	NC_029681.1	16015923	16016399	70	NC_029681.1	16015993	16016313	31
Merged-NW_015454101.1-38202-2	NW_015454101.1:38035-38376	+	50.5	623	rna-XM_025069353.1	1&2	NAC-T-4-1_peak_1838	NAC-T-4-2_peak_935	NW_015454101.1	38035	38353	37	NW_015454101.1	38044	38376	64	gene-LOC112490030	product=NADH-ubiquinone oxidoreductase chain 1
Merged-NC_029688.1-9904277-1	NC_029688.1:9904100-9904455	+	50	-42	rna-XM_016039495.2	1	NAC-T-4-1_peak_1367		NC_029688.1	9904100	9904455	50	-	-	-	-	gene-LOC107428896	product=pentatricopeptide repeat-containing protein At2g20540-like
Merged-NC_029682.1-28429677-1	NC_029682.1:28429357-28429997	+	50	18995	rna-XM_016025919.2	2		NAC-T-4-2_peak_308	-	-	-	-	NC_029682.1	28429357	28429997	50	gene-LOC107417303	product=scarecrow-like protein 6
Merged-NC_029679.1-13786409-1	NC_029679.1:13786217-13786601	+	50	-12708	rna-XM_016028666.2	1	NAC-T-4-1_peak_75		NC_029679.1	13786217	13786601	50	-	-	-	-	gene-LOC107419838	product=homeobox-leucine zipper protein MERISTEM L1%2C transcript variant X2
Merged-NC_029679.1-29691263-2	NC_029679.1:29691057-29691469	+	50	-4777	rna-XM_016038781.2	1&2	NAC-T-4-1_peak_180	NAC-T-4-2_peak_91	NC_029679.1	29691057	29691465	54	NC_029679.1	29691062	29691469	46	gene-LOC107428264	product=putative clathrin assembly protein At5g35200%2C transcript variant X2
Merged-NC_029685.1-27280365-1	NC_029685.1:27280160-27280571	+	50	-1770	rna-XM_016033142.2	1	NAC-T-4-1_peak_1019		NC_029685.1	27280160	27280571	50	-	-	-	-	gene-LOC107423566	product=transcription factor MYB41
Merged-NW_015455282.1-6011-1	NW_015455282.1:5838-6184	+	50	3686	rna-XM_016015583.2	2		NAC-T-4-2_peak_947	-	-	-	-	NW_015455282.1	5838	6184	50	gene-LOC107408207	product=protein GRAVITROPIC IN THE LIGHT 1-like
Merged-NC_029681.1-19391065-1	NC_029681.1:19390859-19391272	+	50	480	rna-XM_016022203.2	1	NAC-T-4-1_peak_455		NC_029681.1	19390859	19391272	50	-	-	-	-	gene-LOC107414106	product=ethylene-responsive transcription factor ERF105-like
Merged-NC_029679.1-40610478-1	NC_029679.1:40610295-40610661	+	50	424	gene-LOC107405856	1	NAC-T-4-1_peak_236		NC_029679.1	40610295	40610661	50	-	-	-	-
Merged-NC_029688.1-4879949-1	NC_029688.1:4879680-4880218	+	50	7098	rna-XR_001582366.2	2		NAC-T-4-2_peak_658	-	-	-	-	NC_029688.1	4879680	4880218	50
Merged-NC_029685.1-17611714-1	NC_029685.1:17611463-17611965	+	50	-8048	rna-XM_025075823.1	1	NAC-T-4-1_peak_984		NC_029685.1	17611463	17611965	50	-	-	-	-	gene-LOC107422813	product=protein FAM135B-like
Merged-NC_029680.1-23241467-1	NC_029680.1:23241280-23241654	+	50	1415	gene-LOC107412128	1	NAC-T-4-1_peak_343		NC_029680.1	23241280	23241654	50	-	-	-	-
Merged-NC_029683.1-21562854-2	NC_029683.1:21562600-21563075	+	50	-51562	rna-XM_016027806.2	1&2	NAC-T-4-1_peak_739	NAC-T-4-2_peak_363	NC_029683.1	21562670	21563075	62	NC_029683.1	21562600	21563074	38	gene-LOC107419077	product=squamosa promoter-binding-like protein 6
Merged-NC_029689.1-16924114-1	NC_029689.1:16923937-16924291	+	50	1527	rna-XM_016042151.2	1	NAC-T-4-1_peak_1522		NC_029689.1	16923937	16924291	50	-	-	-	-	gene-LOC107431267	product=uncharacterized LOC107431267
Merged-NC_029679.1-20421870-1	NC_029679.1:20421589-20422152	+	50	-25757	rna-XM_016034326.2	1	NAC-T-4-1_peak_116		NC_029679.1	20421589	20422152	50	-	-	-	-	gene-LOC107424506	product=callose synthase 11
Merged-NC_029679.1-17592751-1	NC_029679.1:17592562-17592940	+	50	14057	rna-XM_016032460.2	1	NAC-T-4-1_peak_103		NC_029679.1	17592562	17592940	50	-	-	-	-	gene-LOC107422953	product=syntaxin-124
Merged-NC_029685.1-21239612-1	NC_029685.1:21239453-21239771	+	50	-2461	rna-XM_016032643.2	2		NAC-T-4-2_peak_503	-	-	-	-	NC_029685.1	21239453	21239771	50	gene-LOC107423129	product=protein NETWORKED 1A%2C transcript variant X1
Merged-NC_029682.1-28879698-1	NC_029682.1:28879512-28879884	+	50	2756	rna-XM_016025962.2	2		NAC-T-4-2_peak_309	-	-	-	-	NC_029682.1	28879512	28879884	50	gene-LOC107417349	product=uncharacterized LOC107417349%2C transcript variant X1
Merged-NC_029687.1-6460748-1	NC_029687.1:6460477-6461020	+	50	-3865	rna-XM_016036702.1	2		NAC-T-4-2_peak_606	-	-	-	-	NC_029687.1	6460477	6461020	50	gene-LOC107426502	product=serine/threonine-protein phosphatase 6 regulatory ankyrin repeat subunit B-like
Merged-NC_029681.1-24672173-1	NC_029681.1:24672013-24672334	+	50	2890	rna-XM_016022863.2	1	NAC-T-4-1_peak_483		NC_029681.1	24672013	24672334	50	-	-	-	-	gene-LOC107414704	product=protein LOW PSII ACCUMULATION 2%2C chloroplastic
Merged-NC_029686.1-776058-1	NC_029686.1:775820-776296	+	50	2142	rna-XM_016033331.2	1	NAC-T-4-1_peak_1027		NC_029686.1	775820	776296	50	-	-	-	-	gene-LOC107423717	product=bystin
Merged-NC_029682.1-7040014-2	NC_029682.1:7039635-7040343	+	49.5	-4470	rna-XM_016024154.2	1&2	NAC-T-4-1_peak_522	NAC-T-4-2_peak_263	NC_029682.1	7039635	7040343	54	NC_029682.1	7039852	7040227	45	gene-LOC107415764	product=classical arabinogalactan protein 9
Merged-NC_029680.1-16007770-2	NC_029680.1:16007571-16007967	+	49.5	98551	gene-LOC112490632	1&2	NAC-T-4-1_peak_313	NAC-T-4-2_peak_154	NC_029680.1	16007584	16007959	47	NC_029680.1	16007571	16007967	52
Merged-NW_015453469.1-60446-2	NW_015453469.1:60180-60775	+	49.5	-5863	rna-XM_016046113.1	1&2	NAC-T-4-1_peak_1691	NAC-T-4-2_peak_846	NW_015453469.1	60280	60775	70	NW_015453469.1	60180	60551	29	gene-LOC107434629	product=uncharacterized LOC107434629
Merged-NC_029689.1-6029551-1	NC_029689.1:6029355-6029748	+	49	-4779	rna-XM_025078867.1	1	NAC-T-4-1_peak_1460		NC_029689.1	6029355	6029748	49	-	-	-	-	gene-LOC107430293	product=phosphatidylinositol/phosphatidylcholine transfer protein SFH11%2C transcript variant X6
Merged-NC_029680.1-4588126-1	NC_029680.1:4587915-4588337	+	49	1085	rna-XM_016018035.2	2		NAC-T-4-2_peak_127	-	-	-	-	NC_029680.1	4587915	4588337	49	gene-LOC107410587	product=phosphoglycerate mutase-like protein 4
Merged-NC_029684.1-9135681-1	NC_029684.1:9135405-9135958	+	49	2029	rna-XM_016029838.2	2		NAC-T-4-2_peak_411	-	-	-	-	NC_029684.1	9135405	9135958	49	gene-LOC107420789	product=plasma membrane ATPase 4-like
Merged-NC_029680.1-17913129-1	NC_029680.1:17912948-17913311	+	49	9246	rna-XM_025070824.1	2		NAC-T-4-2_peak_159	-	-	-	-	NC_029680.1	17912948	17913311	49	gene-LOC107411529	product=UDP-glycosyltransferase 87A1-like
Merged-NC_029688.1-2811749-1	NC_029688.1:2811538-2811960	+	49	3331	rna-XM_016038803.2	1	NAC-T-4-1_peak_1315		NC_029688.1	2811538	2811960	49	-	-	-	-	gene-LOC107428289	product=stress-associated endoplasmic reticulum protein 2
Merged-NC_029681.1-1542199-1	NC_029681.1:1541957-1542442	+	49	-473	rna-XM_016020650.2	1	NAC-T-4-1_peak_374		NC_029681.1	1541957	1542442	49	-	-	-	-	gene-LOC107412832	product=uncharacterized LOC107412832
Merged-NC_029680.1-8071171-1	NC_029680.1:8070897-8071445	+	49	36412	gene-LOC107410929	1	NAC-T-4-1_peak_274		NC_029680.1	8070897	8071445	49	-	-	-	-
Merged-NC_029680.1-17262876-1	NC_029680.1:17262645-17263108	+	49	2340	rna-XM_016019074.2	1	NAC-T-4-1_peak_318		NC_029680.1	17262645	17263108	49	-	-	-	-	gene-LOC107411480	product=mediator of RNA polymerase II transcription subunit 28
Merged-NW_015454768.1-7782-1	NW_015454768.1:7593-7971	+	49	748	rna-XM_016014793.2	1	NAC-T-4-1_peak_1865		NW_015454768.1	7593	7971	49	-	-	-	-	gene-LOC107407504	product=ABC transporter I family member 20
Merged-NC_029679.1-23214776-2	NC_029679.1:23214495-23215154	+	49	-23905	rna-XM_016035635.2	1&2	NAC-T-4-1_peak_140	NAC-T-4-2_peak_68	NC_029679.1	23214495	23215154	49	NC_029679.1	23214528	23214929	49	gene-LOC107425621	product=3-hydroxy-3-methylglutaryl-coenzyme A reductase 1-like
Merged-NC_029684.1-2521456-1	NC_029684.1:2521270-2521642	+	49	-416	rna-XM_025074517.1	2		NAC-T-4-2_peak_389	-	-	-	-	NC_029684.1	2521270	2521642	49	gene-LOC112491957	product=pentatricopeptide repeat-containing protein At4g11690-like
Merged-NC_029684.1-5971105-1	NC_029684.1:5970924-5971287	+	49	2744	gene-LOC107420518	1	NAC-T-4-1_peak_806		NC_029684.1	5970924	5971287	49	-	-	-	-
Merged-NC_029683.1-18976846-1	NC_029683.1:18976577-18977116	+	49	-50690	gene-LOC107419021	1	NAC-T-4-1_peak_726		NC_029683.1	18976577	18977116	49	-	-	-	-
Merged-NW_015453464.1-225185-1	NW_015453464.1:224992-225378	+	49	2290	rna-XM_016046023.2	1	NAC-T-4-1_peak_1687		NW_015453464.1	224992	225378	49	-	-	-	-	gene-LOC107434550	product=CSC1-like protein At1g32090
Merged-NC_029687.1-14936375-1	NC_029687.1:14936175-14936575	+	49	-13687	rna-XM_025077781.1	1	NAC-T-4-1_peak_1247		NC_029687.1	14936175	14936575	49	-	-	-	-	gene-LOC112492958	product=serine/threonine-protein kinase BSK2-like%2C transcript variant X1
Merged-NW_015453952.1-27383-1	NW_015453952.1:27045-27722	+	49	-1470	rna-XM_016012581.2	1	NAC-T-4-1_peak_1821		NW_015453952.1	27045	27722	49	-	-	-	-	gene-LOC107405514	product=glutathione S-transferase U9-like
Merged-NC_029688.1-11432244-1	NC_029688.1:11432084-11432404	+	49	-13803	rna-XM_016039526.2	1	NAC-T-4-1_peak_1382		NC_029688.1	11432084	11432404	49	-	-	-	-	gene-LOC107428929	product=O-fucosyltransferase 3
Merged-NW_015453827.1-18827-1	NW_015453827.1:18638-19016	+	49	-1788	gene-LOC107404951	1	NAC-T-4-1_peak_1802		NW_015453827.1	18638	19016	49	-	-	-	-
Merged-NC_029684.1-14930423-1	NC_029684.1:14930208-14930638	+	49	-39901	gene-LOC107421252	1	NAC-T-4-1_peak_852		NC_029684.1	14930208	14930638	49	-	-	-	-
Merged-NC_029690.1-15107649-1	NC_029690.1:15107490-15107808	+	49	1515	rna-XM_016044290.2	1	NAC-T-4-1_peak_1599		NC_029690.1	15107490	15107808	49	-	-	-	-	gene-LOC107433050	product=protein DETOXIFICATION 12-like%2C transcript variant X2
Merged-NC_029679.1-12572235-1	NC_029679.1:12571819-12572651	+	49	-29	rna-XM_016027953.1	2		NAC-T-4-2_peak_33	-	-	-	-	NC_029679.1	12571819	12572651	49	gene-LOC107419205	product=stigma-specific STIG1-like protein 3
Merged-NC_029685.1-9063529-1	NC_029685.1:9063127-9063931	+	49	-22978	rna-XM_025075484.1	1	NAC-T-4-1_peak_952		NC_029685.1	9063127	9063931	49	-	-	-	-	gene-LOC107422174	product=TMV resistance protein N-like%2C transcript variant X1
Merged-NC_029680.1-10891224-1	NC_029680.1:10891062-10891387	+	49	22995	rna-XM_016018779.1	1	NAC-T-4-1_peak_294		NC_029680.1	10891062	10891387	49	-	-	-	-	gene-LOC107411236	product=probable carboxylesterase 12
Merged-NC_029679.1-25060895-2	NC_029679.1:25060697-25061137	+	48.5	-44856	rna-XM_016035956.2	1&2	NAC-T-4-1_peak_155	NAC-T-4-2_peak_75	NC_029679.1	25060697	25061044	37	NC_029679.1	25060702	25061137	60	gene-LOC107425899	product=transmembrane protein 208
Merged-NC_029682.1-13278905-2	NC_029682.1:13278530-13279255	+	48.5	1903	rna-XR_003055672.1	1&2	NAC-T-4-1_peak_552	NAC-T-4-2_peak_275	NC_029682.1	13278749	13279255	48	NC_029682.1	13278530	13279087	49
Merged-NC_029687.1-7529267-2	NC_029687.1:7528655-7529895	+	48.5	1957	rna-XM_025077032.1	1&2	NAC-T-4-1_peak_1211	NAC-T-4-2_peak_609	NC_029687.1	7528655	7529614	61	NC_029687.1	7528906	7529895	36	gene-LOC107426729	product=protein RMD5 homolog%2C transcript variant X2
Merged-NC_029682.1-22612779-2	NC_029682.1:22612541-22612997	+	48.5	7653	rna-XM_016025738.2	1&2	NAC-T-4-1_peak_588	NAC-T-4-2_peak_292	NC_029682.1	22612638	22612997	43	NC_029682.1	22612541	22612941	54	gene-LOC107417154	product=PHD finger protein 23-like%2C transcript variant X1
Merged-NC_029682.1-14072189-1	NC_029682.1:14071973-14072405	+	48	3119	rna-XM_025072923.1	2		NAC-T-4-2_peak_279	-	-	-	-	NC_029682.1	14071973	14072405	48	gene-LOC107416467	product=anaphase-promoting complex subunit 10-like
Merged-NC_029679.1-34170743-1	NC_029679.1:34170448-34171039	+	48	2072	rna-XM_016043242.2	1	NAC-T-4-1_peak_205		NC_029679.1	34170448	34171039	48	-	-	-	-	gene-LOC107432164	product=FHA domain-containing protein DDL
Merged-NC_029681.1-16564492-2	NC_029681.1:16564251-16564718	+	48	4372	rna-XM_016021888.1	1&2	NAC-T-4-1_peak_443	NAC-T-4-2_peak_228	NC_029681.1	16564389	16564718	40	NC_029681.1	16564251	16564610	56	gene-LOC107413838	product=putative receptor-like protein kinase At3g47110
Merged-NC_029688.1-10389229-1	NC_029688.1:10388957-10389502	+	48	4227	rna-XM_025077956.1	1	NAC-T-4-1_peak_1371		NC_029688.1	10388957	10389502	48	-	-	-	-	gene-LOC107428901	product=CSC1-like protein At1g69450
Merged-NC_029679.1-10477132-2	NC_029679.1:10476739-10477636	+	48	1549	rna-XM_016026804.1	1&2	NAC-T-4-1_peak_62	NAC-T-4-2_peak_31	NC_029679.1	10476891	10477636	48	NC_029679.1	10476739	10477262	48	gene-LOC107418126	product=putative receptor-like protein kinase At4g00960
Merged-NC_029688.1-4088972-1	NC_029688.1:4088702-4089243	+	48	-3143	rna-XM_016038992.2	1	NAC-T-4-1_peak_1323		NC_029688.1	4088702	4089243	48	-	-	-	-	gene-LOC107428462	product=E3 ubiquitin-protein ligase AIRP2
Merged-NW_015454907.1-760-1	NW_015454907.1:494-1026	+	48	4627	rna-XM_025069861.1	2		NAC-T-4-2_peak_945	-	-	-	-	NW_015454907.1	494	1026	48	gene-LOC112490257	product=putative DNA glycosylase At3g47830
Merged-NC_029684.1-8759016-1	NC_029684.1:8758850-8759183	+	48	2741	rna-XR_003056249.1	1	NAC-T-4-1_peak_815		NC_029684.1	8758850	8759183	48	-	-	-	-
Merged-NC_029680.1-9425538-1	NC_029680.1:9425352-9425724	+	48	-508	rna-NM_001323855.1	1	NAC-T-4-1_peak_284		NC_029680.1	9425352	9425724	48	-	-	-	-	gene-LOC107411073	product=osmotin-like protein
Merged-NC_029679.1-5720759-2	NC_029679.1:5720358-5721100	+	48	3026	rna-XM_016020466.2	1&2	NAC-T-4-1_peak_32	NAC-T-4-2_peak_18	NC_029679.1	5720358	5721100	46	NC_029679.1	5720573	5721006	50	gene-LOC107412652	product=F-box protein At5g46170-like%2C transcript variant X1
Merged-NC_029683.1-20548144-1	NC_029683.1:20547983-20548306	+	48	-15150	rna-XM_016027785.1	1	NAC-T-4-1_peak_736		NC_029683.1	20547983	20548306	48	-	-	-	-	gene-LOC107419064	product=aspartic proteinase nepenthesin-2-like
Merged-NC_029690.1-6188952-1	NC_029690.1:6188784-6189120	+	48	6576	rna-XM_016043416.2	1	NAC-T-4-1_peak_1558		NC_029690.1	6188784	6189120	48	-	-	-	-	gene-LOC107432304	product=rRNA biogenesis protein RRP5
Merged-NC_029683.1-17941221-1	NC_029683.1:17941060-17941382	+	48	550	rna-XM_025074191.1	1	NAC-T-4-1_peak_721		NC_029683.1	17941060	17941382	48	-	-	-	-	gene-LOC107418933	product=replication protein A 70 kDa DNA-binding subunit B
Merged-NC_029688.1-5394688-1	NC_029688.1:5394410-5394966	+	48	3380	rna-XM_016039191.2	1	NAC-T-4-1_peak_1339		NC_029688.1	5394410	5394966	48	-	-	-	-	gene-LOC107428623	product=U4/U6 small nuclear ribonucleoprotein Prp31 homolog
Merged-NC_029685.1-23972354-1	NC_029685.1:23972161-23972548	+	48	1820	gene-LOC107423304	1	NAC-T-4-1_peak_1001		NC_029685.1	23972161	23972548	48	-	-	-	-
Merged-NC_029679.1-2455902-1	NC_029679.1:2455730-2456074	+	48	3550	rna-XM_016040540.2	1	NAC-T-4-1_peak_15		NC_029679.1	2455730	2456074	48	-	-	-	-	gene-LOC107429763	product=lisH domain-containing protein C1711.05%2C transcript variant X2
Merged-NW_015453432.1-159661-1	NW_015453432.1:159488-159835	+	48	156098	rna-XR_003053483.1	1	NAC-T-4-1_peak_1649		NW_015453432.1	159488	159835	48	-	-	-	-
Merged-NC_029680.1-8815929-1	NC_029680.1:8815771-8816088	+	48	7027	rna-XM_025070472.1	2		NAC-T-4-2_peak_140	-	-	-	-	NC_029680.1	8815771	8816088	48	gene-LOC107411006	product=RHOMBOID-like protein 1%2C transcript variant X1
Merged-NC_029681.1-16566950-1	NC_029681.1:16566690-16567211	+	48	1906	rna-XM_016021888.1	1	NAC-T-4-1_peak_444		NC_029681.1	16566690	16567211	48	-	-	-	-	gene-LOC107413838	product=putative receptor-like protein kinase At3g47110
Merged-NC_029684.1-15406146-1	NC_029684.1:15405947-15406346	+	48	60777	rna-XM_016030475.2	1	NAC-T-4-1_peak_856		NC_029684.1	15405947	15406346	48	-	-	-	-	gene-LOC107421268	product=AT-hook motif nuclear-localized protein 17-like
Merged-NC_029682.1-21929527-1	NC_029682.1:21929364-21929691	+	48	-7302	rna-XM_025072837.1	1	NAC-T-4-1_peak_584		NC_029682.1	21929364	21929691	48	-	-	-	-	gene-LOC107417091	product=uncharacterized LOC107417091
Merged-NW_015453459.1-216128-1	NW_015453459.1:215945-216311	+	48	-21352	rna-XM_016045981.2	1	NAC-T-4-1_peak_1674		NW_015453459.1	215945	216311	48	-	-	-	-	gene-LOC107434508	product=transcription elongation factor SPT4 homolog 1%2C transcript variant X4
Merged-NC_029685.1-1040864-1	NC_029685.1:1040391-1041338	+	48	-59	rna-XM_025075708.1	2		NAC-T-4-2_peak_458	-	-	-	-	NC_029685.1	1040391	1041338	48	gene-LOC112492345	product=protein yippee-like At4g27745
Merged-NC_029679.1-17598232-1	NC_029679.1:17597973-17598492	+	48	8576	rna-XM_016032460.2	1	NAC-T-4-1_peak_104		NC_029679.1	17597973	17598492	48	-	-	-	-	gene-LOC107422953	product=syntaxin-124
Merged-NC_029689.1-9960866-1	NC_029689.1:9960708-9961025	+	48	-499	rna-XR_003057965.1	1	NAC-T-4-1_peak_1477		NC_029689.1	9960708	9961025	48	-	-	-	-
Merged-NC_029680.1-18358922-1	NC_029680.1:18358759-18359086	+	48	-2832	rna-XR_003054734.1	1	NAC-T-4-1_peak_325		NC_029680.1	18358759	18359086	48	-	-	-	-
Merged-NC_029690.1-10687138-1	NC_029690.1:10686972-10687304	+	48	3399	rna-TRNAR-UCG-4	1	NAC-T-4-1_peak_1578		NC_029690.1	10686972	10687304	48	-	-	-	-
Merged-NC_029690.1-518887-2	NC_029690.1:518677-519147	+	47.5	-3186	rna-XM_016042511.2	1&2	NAC-T-4-1_peak_1535	NAC-T-4-2_peak_750	NC_029690.1	518719	519147	52	NC_029690.1	518677	519005	43	gene-LOC107431559	product=lysine-specific demethylase JMJ706
Merged-NC_029682.1-10140424-2	NC_029682.1:10140238-10140599	+	47.5	28683	rna-XM_016024539.2	1&2	NAC-T-4-1_peak_538	NAC-T-4-2_peak_268	NC_029682.1	10140266	10140599	58	NC_029682.1	10140238	10140596	37	gene-LOC107416085	product=nuclear transcription factor Y subunit C-1-like
Merged-NC_029689.1-19304540-2	NC_029689.1:19304305-19304884	+	47.5	1206	rna-XM_016042351.2	1&2	NAC-T-4-1_peak_1529	NAC-T-4-2_peak_747	NC_029689.1	19304326	19304884	52	NC_029689.1	19304305	19304645	43	gene-LOC107431442	product=pentatricopeptide repeat-containing protein At5g39710-like%2C transcript variant X1
Merged-NW_015453811.1-4957-2	NW_015453811.1:4681-5209	+	47.5	-3706	rna-XM_016011871.2	1&2	NAC-T-4-1_peak_1798	NAC-T-4-2_peak_908	NW_015453811.1	4681	5209	58	NW_015453811.1	4786	5152	37	gene-LOC107404876	product=lipase-like PAD4
Merged-NC_029680.1-7128331-1	NC_029680.1:7128164-7128498	+	47	4798	rna-XM_016018359.1	1	NAC-T-4-1_peak_267		NC_029680.1	7128164	7128498	47	-	-	-	-	gene-LOC107410875	product=UDP-glucose iridoid glucosyltransferase-like
Merged-NC_029690.1-6052784-1	NC_029690.1:6052369-6053199	+	47	2939	rna-XM_016043351.2	1	NAC-T-4-1_peak_1556		NC_029690.1	6052369	6053199	47	-	-	-	-	gene-LOC107432247	product=secoisolariciresinol dehydrogenase-like
Merged-NC_029684.1-602638-1	NC_029684.1:602469-602807	+	47	3040	rna-XM_016028649.2	2		NAC-T-4-2_peak_383	-	-	-	-	NC_029684.1	602469	602807	47	gene-LOC107419834	product=4-coumarate--CoA ligase-like 5
Merged-NC_029685.1-16340490-1	NC_029685.1:16340186-16340794	+	47	2148	rna-XM_016032225.2	1	NAC-T-4-1_peak_978		NC_029685.1	16340186	16340794	47	-	-	-	-	gene-LOC107422724	product=MDIS1-interacting receptor like kinase 2-like
Merged-NC_029688.1-1430349-1	NC_029688.1:1430094-1430604	+	47	207	rna-XM_016038673.2	1	NAC-T-4-1_peak_1310		NC_029688.1	1430094	1430604	47	-	-	-	-	gene-LOC107428188	product=auxin-induced protein 15A
Merged-NC_029690.1-18811399-1	NC_029690.1:18811241-18811558	+	47	-1316	rna-XM_025066751.1	2		NAC-T-4-2_peak_794	-	-	-	-	NC_029690.1	18811241	18811558	47	gene-LOC107433327	product=uncharacterized LOC107433327%2C transcript variant X4
Merged-NC_029683.1-21501435-1	NC_029683.1:21501257-21501613	+	47	9840	rna-XM_016027806.2	1	NAC-T-4-1_peak_738		NC_029683.1	21501257	21501613	47	-	-	-	-	gene-LOC107419077	product=squamosa promoter-binding-like protein 6
Merged-NC_029688.1-6751279-1	NC_029688.1:6751086-6751472	+	47	-3716	rna-XM_025078397.1	1	NAC-T-4-1_peak_1350		NC_029688.1	6751086	6751472	47	-	-	-	-	gene-LOC107428745	product=serine/threonine-protein phosphatase PP2A-3 catalytic subunit
Merged-NW_015453781.1-3607-1	NW_015453781.1:3270-3944	+	47	42402	rna-XR_001580465.2	1	NAC-T-4-1_peak_1793		NW_015453781.1	3270	3944	47	-	-	-	-
Merged-NC_029686.1-19042246-1	NC_029686.1:19042000-19042492	+	47	-3762	rna-XM_025076422.1	1	NAC-T-4-1_peak_1130		NC_029686.1	19042000	19042492	47	-	-	-	-	gene-LOC107425568	product=MADS-box protein FBP24-like
Merged-NC_029684.1-984669-1	NC_029684.1:984464-984875	+	47	-353	gene-LOC107419870	1	NAC-T-4-1_peak_783		NC_029684.1	984464	984875	47	-	-	-	-
Merged-NC_029680.1-8756786-1	NC_029680.1:8756575-8756997	+	47	-5440	rna-XM_016018525.2	1	NAC-T-4-1_peak_280		NC_029680.1	8756575	8756997	47	-	-	-	-	gene-LOC107411021	product=scarecrow-like protein 14
Merged-NC_029679.1-37053667-1	NC_029679.1:37053481-37053853	+	47	2621	rna-XM_025071097.1	1	NAC-T-4-1_peak_219		NC_029679.1	37053481	37053853	47	-	-	-	-	gene-LOC107435074	product=RNA polymerase II C-terminal domain phosphatase-like 4
Merged-NC_029683.1-12504657-1	NC_029683.1:12504445-12504870	+	47	719	rna-XM_025073923.1	2		NAC-T-4-2_peak_337	-	-	-	-	NC_029683.1	12504445	12504870	47	gene-LOC112491692	product=uncharacterized LOC112491692
Merged-NC_029681.1-22582252-1	NC_029681.1:22581789-22582715	+	47	3719	rna-XM_016022599.2	2		NAC-T-4-2_peak_238	-	-	-	-	NC_029681.1	22581789	22582715	47	gene-LOC107414473	product=receptor-like protein EIX2
Merged-NC_029683.1-26717771-1	NC_029683.1:26717614-26717929	+	47	-28	rna-XM_016028092.1	1	NAC-T-4-1_peak_763		NC_029683.1	26717614	26717929	47	-	-	-	-	gene-LOC107419332	product=mitogen-activated protein kinase kinase 9-like
Merged-NC_029686.1-14423622-1	NC_029686.1:14423430-14423815	+	47	9887	rna-XM_016035369.2	2		NAC-T-4-2_peak_562	-	-	-	-	NC_029686.1	14423430	14423815	47	gene-LOC107425369	product=diacylglycerol kinase 2
Merged-NC_029688.1-8418207-1	NC_029688.1:8418001-8418413	+	47	-6794	rna-TRNAN-GUU-25	1	NAC-T-4-1_peak_1358		NC_029688.1	8418001	8418413	47	-	-	-	-
Merged-NC_029686.1-17107432-1	NC_029686.1:17107261-17107603	+	47	7609	rna-XM_025076414.1	2		NAC-T-4-2_peak_570	-	-	-	-	NC_029686.1	17107261	17107603	47	gene-LOC107425500	product=putative S-adenosyl-L-methionine-dependent methyltransferase MMAR_1059
Merged-NC_029679.1-20733676-1	NC_029679.1:20733258-20734095	+	47	-13836	rna-XM_016034077.2	1	NAC-T-4-1_peak_118		NC_029679.1	20733258	20734095	47	-	-	-	-	gene-LOC107424308	product=non-classical arabinogalactan protein 31-like%2C transcript variant X1
Merged-NC_029685.1-8781577-1	NC_029685.1:8781410-8781744	+	47	1360	rna-XM_025075284.1	2		NAC-T-4-2_peak_475	-	-	-	-	NC_029685.1	8781410	8781744	47	gene-LOC112492202	product=probable aldo-keto reductase 4
Merged-NW_015453649.1-38465-1	NW_015453649.1:38287-38643	+	47	1871	rna-XM_025068381.1	1	NAC-T-4-1_peak_1761		NW_015453649.1	38287	38643	47	-	-	-	-	gene-LOC107403797	product=uncharacterized LOC107403797%2C transcript variant X1
Merged-NC_029683.1-19245607-1	NC_029683.1:19245438-19245777	+	47	896	rna-XM_016027744.2	1	NAC-T-4-1_peak_728		NC_029683.1	19245438	19245777	47	-	-	-	-	gene-LOC107419028	product=ABC transporter B family member 25-like
Merged-NC_029689.1-9670078-1	NC_029689.1:9669907-9670249	+	47	-42040	rna-XM_025078851.1	1	NAC-T-4-1_peak_1476		NC_029689.1	9669907	9670249	47	-	-	-	-	gene-LOC107430464	product=disease resistance protein RPM1-like%2C transcript variant X3
Merged-NC_029689.1-955583-1	NC_029689.1:955411-955755	+	47	-4125	rna-XM_016040622.2	2		NAC-T-4-2_peak_708	-	-	-	-	NC_029689.1	955411	955755	47	gene-LOC107429865	product=aquaporin PIP1-3-like
Merged-NC_029688.1-6868831-1	NC_029688.1:6868498-6869165	+	47	1151	rna-XM_016039336.2	1	NAC-T-4-1_peak_1351		NC_029688.1	6868498	6869165	47	-	-	-	-	gene-LOC107428749	product=transcription factor KUA1
Merged-NC_029679.1-16045483-2	NC_029679.1:16045286-16045678	+	46.5	-6249	gene-LOC107421727	1&2	NAC-T-4-1_peak_95	NAC-T-4-2_peak_43	NC_029679.1	16045286	16045678	35	NC_029679.1	16045299	16045672	58
Merged-NC_029687.1-384269-2	NC_029687.1:384055-384483	+	46.5	370	rna-XM_016035846.2	1&2	NAC-T-4-1_peak_1169	NAC-T-4-2_peak_589	NC_029687.1	384055	384483	53	NC_029687.1	384079	384460	40	gene-LOC107425807	product=uncharacterized LOC107425807
Merged-NC_029690.1-8891697-2	NC_029690.1:8891243-8892013	+	46.5	1176	gene-LOC107432601	1&2	NAC-T-4-1_peak_1572	NAC-T-4-2_peak_769	NC_029690.1	8891571	8891961	68	NC_029690.1	8891243	8892013	25
Merged-NC_029690.1-7592649-2	NC_029690.1:7592354-7592870	+	46.5	-5825	rna-XM_025066583.1	1&2	NAC-T-4-1_peak_1564	NAC-T-4-2_peak_764	NC_029690.1	7592354	7592864	59	NC_029690.1	7592511	7592870	34	gene-LOC107432447	product=WD repeat-containing protein 44%2C transcript variant X1
Merged-NC_029687.1-13910641-1	NC_029687.1:13910360-13910923	+	46	853	rna-XM_016037490.2	1	NAC-T-4-1_peak_1239		NC_029687.1	13910360	13910923	46	-	-	-	-	gene-LOC107427140	product=probable protein phosphatase 2C 63
Merged-NC_029686.1-8889780-2	NC_029686.1:8889594-8889975	+	46	1299	rna-XM_016034642.2	1&2	NAC-T-4-1_peak_1067	NAC-T-4-2_peak_536	NC_029686.1	8889631	8889975	65	NC_029686.1	8889594	8889920	27	gene-LOC107424783	product=uncharacterized LOC107424783
Merged-NW_015453406.1-282062-1	NW_015453406.1:281852-282272	+	46	-34045	rna-XM_025067089.1	2		NAC-T-4-2_peak_811	-	-	-	-	NW_015453406.1	281852	282272	46	gene-LOC107433543	product=zinc finger CCCH domain-containing protein 45%2C transcript variant X7
Merged-NC_029687.1-16711957-1	NC_029687.1:16711710-16712204	+	46	12871	rna-XM_016037619.1	1	NAC-T-4-1_peak_1259		NC_029687.1	16711710	16712204	46	-	-	-	-	gene-LOC107427246	product=cytochrome P450 87A3-like
Merged-NW_015453526.1-16455-2	NW_015453526.1:16127-16749	+	46	-1691	rna-XM_025067894.1	1&2	NAC-T-4-1_peak_1724	NAC-T-4-2_peak_859	NW_015453526.1	16127	16749	54	NW_015453526.1	16294	16650	38	gene-LOC107435288	product=uncharacterized LOC107435288%2C transcript variant X5
Merged-NC_029680.1-12162880-1	NC_029680.1:12162633-12163128	+	46	25669	rna-XM_016018817.1	2		NAC-T-4-2_peak_147	-	-	-	-	NC_029680.1	12162633	12163128	46	gene-LOC107411272	product=putative disease resistance protein At4g11170
Merged-NC_029688.1-11407547-1	NC_029688.1:11407389-11407706	+	46	157	rna-XM_016039527.2	1	NAC-T-4-1_peak_1380		NC_029688.1	11407389	11407706	46	-	-	-	-	gene-LOC107428930	product=ribulose-1%2C5 bisphosphate carboxylase/oxygenase large subunit N-methyltransferase%2C chloroplastic
Merged-NC_029683.1-8952211-1	NC_029683.1:8952031-8952391	+	46	2331	rna-XM_025073446.1	1	NAC-T-4-1_peak_667		NC_029683.1	8952031	8952391	46	-	-	-	-	gene-LOC107418273	product=C2 and GRAM domain-containing protein At5g50170
Merged-NC_029682.1-22846736-1	NC_029682.1:22846563-22846909	+	46	3311	rna-XM_016025743.2	2		NAC-T-4-2_peak_293	-	-	-	-	NC_029682.1	22846563	22846909	46	gene-LOC107417158	product=uncharacterized protein PF11_0207-like
Merged-NC_029682.1-3235728-1	NC_029682.1:3235562-3235894	+	46	-2906	rna-XM_016023692.2	2		NAC-T-4-2_peak_255	-	-	-	-	NC_029682.1	3235562	3235894	46	gene-LOC107415385	product=2-methylene-furan-3-one reductase-like
Merged-NC_029689.1-6110445-1	NC_029689.1:6110159-6110732	+	46	10163	rna-XR_003057941.1	1	NAC-T-4-1_peak_1463		NC_029689.1	6110159	6110732	46	-	-	-	-
Merged-NW_015453406.1-154923-1	NW_015453406.1:154718-155129	+	46	45214	gene-LOC107433560	1	NAC-T-4-1_peak_1622		NW_015453406.1	154718	155129	46	-	-	-	-
Merged-NC_029680.1-17277195-1	NC_029680.1:17276989-17277402	+	46	-568	rna-XM_016019051.2	2		NAC-T-4-2_peak_157	-	-	-	-	NC_029680.1	17276989	17277402	46	gene-LOC107411463	product=S-adenosylmethionine synthase 3
Merged-NC_029679.1-6029563-1	NC_029679.1:6029243-6029884	+	46	-6454	rna-XM_016020933.2	1	NAC-T-4-1_peak_39		NC_029679.1	6029243	6029884	46	-	-	-	-	gene-LOC107413065	product=floral homeotic protein AGAMOUS%2C transcript variant X2
Merged-NC_029684.1-20978650-1	NC_029684.1:20978452-20978848	+	46	39112	rna-XM_016030703.2	1	NAC-T-4-1_peak_894		NC_029684.1	20978452	20978848	46	-	-	-	-	gene-LOC107421455	product=mRNA-decapping enzyme subunit 2
Merged-NC_029687.1-7597965-1	NC_029687.1:7597784-7598146	+	46	-1772	rna-XM_025077065.1	1	NAC-T-4-1_peak_1212		NC_029687.1	7597784	7598146	46	-	-	-	-	gene-LOC107426517	product=beta-Amyrin Synthase 1-like%2C transcript variant X1
Merged-NC_029681.1-22421159-1	NC_029681.1:22420976-22421342	+	46	1395	rna-XM_016022541.2	1	NAC-T-4-1_peak_470		NC_029681.1	22420976	22421342	46	-	-	-	-	gene-LOC107414431	product=uncharacterized LOC107414431
Merged-NC_029682.1-25226026-1	NC_029682.1:25225661-25226392	+	46	1556	rna-XM_025072341.1	1	NAC-T-4-1_peak_602		NC_029682.1	25225661	25226392	46	-	-	-	-	gene-LOC107417196	product=zinc finger protein NUTCRACKER-like%2C transcript variant X1
Merged-NC_029684.1-4859935-1	NC_029684.1:4859715-4860156	+	46	4029	rna-XM_025074497.1	2		NAC-T-4-2_peak_398	-	-	-	-	NC_029684.1	4859715	4860156	46	gene-LOC107420364	product=kinesin-like protein KIN-7J%2C transcript variant X3
Merged-NC_029682.1-12283131-1	NC_029682.1:12282958-12283304	+	46	-166	rna-XM_025072563.1	1	NAC-T-4-1_peak_550		NC_029682.1	12282958	12283304	46	-	-	-	-	gene-LOC107416270	product=mitogen-activated protein kinase 20%2C transcript variant X2
Merged-NC_029687.1-6666731-1	NC_029687.1:6666522-6666941	+	46	-1858	rna-XM_025077440.1	1	NAC-T-4-1_peak_1204		NC_029687.1	6666522	6666941	46	-	-	-	-	gene-LOC112492856	product=uncharacterized LOC112492856
Merged-NW_015453461.1-165603-1	NW_015453461.1:165391-165816	+	46	72956	rna-XM_016045991.1	1	NAC-T-4-1_peak_1676		NW_015453461.1	165391	165816	46	-	-	-	-	gene-LOC107434517	product=23 kDa jasmonate-induced protein-like
Merged-NC_029685.1-17351745-1	NC_029685.1:17351529-17351961	+	46	-2472	rna-XM_016032298.2	1	NAC-T-4-1_peak_980		NC_029685.1	17351529	17351961	46	-	-	-	-	gene-LOC107422800	product=60S ribosomal protein L23
Merged-NC_029682.1-8841939-1	NC_029682.1:8841742-8842137	+	46	5294	rna-XM_016024446.2	1	NAC-T-4-1_peak_528		NC_029682.1	8841742	8842137	46	-	-	-	-	gene-LOC107415996	product=putative ABC transporter C family member 15
Merged-NC_029689.1-4958256-2	NC_029689.1:4958004-4958531	+	45.5	-21092	rna-XM_016041086.2	1&2	NAC-T-4-1_peak_1451	NAC-T-4-2_peak_716	NC_029689.1	4958004	4958531	56	NC_029689.1	4958064	4958425	35	gene-LOC107430261	product=FAM10 family protein At4g22670
Merged-NC_029690.1-12493279-2	NC_029690.1:12493006-12493554	+	45.5	-6815	rna-XM_016044130.2	1&2	NAC-T-4-1_peak_1588	NAC-T-4-2_peak_779	NC_029690.1	12493006	12493554	45	NC_029690.1	12493047	12493509	46	gene-LOC107432919	product=receptor-like protein EIX2
Merged-NC_029689.1-2203545-2	NC_029689.1:2203274-2203837	+	45.5	53	rna-XR_003057887.1	1&2	NAC-T-4-1_peak_1435	NAC-T-4-2_peak_713	NC_029689.1	2203274	2203735	55	NC_029689.1	2203334	2203837	36
Merged-NC_029682.1-29908795-2	NC_029682.1:29908475-29909086	+	45.5	6650	rna-XM_016026018.2	1&2	NAC-T-4-1_peak_621	NAC-T-4-2_peak_310	NC_029682.1	29908475	29909086	33	NC_029682.1	29908621	29908998	58	gene-LOC107417402	product=uncharacterized LOC107417402
Merged-NW_015453404.1-419559-1	NW_015453404.1:419400-419718	+	45	-4166	rna-XM_025067065.1	1	NAC-T-4-1_peak_1621		NW_015453404.1	419400	419718	45	-	-	-	-	gene-LOC112489096	product=MATH domain and coiled-coil domain-containing protein At3g58340-like
Merged-NC_029679.1-24266972-1	NC_029679.1:24266798-24267147	+	45	-60765	rna-XM_016035886.2	1	NAC-T-4-1_peak_148		NC_029679.1	24266798	24267147	45	-	-	-	-	gene-LOC107425827	product=probable LRR receptor-like serine/threonine-protein kinase At2g23950%2C transcript variant X2
Merged-NC_029687.1-24654168-1	NC_029687.1:24653981-24654356	+	45	1662	rna-XR_003057397.1	1	NAC-T-4-1_peak_1299		NC_029687.1	24653981	24654356	45	-	-	-	-
Merged-NC_029686.1-22611167-1	NC_029686.1:22611010-22611325	+	45	-3022	rna-XM_016035716.2	1	NAC-T-4-1_peak_1161		NC_029686.1	22611010	22611325	45	-	-	-	-	gene-LOC107425701	product=protein trichome berefringence-like 7%2C transcript variant X3
Merged-NC_029684.1-21995234-1	NC_029684.1:21995074-21995395	+	45	-2998	rna-XM_016030749.2	1	NAC-T-4-1_peak_898		NC_029684.1	21995074	21995395	45	-	-	-	-	gene-LOC107421498	product=pentatricopeptide repeat-containing protein At3g58590%2C transcript variant X1
Merged-NC_029686.1-1407493-1	NC_029686.1:1407329-1407657	+	45	-3348	rna-XM_016033380.2	1	NAC-T-4-1_peak_1030		NC_029686.1	1407329	1407657	45	-	-	-	-	gene-LOC107423762	product=uncharacterized LOC107423762
Merged-NC_029687.1-25015351-1	NC_029687.1:25015189-25015513	+	45	-1259	rna-XM_016038379.2	1	NAC-T-4-1_peak_1300		NC_029687.1	25015189	25015513	45	-	-	-	-	gene-LOC107427966	product=nucleolin
Merged-NC_029679.1-16981632-2	NC_029679.1:16981406-16981885	+	45	18934	rna-XM_016031646.2	1&2	NAC-T-4-1_peak_100	NAC-T-4-2_peak_48	NC_029679.1	16981406	16981808	52	NC_029679.1	16981432	16981885	38	gene-LOC107422223	product=uncharacterized LOC107422223
Merged-NC_029679.1-32036743-1	NC_029679.1:32036567-32036920	+	45	332	rna-XM_025070574.1	1	NAC-T-4-1_peak_193		NC_029679.1	32036567	32036920	45	-	-	-	-	gene-LOC107430553	product=G-type lectin S-receptor-like serine/threonine-protein kinase SD1-1
Merged-NW_015454043.1-6535-1	NW_015454043.1:6357-6714	+	45	12220	rna-XM_016012996.2	2		NAC-T-4-2_peak_928	-	-	-	-	NW_015454043.1	6357	6714	45	gene-LOC107405907	product=protein GLUTAMINE DUMPER 5-like
Merged-NC_029686.1-10077075-1	NC_029686.1:10076904-10077246	+	45	2277	rna-XM_016034868.2	1	NAC-T-4-1_peak_1076		NC_029686.1	10076904	10077246	45	-	-	-	-	gene-LOC107424958	product=molybdate-anion transporter
Merged-NC_029682.1-10599814-1	NC_029682.1:10599643-10599985	+	45	164	rna-XM_016024570.2	1	NAC-T-4-1_peak_542		NC_029682.1	10599643	10599985	45	-	-	-	-	gene-LOC107416115	product=persulfide dioxygenase ETHE1 homolog%2C mitochondrial-like%2C transcript variant X3
Merged-NC_029682.1-23340756-1	NC_029682.1:23340423-23341090	+	45	-37073	rna-XM_016025750.2	1	NAC-T-4-1_peak_590		NC_029682.1	23340423	23341090	45	-	-	-	-	gene-LOC107417165	product=protein LIGHT-DEPENDENT SHORT HYPOCOTYLS 10%2C transcript variant X2
Merged-NC_029683.1-13987156-1	NC_029683.1:13986972-13987340	+	45	-1844	gene-LOC107418660	1	NAC-T-4-1_peak_696		NC_029683.1	13986972	13987340	45	-	-	-	-
Merged-NC_029688.1-3451829-1	NC_029688.1:3451428-3452230	+	45	-1031	rna-XM_016038907.2	1	NAC-T-4-1_peak_1317		NC_029688.1	3451428	3452230	45	-	-	-	-	gene-LOC107428376	product=urease-like%2C transcript variant X6
Merged-NC_029682.1-25142739-1	NC_029682.1:25142563-25142916	+	45	-3736	rna-XM_025073111.1	1	NAC-T-4-1_peak_601		NC_029682.1	25142563	25142916	45	-	-	-	-	gene-LOC107417195	product=protein N-lysine methyltransferase METTL21A%2C transcript variant X2
Merged-NC_029684.1-4479520-1	NC_029684.1:4479362-4479679	+	45	1789	rna-XM_016029257.2	1	NAC-T-4-1_peak_798		NC_029684.1	4479362	4479679	45	-	-	-	-	gene-LOC107420331	product=protein OSB1%2C mitochondrial-like
Merged-NW_015453491.1-134295-1	NW_015453491.1:134123-134468	+	45	5005	rna-XM_016046470.2	2		NAC-T-4-2_peak_855	-	-	-	-	NW_015453491.1	134123	134468	45	gene-LOC107434948	product=growth-regulating factor 3%2C transcript variant X2
Merged-NC_029680.1-13568143-1	NC_029680.1:13567968-13568319	+	45	-6976	rna-XM_016018895.2	2		NAC-T-4-2_peak_151	-	-	-	-	NC_029680.1	13567968	13568319	45	gene-LOC107411329	product=uncharacterized LOC107411329
Merged-NC_029687.1-16007425-1	NC_029687.1:16007230-16007621	+	45	7332	rna-XM_016037579.2	1	NAC-T-4-1_peak_1255		NC_029687.1	16007230	16007621	45	-	-	-	-	gene-LOC107427210	product=WD repeat-containing protein 44%2C transcript variant X2
Merged-NC_029690.1-12021200-1	NC_029690.1:12021015-12021385	+	45	-5716	rna-XR_003058000.1	1	NAC-T-4-1_peak_1586		NC_029690.1	12021015	12021385	45	-	-	-	-
Merged-NC_029680.1-25021082-1	NC_029680.1:25020837-25021328	+	45	181	gene-LOC107412389	2		NAC-T-4-2_peak_187	-	-	-	-	NC_029680.1	25020837	25021328	45
Merged-NW_015453656.1-63778-1	NW_015453656.1:63433-64123	+	45	-2073	rna-XM_025068407.1	1	NAC-T-4-1_peak_1764		NW_015453656.1	63433	64123	45	-	-	-	-	gene-LOC107403865	product=putative disease resistance protein At3g15700
Merged-NW_015453617.1-110005-2	NW_015453617.1:109741-110270	+	45	24425	rna-XM_025068257.1	1&2	NAC-T-4-1_peak_1748	NAC-T-4-2_peak_877	NW_015453617.1	109741	110176	57	NW_015453617.1	109834	110270	33	gene-LOC107403490	product=receptor-like serine/threonine-protein kinase SD1-8
Merged-NC_029685.1-18246094-1	NC_029685.1:18245901-18246287	+	45	-420	rna-XM_016032367.2	1	NAC-T-4-1_peak_987		NC_029685.1	18245901	18246287	45	-	-	-	-	gene-LOC107422859	product=phosphoenolpyruvate carboxylase kinase 1-like
Merged-NC_029679.1-27754796-1	NC_029679.1:27754503-27755090	+	45	-9525	rna-XM_016037311.2	1	NAC-T-4-1_peak_166		NC_029679.1	27754503	27755090	45	-	-	-	-	gene-LOC107426984	product=uncharacterized LOC107426984
Merged-NC_029682.1-18894127-1	NC_029682.1:18893969-18894285	+	45	-2664	rna-XM_016025443.2	1	NAC-T-4-1_peak_572		NC_029682.1	18893969	18894285	45	-	-	-	-	gene-LOC107416893	product=60S ribosomal protein L8-1-like
Merged-NC_029681.1-17173322-1	NC_029681.1:17173145-17173499	+	45	1214	rna-XM_025071813.1	1	NAC-T-4-1_peak_449		NC_029681.1	17173145	17173499	45	-	-	-	-	gene-LOC107413873	product=probable protein phosphatase 2C 30
Merged-NC_029682.1-10762314-1	NC_029682.1:10762137-10762491	+	45	-10795	rna-XM_016024605.1	1	NAC-T-4-1_peak_543		NC_029682.1	10762137	10762491	45	-	-	-	-	gene-LOC107416144	product=(-)-germacrene D synthase-like
Merged-NW_015453495.1-96354-1	NW_015453495.1:96002-96706	+	45	10716	rna-XM_016046526.2	1	NAC-T-4-1_peak_1714		NW_015453495.1	96002	96706	45	-	-	-	-	gene-LOC107434994	product=probable beta-1%2C4-xylosyltransferase IRX14
Merged-NW_015453411.1-167003-1	NW_015453411.1:166823-167183	+	45	49343	gene-LOC112489133	1	NAC-T-4-1_peak_1630		NW_015453411.1	166823	167183	45	-	-	-	-
Merged-NC_029682.1-24192056-1	NC_029682.1:24191880-24192233	+	45	11176	gene-LOC107417178	1	NAC-T-4-1_peak_598		NC_029682.1	24191880	24192233	45	-	-	-	-
Merged-NC_029686.1-22169417-1	NC_029686.1:22169242-22169592	+	45	-1589	rna-XM_016035698.1	1	NAC-T-4-1_peak_1157		NC_029686.1	22169242	22169592	45	-	-	-	-	gene-LOC107425684	product=uncharacterized LOC107425684
Merged-NW_015453655.1-54197-1	NW_015453655.1:54040-54355	+	45	-7603	rna-XM_016010762.2	1	NAC-T-4-1_peak_1763		NW_015453655.1	54040	54355	45	-	-	-	-	gene-LOC107403850	product=acyl carrier protein 1%2C mitochondrial
Merged-NW_015453634.1-118597-1	NW_015453634.1:118421-118774	+	45	2369	rna-XM_016010592.2	1	NAC-T-4-1_peak_1757		NW_015453634.1	118421	118774	45	-	-	-	-	gene-LOC107403685	product=uncharacterized LOC107403685
Merged-NC_029680.1-617926-1	NC_029680.1:617758-618095	+	45	2299	rna-XM_025070976.1	1	NAC-T-4-1_peak_249		NC_029680.1	617758	618095	45	-	-	-	-	gene-LOC107410242	product=uncharacterized LOC107410242
Merged-NC_029690.1-17096757-2	NC_029690.1:17096508-17097012	+	45	-28723	rna-XM_025079491.1	1&2	NAC-T-4-1_peak_1602	NAC-T-4-2_peak_789	NC_029690.1	17096562	17097012	40	NC_029690.1	17096508	17096947	50	gene-LOC107433103	product=GPN-loop GTPase 3-like%2C transcript variant X3
Merged-NC_029679.1-9606109-1	NC_029679.1:9605912-9606307	+	45	-2609	rna-XM_025072736.1	2		NAC-T-4-2_peak_29	-	-	-	-	NC_029679.1	9605912	9606307	45	gene-LOC107417244	product=probable amino acid permease 7%2C transcript variant X4
Merged-NC_029680.1-7153831-1	NC_029680.1:7153493-7154169	+	45	509	rna-XR_003054976.1	1	NAC-T-4-1_peak_268		NC_029680.1	7153493	7154169	45	-	-	-	-
Merged-NC_029686.1-21595746-1	NC_029686.1:21595568-21595925	+	45	-1659	rna-XM_016035676.2	1	NAC-T-4-1_peak_1153		NC_029686.1	21595568	21595925	45	-	-	-	-	gene-LOC107425658	product=uncharacterized LOC107425658
Merged-NC_029685.1-12617968-1	NC_029685.1:12617807-12618129	+	45	-4041	rna-XM_025075853.1	1	NAC-T-4-1_peak_965		NC_029685.1	12617807	12618129	45	-	-	-	-	gene-LOC107422384	product=putative disease resistance protein At3g14460%2C transcript variant X6
Merged-NW_015453425.1-103734-1	NW_015453425.1:103568-103901	+	45	1053	rna-XM_016045501.2	2		NAC-T-4-2_peak_822	-	-	-	-	NW_015453425.1	103568	103901	45	gene-LOC107434084	product=plant intracellular Ras-group-related LRR protein 3-like
Merged-NC_029684.1-5475462-1	NC_029684.1:5475297-5475628	+	45	6448	rna-XM_016029410.2	2		NAC-T-4-2_peak_402	-	-	-	-	NC_029684.1	5475297	5475628	45	gene-LOC107420448	product=probably inactive leucine-rich repeat receptor-like protein kinase At2g25790
Merged-NC_029680.1-8038787-1	NC_029680.1:8038569-8039006	+	45	4028	gene-LOC107410929	1	NAC-T-4-1_peak_272		NC_029680.1	8038569	8039006	45	-	-	-	-
Merged-NC_029686.1-20437142-1	NC_029686.1:20436907-20437378	+	45	682	rna-XM_016035628.2	1	NAC-T-4-1_peak_1145		NC_029686.1	20436907	20437378	45	-	-	-	-	gene-LOC107425616	product=ribosome production factor 1-like%2C transcript variant X3
Merged-NC_029679.1-42266946-1	NC_029679.1:42266779-42267114	+	45	-124	rna-XM_016016681.2	1	NAC-T-4-1_peak_245		NC_029679.1	42266779	42267114	45	-	-	-	-	gene-LOC107409245	product=(6-4)DNA photolyase
Merged-NC_029682.1-11311610-1	NC_029682.1:11311401-11311819	+	45	42	rna-XM_016024643.2	1	NAC-T-4-1_peak_546		NC_029682.1	11311401	11311819	45	-	-	-	-	gene-LOC107416184	product=glutathione S-transferase F12
Merged-NC_029683.1-20873808-1	NC_029683.1:20873614-20874003	+	45	-27754	rna-XR_003056217.1	1	NAC-T-4-1_peak_737		NC_029683.1	20873614	20874003	45	-	-	-	-
Merged-NC_029679.1-17328057-1	NC_029679.1:17327882-17328233	+	45	-2559	rna-XM_016032109.2	1	NAC-T-4-1_peak_102		NC_029679.1	17327882	17328233	45	-	-	-	-	gene-LOC107422633	product=mechanosensitive ion channel protein 8-like%2C transcript variant X1
Merged-NC_029681.1-4473635-1	NC_029681.1:4473453-4473817	+	45	2580	rna-XM_016021055.2	1	NAC-T-4-1_peak_382		NC_029681.1	4473453	4473817	45	-	-	-	-	gene-LOC107413176	product=armadillo repeat-containing protein LFR
Merged-NC_029690.1-18357384-2	NC_029690.1:18357125-18357622	+	44.5	2457	rna-XM_016044461.2	1&2	NAC-T-4-1_peak_1608	NAC-T-4-2_peak_792	NC_029690.1	18357125	18357593	39	NC_029690.1	18357199	18357622	50	gene-LOC107433202	product=WD repeat-containing protein 43
Merged-NC_029685.1-1885554-2	NC_029685.1:1885363-1885755	+	44.5	-31267	gene-LOC107421862	1&2	NAC-T-4-1_peak_924	NAC-T-4-2_peak_462	NC_029685.1	1885363	1885705	61	NC_029685.1	1885395	1885755	28
Merged-NW_015453511.1-47205-1	NW_015453511.1:46977-47433	+	44	1421	rna-XM_016046719.2	1	NAC-T-4-1_peak_1719		NW_015453511.1	46977	47433	44	-	-	-	-	gene-LOC107435159	product=ankyrin repeat-containing protein BDA1-like
Merged-NW_015457779.1-405-1	NW_015457779.1:212-598	+	44	920	rna-XM_016017418.2	2		NAC-T-4-2_peak_961	-	-	-	-	NW_015457779.1	212	598	44	gene-LOC107410002	product=ADP-ribosylation factor-like
Merged-NC_029687.1-12545255-1	NC_029687.1:12545067-12545443	+	44	-704	rna-XM_016037389.1	2		NAC-T-4-2_peak_619	-	-	-	-	NC_029687.1	12545067	12545443	44	gene-LOC107427053	product=uncharacterized LOC107427053
Merged-NW_015453480.1-148603-1	NW_015453480.1:148405-148802	+	44	2122	rna-XR_003053602.1	1	NAC-T-4-1_peak_1697		NW_015453480.1	148405	148802	44	-	-	-	-
Merged-NC_029685.1-7086247-1	NC_029685.1:7086085-7086409	+	44	2937	rna-XM_016031494.2	2		NAC-T-4-2_peak_472	-	-	-	-	NC_029685.1	7086085	7086409	44	gene-LOC107422093	product=uncharacterized CRM domain-containing protein At3g25440%2C chloroplastic
Merged-NC_029683.1-25214255-1	NC_029683.1:25214095-25214416	+	44	57084	rna-XR_003055955.1	1	NAC-T-4-1_peak_761		NC_029683.1	25214095	25214416	44	-	-	-	-
Merged-NC_029685.1-17378136-1	NC_029685.1:17377931-17378342	+	44	105	rna-XM_016032282.2	1	NAC-T-4-1_peak_981		NC_029685.1	17377931	17378342	44	-	-	-	-	gene-LOC107422784	product=actin-related protein 2/3 complex subunit 2B
Merged-NC_029683.1-29350462-1	NC_029683.1:29350206-29350718	+	44	6385	rna-XR_003056230.1	1	NAC-T-4-1_peak_770		NC_029683.1	29350206	29350718	44	-	-	-	-
Merged-NC_029689.1-10816286-1	NC_029689.1:10816094-10816479	+	44	-1772	rna-XM_016041433.2	1	NAC-T-4-1_peak_1484		NC_029689.1	10816094	10816479	44	-	-	-	-	gene-LOC107430583	product=protein decapping 5-like
Merged-NC_029683.1-5888343-1	NC_029683.1:5888135-5888551	+	44	-14622	rna-XR_001581442.2	2		NAC-T-4-2_peak_318	-	-	-	-	NC_029683.1	5888135	5888551	44
Merged-NC_029687.1-24413705-1	NC_029687.1:24413534-24413877	+	44	-61	rna-XM_016038348.2	1	NAC-T-4-1_peak_1298		NC_029687.1	24413534	24413877	44	-	-	-	-	gene-LOC107427939	product=chloride channel protein CLC-b
Merged-NW_015453944.1-47524-1	NW_015453944.1:47301-47748	+	44	2403	rna-XM_016012546.2	1	NAC-T-4-1_peak_1820		NW_015453944.1	47301	47748	44	-	-	-	-	gene-LOC107405482	product=purple acid phosphatase 3-like%2C transcript variant X2
Merged-NC_029682.1-25382672-1	NC_029682.1:25382501-25382844	+	44	-25491	rna-XM_016025797.2	1	NAC-T-4-1_peak_603		NC_029682.1	25382501	25382844	44	-	-	-	-	gene-LOC107417201	product=trans-resveratrol di-O-methyltransferase-like
Merged-NC_029682.1-27256627-1	NC_029682.1:27256458-27256797	+	44	-8577	rna-XM_016025894.2	1	NAC-T-4-1_peak_611		NC_029682.1	27256458	27256797	44	-	-	-	-	gene-LOC107417282	product=nudix hydrolase 21%2C chloroplastic-like
Merged-NC_029687.1-4057582-1	NC_029687.1:4057367-4057797	+	44	1832	rna-XM_016036353.2	1	NAC-T-4-1_peak_1185		NC_029687.1	4057367	4057797	44	-	-	-	-	gene-LOC107426230	product=endoglucanase 25-like
Merged-NC_029690.1-3187915-2	NC_029690.1:3187695-3188142	+	44	1248	rna-XR_001582666.2	1&2	NAC-T-4-1_peak_1541	NAC-T-4-2_peak_753	NC_029690.1	3187695	3188142	52	NC_029690.1	3187745	3188081	36
Merged-NC_029686.1-18650787-1	NC_029686.1:18650387-18651187	+	44	-2489	rna-XM_016035562.2	1	NAC-T-4-1_peak_1128		NC_029686.1	18650387	18651187	44	-	-	-	-	gene-LOC107425554	product=protein FAR-RED IMPAIRED RESPONSE 1-like
Merged-NC_029687.1-6053080-1	NC_029687.1:6052890-6053270	+	44	2257	rna-XM_025076955.1	1	NAC-T-4-1_peak_1200		NC_029687.1	6052890	6053270	44	-	-	-	-	gene-LOC112492752	product=uncharacterized LOC112492752
Merged-NC_029683.1-15121839-1	NC_029683.1:15121669-15122010	+	44	-17286	gene-LOC112491750	1	NAC-T-4-1_peak_700		NC_029683.1	15121669	15122010	44	-	-	-	-
Merged-NW_015453430.1-114377-1	NW_015453430.1:114077-114677	+	44	4408	rna-XM_016045569.2	2		NAC-T-4-2_peak_826	-	-	-	-	NW_015453430.1	114077	114677	44	gene-LOC107434144	product=aspartate aminotransferase%2C mitochondrial
Merged-NW_015454114.1-27021-1	NW_015454114.1:26831-27212	+	44	-1114	rna-XM_016013261.2	1	NAC-T-4-1_peak_1840		NW_015454114.1	26831	27212	44	-	-	-	-	gene-LOC107406157	product=methyltransferase-like protein 2
Merged-NC_029683.1-30821790-1	NC_029683.1:30821570-30822010	+	44	-5144	rna-XM_016028488.2	1	NAC-T-4-1_peak_775		NC_029683.1	30821570	30822010	44	-	-	-	-	gene-LOC107419715	product=uncharacterized LOC107419715%2C transcript variant X2
Merged-NC_029682.1-9822682-2	NC_029682.1:9822457-9822878	+	44	8187	rna-XM_016024470.2	1&2	NAC-T-4-1_peak_533	NAC-T-4-2_peak_267	NC_029682.1	9822457	9822829	44	NC_029682.1	9822564	9822878	44	gene-LOC107416026	product=histone-lysine N-methyltransferase ATXR7
Merged-NC_029688.1-10713685-1	NC_029688.1:10713469-10713902	+	44	-42224	rna-XR_003057426.1	2		NAC-T-4-2_peak_679	-	-	-	-	NC_029688.1	10713469	10713902	44
Merged-NC_029687.1-18750364-1	NC_029687.1:18750163-18750565	+	44	1551	rna-XM_016037756.2	2		NAC-T-4-2_peak_635	-	-	-	-	NC_029687.1	18750163	18750565	44	gene-LOC107427378	product=hippocampus abundant transcript 1 protein-like%2C transcript variant X1
Merged-NW_015453439.1-244967-2	NW_015453439.1:244694-245180	+	43.5	-748	rna-XM_025067413.1	1&2	NAC-T-4-1_peak_1657	NAC-T-4-2_peak_830	NW_015453439.1	244856	245180	30	NW_015453439.1	244694	245139	57	gene-LOC112489220	product=nuclear pore complex protein NUP98A-like
Merged-NC_029689.1-13557318-2	NC_029689.1:13557080-13557539	+	43.5	-2012	rna-XM_016041730.1	1&2	NAC-T-4-1_peak_1502	NAC-T-4-2_peak_738	NC_029689.1	13557080	13557462	45	NC_029689.1	13557194	13557539	42	gene-LOC107430858	product=receptor-like protein 6
Merged-NC_029686.1-14436208-2	NC_029686.1:14435967-14436514	+	43.5	-2731	rna-XM_016035369.2	1&2	NAC-T-4-1_peak_1103	NAC-T-4-2_peak_563	NC_029686.1	14435967	14436344	48	NC_029686.1	14436010	14436514	39	gene-LOC107425369	product=diacylglycerol kinase 2
Merged-NC_029679.1-22789736-2	NC_029679.1:22789527-22789977	+	43.5	18452	rna-XM_016035493.2	1&2	NAC-T-4-1_peak_138	NAC-T-4-2_peak_66	NC_029679.1	22789553	22789977	33	NC_029679.1	22789527	22789890	54	gene-LOC107425488	product=adenylylsulfatase HINT1-like%2C transcript variant X2
Merged-NC_029681.1-4076238-2	NC_029681.1:4075946-4076494	+	43.5	4225	rna-XM_016020921.2	1&2	NAC-T-4-1_peak_379	NAC-T-4-2_peak_196	NC_029681.1	4075946	4076494	40	NC_029681.1	4076087	4076428	47	gene-LOC107413064	product=ATP-dependent RNA helicase DBP3%2C transcript variant X1
Merged-NW_015453491.1-48062-1	NW_015453491.1:47642-48483	+	43	-1689	rna-XM_016046455.2	1	NAC-T-4-1_peak_1712		NW_015453491.1	47642	48483	43	-	-	-	-	gene-LOC107434934	product=subtilisin-like protease SBT4.15
Merged-NC_029689.1-8197579-1	NC_029689.1:8197324-8197835	+	43	-19212	rna-XM_016041207.2	1	NAC-T-4-1_peak_1470		NC_029689.1	8197324	8197835	43	-	-	-	-	gene-LOC107430374	product=expansin-like B1
Merged-NC_029681.1-4700329-1	NC_029681.1:4700160-4700498	+	43	1272	gene-LOC107413111	2		NAC-T-4-2_peak_197	-	-	-	-	NC_029681.1	4700160	4700498	43
Merged-NC_029686.1-16454296-1	NC_029686.1:16454075-16454518	+	43	8002	rna-XM_016035468.2	1	NAC-T-4-1_peak_1112		NC_029686.1	16454075	16454518	43	-	-	-	-	gene-LOC107425470	product=uncharacterized LOC107425470
Merged-NC_029679.1-4258550-1	NC_029679.1:4258393-4258708	+	43	1275	rna-XM_016019004.2	2		NAC-T-4-2_peak_12	-	-	-	-	NC_029679.1	4258393	4258708	43	gene-LOC107411420	product=cytochrome P450 714C2-like
Merged-NW_015455361.1-2976-1	NW_015455361.1:2806-3147	+	43	-431	rna-XM_025069971.1	1	NAC-T-4-1_peak_1873		NW_015455361.1	2806	3147	43	-	-	-	-	gene-LOC107408298	product=uncharacterized LOC107408298
Merged-NW_015454082.1-37179-1	NW_015454082.1:36989-37370	+	43	1672	rna-XM_016013164.2	2		NAC-T-4-2_peak_932	-	-	-	-	NW_015454082.1	36989	37370	43	gene-LOC107406072	product=haloacid dehalogenase-like hydrolase domain-containing protein Sgpp%2C transcript variant X2
Merged-NC_029679.1-16360283-1	NC_029679.1:16360102-16360465	+	43	-21838	rna-XM_025079600.1	1	NAC-T-4-1_peak_97		NC_029679.1	16360102	16360465	43	-	-	-	-	gene-LOC107421680	product=G-type lectin S-receptor-like serine/threonine-protein kinase At1g61490
Merged-NC_029681.1-2068174-1	NC_029681.1:2067978-2068371	+	43	9245	rna-XM_025071359.1	1	NAC-T-4-1_peak_375		NC_029681.1	2067978	2068371	43	-	-	-	-	gene-LOC112490889	product=receptor-like protein 34%2C transcript variant X8
Merged-NW_015453485.1-10375-1	NW_015453485.1:10123-10628	+	43	5552	rna-XM_016046378.2	2		NAC-T-4-2_peak_849	-	-	-	-	NW_015453485.1	10123	10628	43	gene-LOC107434873	product=sugar transport protein 1-like
Merged-NC_029686.1-4721427-1	NC_029686.1:4721171-4721684	+	43	6650	rna-XM_016033917.2	1	NAC-T-4-1_peak_1044		NC_029686.1	4721171	4721684	43	-	-	-	-	gene-LOC107424180	product=zinc finger protein ZAT9
Merged-NC_029685.1-10270014-2	NC_029685.1:10269602-10270419	+	43	-5271	rna-XM_025075289.1	1&2	NAC-T-4-1_peak_957	NAC-T-4-2_peak_480	NC_029685.1	10269602	10270419	66	NC_029685.1	10269708	10270329	20	gene-LOC107422224	product=15-cis-zeta-carotene isomerase%2C chloroplastic-like
Merged-NC_029688.1-9209324-1	NC_029688.1:9209097-9209551	+	43	-12821	gene-LOC107428838	2		NAC-T-4-2_peak_669	-	-	-	-	NC_029688.1	9209097	9209551	43
Merged-NC_029682.1-29119396-1	NC_029682.1:29119003-29119790	+	43	11585	rna-XM_016025958.2	1	NAC-T-4-1_peak_619		NC_029682.1	29119003	29119790	43	-	-	-	-	gene-LOC107417347	product=26S proteasome non-ATPase regulatory subunit 2 homolog A
Merged-NC_029683.1-3665578-1	NC_029683.1:3665387-3665769	+	43	20299	rna-XM_016026347.2	2		NAC-T-4-2_peak_316	-	-	-	-	NC_029683.1	3665387	3665769	43	gene-LOC107417713	product=protein PNS1
Merged-NC_029680.1-18950113-1	NC_029680.1:18949930-18950296	+	43	-7517	rna-XM_016019262.1	1	NAC-T-4-1_peak_328		NC_029680.1	18949930	18950296	43	-	-	-	-	gene-LOC107411644	product=ABC transporter G family member 33-like
Merged-NC_029682.1-6043027-1	NC_029682.1:6042819-6043235	+	43	1005	rna-XM_016024011.2	1	NAC-T-4-1_peak_518		NC_029682.1	6042819	6043235	43	-	-	-	-	gene-LOC107415653	product=protein SRG1
Merged-NC_029679.1-39879525-1	NC_029679.1:39879317-39879734	+	43	-469	rna-XM_025071261.1	1	NAC-T-4-1_peak_230		NC_029679.1	39879317	39879734	43	-	-	-	-	gene-LOC107405325	product=histone-lysine N-methyltransferase ASHH3
Merged-NC_029690.1-4316611-1	NC_029690.1:4316447-4316776	+	43	-2832	rna-XM_016043088.2	1	NAC-T-4-1_peak_1548		NC_029690.1	4316447	4316776	43	-	-	-	-	gene-LOC107432035	product=putative homeobox-leucine zipper protein ATHB-51%2C transcript variant X1
Merged-NC_029689.1-10826264-2	NC_029689.1:10826086-10826434	+	43	505	rna-XM_016041435.2	1&2	NAC-T-4-1_peak_1485	NAC-T-4-2_peak_732	NC_029689.1	10826110	10826428	50	NC_029689.1	10826086	10826434	36	gene-LOC107430585	product=uncharacterized LOC107430585%2C transcript variant X1
Merged-NC_029681.1-10820107-1	NC_029681.1:10819929-10820286	+	43	-376	rna-XM_025071910.1	2		NAC-T-4-2_peak_215	-	-	-	-	NC_029681.1	10819929	10820286	43	gene-LOC112491000	product=uncharacterized LOC112491000
Merged-NC_029680.1-20718109-1	NC_029680.1:20717901-20718318	+	43	7751	rna-XM_016019539.2	1	NAC-T-4-1_peak_336		NC_029680.1	20717901	20718318	43	-	-	-	-	gene-LOC107411873	product=uncharacterized LOC107411873
Merged-NC_029689.1-6086009-1	NC_029689.1:6085833-6086186	+	43	2437	rna-XM_016041120.2	1	NAC-T-4-1_peak_1462		NC_029689.1	6085833	6086186	43	-	-	-	-	gene-LOC107430289	product=probable aspartyl protease At4g16563
Merged-NC_029686.1-5389965-2	NC_029686.1:5389664-5390210	+	43	664	rna-XM_025076093.1	1&2	NAC-T-4-1_peak_1049	NAC-T-4-2_peak_527	NC_029686.1	5389810	5390179	52	NC_029686.1	5389664	5390210	34	gene-LOC107424254	product=2-oxoglutarate-dependent dioxygenase DAO-like
Merged-NC_029681.1-15166493-1	NC_029681.1:15166121-15166866	+	43	-41401	rna-XM_025071809.1	1	NAC-T-4-1_peak_433		NC_029681.1	15166121	15166866	43	-	-	-	-	gene-LOC107413809	product=uncharacterized LOC107413809
Merged-NC_029679.1-38181391-1	NC_029679.1:38181062-38181720	+	43	1253	rna-XM_016010366.2	1	NAC-T-4-1_peak_223		NC_029679.1	38181062	38181720	43	-	-	-	-	gene-LOC107403465	product=polyadenylate-binding protein-interacting protein 4%2C transcript variant X3
Merged-NW_015454464.1-7552-2	NW_015454464.1:7346-7748	+	43	203	rna-XM_025069678.1	1&2	NAC-T-4-1_peak_1857	NAC-T-4-2_peak_940	NW_015454464.1	7376	7748	43	NW_015454464.1	7346	7740	43	gene-LOC107407000	product=sodium/proton antiporter 1
Merged-NC_029681.1-8738946-1	NC_029681.1:8738778-8739115	+	43	-1719	rna-XM_016021458.2	1	NAC-T-4-1_peak_401		NC_029681.1	8738778	8739115	43	-	-	-	-	gene-LOC107413502	product=40S ribosomal protein S15a-1
Merged-NC_029688.1-14352313-1	NC_029688.1:14352156-14352470	+	43	2999	rna-XM_016039756.2	2		NAC-T-4-2_peak_690	-	-	-	-	NC_029688.1	14352156	14352470	43	gene-LOC107429108	product=uncharacterized LOC107429108
Merged-NC_029687.1-18024462-1	NC_029687.1:18024191-18024734	+	43	1553	rna-XM_025077259.1	1	NAC-T-4-1_peak_1268		NC_029687.1	18024191	18024734	43	-	-	-	-	gene-LOC107427341	product=probable CDP-diacylglycerol--inositol 3-phosphatidyltransferase 2%2C transcript variant X3
Merged-NC_029684.1-2844781-1	NC_029684.1:2844622-2844940	+	43	-4376	rna-XM_016028928.2	2		NAC-T-4-2_peak_390	-	-	-	-	NC_029684.1	2844622	2844940	43	gene-LOC107420063	product=NDR1/HIN1-like protein 13
Merged-NC_029689.1-20397072-1	NC_029689.1:20396910-20397235	+	43	39658	rna-TRNAT-GGU-5	2		NAC-T-4-2_peak_749	-	-	-	-	NC_029689.1	20396910	20397235	43
Merged-NC_029681.1-14162668-1	NC_029681.1:14162395-14162942	+	43	9078	rna-XM_016021810.2	1	NAC-T-4-1_peak_428		NC_029681.1	14162395	14162942	43	-	-	-	-	gene-LOC107413767	product=40S ribosomal protein S4-like
Merged-NC_029686.1-12695837-1	NC_029686.1:12695644-12696030	+	43	1481	rna-XM_016035157.2	2		NAC-T-4-2_peak_551	-	-	-	-	NC_029686.1	12695644	12696030	43	gene-LOC107425201	product=oxidation resistance protein 1
Merged-NC_029684.1-15737415-1	NC_029684.1:15737253-15737578	+	43	21131	rna-XM_025075151.1	1	NAC-T-4-1_peak_859		NC_029684.1	15737253	15737578	43	-	-	-	-	gene-LOC107421270	product=probable serine/threonine-protein kinase At1g54610
Merged-NC_029686.1-4738015-1	NC_029686.1:4737837-4738194	+	43	-9938	rna-XM_016033917.2	1	NAC-T-4-1_peak_1045		NC_029686.1	4737837	4738194	43	-	-	-	-	gene-LOC107424180	product=zinc finger protein ZAT9
Merged-NC_029680.1-21664806-1	NC_029680.1:21664628-21664984	+	43	2864	rna-XM_016019627.2	2		NAC-T-4-2_peak_170	-	-	-	-	NC_029680.1	21664628	21664984	43	gene-LOC107411943	product=receptor-like protein 6
Merged-NC_029686.1-10536947-2	NC_029686.1:10536456-10537325	+	43	10092	rna-XM_016034935.2	1&2	NAC-T-4-1_peak_1084	NAC-T-4-2_peak_543	NC_029686.1	10536456	10537160	29	NC_029686.1	10536850	10537325	57	gene-LOC107425008	product=uncharacterized LOC107425008%2C transcript variant X2
Merged-NC_029686.1-670305-1	NC_029686.1:670145-670465	+	43	-379	rna-XR_003056957.1	1	NAC-T-4-1_peak_1024		NC_029686.1	670145	670465	43	-	-	-	-
Merged-NW_015453411.1-150003-1	NW_015453411.1:149814-150192	+	43	66343	gene-LOC112489133	2		NAC-T-4-2_peak_814	-	-	-	-	NW_015453411.1	149814	150192	43
Merged-NC_029681.1-13541366-1	NC_029681.1:13541188-13541544	+	43	10984	rna-XM_025071916.1	2		NAC-T-4-2_peak_220	-	-	-	-	NC_029681.1	13541188	13541544	43	gene-LOC107413745	product=uncharacterized LOC107413745
Merged-NC_029679.1-7777952-2	NC_029679.1:7777736-7778182	+	43	-2635	rna-XM_016023300.2	1&2	NAC-T-4-1_peak_49	NAC-T-4-2_peak_23	NC_029679.1	7777736	7778182	72	NC_029679.1	7777746	7778145	14	gene-LOC107415034	product=microtubule-associated protein 70-5-like
Merged-NC_029687.1-18476383-1	NC_029687.1:18476111-18476655	+	43	-4027	rna-XR_003057409.1	1	NAC-T-4-1_peak_1271		NC_029687.1	18476111	18476655	43	-	-	-	-
Merged-NC_029683.1-25131414-1	NC_029683.1:25131176-25131652	+	43	4134	rna-XM_025073467.1	1	NAC-T-4-1_peak_760		NC_029683.1	25131176	25131652	43	-	-	-	-	gene-LOC107419243	product=uncharacterized LOC107419243%2C transcript variant X3
Merged-NC_029681.1-14270254-1	NC_029681.1:14270078-14270431	+	43	-2321	rna-XM_025071918.1	2		NAC-T-4-2_peak_222	-	-	-	-	NC_029681.1	14270078	14270431	43	gene-LOC107413777	product=60S acidic ribosomal protein P0
Merged-NW_015453419.1-154111-1	NW_015453419.1:153806-154416	+	43	-39548	rna-XM_016045365.2	1	NAC-T-4-1_peak_1637		NW_015453419.1	153806	154416	43	-	-	-	-	gene-LOC107433963	product=G-type lectin S-receptor-like serine/threonine-protein kinase LECRK2
Merged-NC_029680.1-17614001-2	NC_029680.1:17613798-17614225	+	43	1498	rna-XR_001580878.2	1&2	NAC-T-4-1_peak_321	NAC-T-4-2_peak_158	NC_029680.1	17613812	17614172	50	NC_029680.1	17613798	17614225	36
Merged-NC_029685.1-17480886-1	NC_029685.1:17480634-17481139	+	43	-6184	rna-XR_001581910.2	1	NAC-T-4-1_peak_983		NC_029685.1	17480634	17481139	43	-	-	-	-
Merged-NC_029686.1-22363106-1	NC_029686.1:22362930-22363282	+	43	95098	rna-XR_001582144.2	1	NAC-T-4-1_peak_1158		NC_029686.1	22362930	22363282	43	-	-	-	-
Merged-NC_029683.1-29747530-1	NC_029683.1:29747335-29747725	+	43	-1494	gene-LOC107419600	2		NAC-T-4-2_peak_379	-	-	-	-	NC_029683.1	29747335	29747725	43
Merged-NW_015453974.1-37544-2	NW_015453974.1:37216-37876	+	42.5	-212	rna-XM_025069151.1	1&2	NAC-T-4-1_peak_1822	NAC-T-4-2_peak_921	NW_015453974.1	37216	37824	45	NW_015453974.1	37262	37876	40	gene-LOC107405633	product=transcription factor bHLH63-like%2C transcript variant X2
Merged-NC_029683.1-10576089-2	NC_029683.1:10575787-10576381	+	42.5	1237	rna-XM_016027162.2	1&2	NAC-T-4-1_peak_679	NAC-T-4-2_peak_326	NC_029683.1	10575931	10576381	44	NC_029683.1	10575787	10576258	41	gene-LOC107418464	product=uncharacterized protein At5g50100%2C chloroplastic
Merged-NC_029684.1-3048886-2	NC_029684.1:3048557-3049184	+	42.5	3339	rna-XM_016028983.2	1&2	NAC-T-4-1_peak_791	NAC-T-4-2_peak_391	NC_029684.1	3048557	3049161	62	NC_029684.1	3048643	3049184	23	gene-LOC107420110	product=uncharacterized LOC107420110
Merged-NC_029685.1-26649189-2	NC_029685.1:26648854-26649586	+	42.5	1719	rna-XM_016033076.2	1&2	NAC-T-4-1_peak_1014	NAC-T-4-2_peak_510	NC_029685.1	26648854	26649375	48	NC_029685.1	26648943	26649586	37	gene-LOC107423507	product=chromophore lyase CRL%2C chloroplastic%2C transcript variant X1
Merged-NC_029680.1-12786861-1	NC_029680.1:12786696-12787027	+	42	-16405	rna-XM_016018849.1	2		NAC-T-4-2_peak_149	-	-	-	-	NC_029680.1	12786696	12787027	42	gene-LOC107411293	product=uncharacterized LOC107411293
Merged-NC_029688.1-8587507-1	NC_029688.1:8587297-8587717	+	42	30613	rna-XM_016039421.2	1	NAC-T-4-1_peak_1360		NC_029688.1	8587297	8587717	42	-	-	-	-	gene-LOC107428829	product=microtubule-associated protein 70-2-like
Merged-NC_029679.1-5342732-1	NC_029679.1:5342545-5342919	+	42	311	rna-XM_016020001.2	2		NAC-T-4-2_peak_17	-	-	-	-	NC_029679.1	5342545	5342919	42	gene-LOC107412263	product=probable LRR receptor-like serine/threonine-protein kinase At1g29720
Merged-NC_029687.1-9917959-1	NC_029687.1:9917775-9918143	+	42	1865	rna-XM_016037191.2	1	NAC-T-4-1_peak_1222		NC_029687.1	9917775	9918143	42	-	-	-	-	gene-LOC107426893	product=monothiol glutaredoxin-S10-like
Merged-NC_029687.1-5251824-1	NC_029687.1:5251665-5251983	+	42	2913	rna-XM_016036602.2	1	NAC-T-4-1_peak_1195		NC_029687.1	5251665	5251983	42	-	-	-	-	gene-LOC107426413	product=preprotein translocase subunit SCY2%2C chloroplastic
Merged-NW_015453694.1-105627-2	NW_015453694.1:105426-105824	+	42	-98	rna-XM_016011063.2	1&2	NAC-T-4-1_peak_1778	NAC-T-4-2_peak_893	NW_015453694.1	105426	105799	53	NW_015453694.1	105459	105824	31	gene-LOC107404116	product=ubiquitin carboxyl-terminal hydrolase 12-like
Merged-NC_029683.1-22174777-2	NC_029683.1:22174502-22175138	+	42	61166	rna-XM_016027830.2	1&2	NAC-T-4-1_peak_742	NAC-T-4-2_peak_364	NC_029683.1	22174502	22174959	40	NC_029683.1	22174509	22175138	44	gene-LOC107419097	product=PLASMODESMATA CALLOSE-BINDING PROTEIN 3
Merged-NC_029687.1-14115746-1	NC_029687.1:14115531-14115962	+	42	13354	rna-XM_016037498.2	1	NAC-T-4-1_peak_1242		NC_029687.1	14115531	14115962	42	-	-	-	-	gene-LOC107427146	product=UDP-glycosyltransferase 74G1-like
Merged-NC_029682.1-20161716-1	NC_029682.1:20161527-20161906	+	42	6159	gene-LOC107416938	1	NAC-T-4-1_peak_574		NC_029682.1	20161527	20161906	42	-	-	-	-
Merged-NC_029687.1-18422369-1	NC_029687.1:18422191-18422547	+	42	54957	gene-LOC107427352	1	NAC-T-4-1_peak_1270		NC_029687.1	18422191	18422547	42	-	-	-	-
Merged-NC_029682.1-13477924-1	NC_029682.1:13477713-13478135	+	42	142	rna-XM_016024895.1	2		NAC-T-4-2_peak_276	-	-	-	-	NC_029682.1	13477713	13478135	42	gene-LOC107416405	product=NAC domain-containing protein 41-like
Merged-NC_029679.1-23336050-1	NC_029679.1:23335782-23336318	+	42	37934	rna-XM_025069072.1	1	NAC-T-4-1_peak_143		NC_029679.1	23335782	23336318	42	-	-	-	-	gene-LOC107425550	product=brefeldin A-inhibited guanine nucleotide-exchange protein 1
Merged-NC_029684.1-12265344-1	NC_029684.1:12265003-12265686	+	42	-18589	rna-XM_016030302.2	2		NAC-T-4-2_peak_418	-	-	-	-	NC_029684.1	12265003	12265686	42	gene-LOC107421130	product=uncharacterized LOC107421130
Merged-NC_029680.1-26219839-1	NC_029680.1:26219640-26220039	+	42	812	rna-XM_016020304.1	1	NAC-T-4-1_peak_360		NC_029680.1	26219640	26220039	42	-	-	-	-	gene-LOC107412524	product=ER membrane protein complex subunit 10
Merged-NC_029679.1-40055442-1	NC_029679.1:40055206-40055678	+	42	-6346	rna-XR_003053642.1	1	NAC-T-4-1_peak_231		NC_029679.1	40055206	40055678	42	-	-	-	-
Merged-NC_029686.1-1348432-1	NC_029686.1:1348256-1348608	+	42	15662	rna-XM_025076753.1	2		NAC-T-4-2_peak_517	-	-	-	-	NC_029686.1	1348256	1348608	42	gene-LOC107423760	product=pentatricopeptide repeat-containing protein At1g08070%2C chloroplastic-like%2C transcript variant X5
Merged-NC_029681.1-7000796-1	NC_029681.1:7000414-7001179	+	42	4247	rna-XM_016021270.2	1	NAC-T-4-1_peak_394		NC_029681.1	7000414	7001179	42	-	-	-	-	gene-LOC107413343	product=F-box protein At5g39450
Merged-NW_015453705.1-19359-1	NW_015453705.1:19132-19587	+	42	-11685	rna-XM_025068551.1	1	NAC-T-4-1_peak_1780		NW_015453705.1	19132	19587	42	-	-	-	-	gene-LOC107404189	product=zinc finger CCCH domain-containing protein 29-like%2C transcript variant X1
Merged-NC_029686.1-13144193-2	NC_029686.1:13143932-13144437	+	42	-437	rna-XR_001582098.2	1&2	NAC-T-4-1_peak_1091	NAC-T-4-2_peak_554	NC_029686.1	13144035	13144369	33	NC_029686.1	13143932	13144437	51
Merged-NC_029688.1-4416179-1	NC_029688.1:4415980-4416379	+	42	-1053	rna-XR_003057476.1	1	NAC-T-4-1_peak_1330		NC_029688.1	4415980	4416379	42	-	-	-	-
Merged-NC_029687.1-17425512-1	NC_029687.1:17425327-17425698	+	42	1656	rna-XM_016037670.2	1	NAC-T-4-1_peak_1263		NC_029687.1	17425327	17425698	42	-	-	-	-	gene-LOC107427290	product=basic blue protein-like
Merged-NC_029684.1-20728096-1	NC_029684.1:20727933-20728259	+	42	-8706	rna-XM_016030706.2	1	NAC-T-4-1_peak_892		NC_029684.1	20727933	20728259	42	-	-	-	-	gene-LOC107421459	product=uncharacterized LOC107421459
Merged-NC_029685.1-22897211-1	NC_029685.1:22897015-22897408	+	42	-5746	rna-XM_025075391.1	1	NAC-T-4-1_peak_997		NC_029685.1	22897015	22897408	42	-	-	-	-	gene-LOC107423249	product=putative F-box protein At4g22660
Merged-NW_015457250.1-350-1	NW_015457250.1:184-517	+	42	343	rna-XM_016017067.2	1	NAC-T-4-1_peak_1890		NW_015457250.1	184	517	42	-	-	-	-	gene-LOC107409643	product=actin-like
Merged-NC_029690.1-4247768-1	NC_029690.1:4247569-4247968	+	42	4920	rna-XM_025066730.1	2		NAC-T-4-2_peak_758	-	-	-	-	NC_029690.1	4247569	4247968	42	gene-LOC107432044	product=GDSL esterase/lipase At5g03820-like%2C transcript variant X2
Merged-NC_029680.1-10926265-2	NC_029680.1:10926067-10926493	+	42	851	rna-XM_016018774.2	1&2	NAC-T-4-1_peak_295	NAC-T-4-2_peak_144	NC_029680.1	10926087	10926493	32	NC_029680.1	10926067	10926416	52	gene-LOC107411228	product=probable carboxylesterase 12
Merged-NC_029684.1-5065914-1	NC_029684.1:5065752-5066077	+	42	746	rna-XM_016029373.2	1	NAC-T-4-1_peak_802		NC_029684.1	5065752	5066077	42	-	-	-	-	gene-LOC107420418	product=uncharacterized LOC107420418%2C transcript variant X1
Merged-NC_029689.1-10935250-1	NC_029689.1:10935053-10935448	+	42	2146	rna-XM_016041430.2	2		NAC-T-4-2_peak_733	-	-	-	-	NC_029689.1	10935053	10935448	42	gene-LOC107430581	product=uncharacterized LOC107430581%2C transcript variant X1
Merged-NW_015457320.1-481-1	NW_015457320.1:308-655	+	42	1582	rna-XM_016017099.1	1	NAC-T-4-1_peak_1891		NW_015457320.1	308	655	42	-	-	-	-	gene-LOC107409671	product=putative disease resistance RPP13-like protein 1
Merged-NC_029686.1-12803088-1	NC_029686.1:12802857-12803319	+	42	12822	rna-XM_016035134.2	2		NAC-T-4-2_peak_553	-	-	-	-	NC_029686.1	12802857	12803319	42	gene-LOC107425183	product=tubulin-folding cofactor C%2C transcript variant X2
Merged-NW_015453399.1-303043-1	NW_015453399.1:302876-303211	+	42	6700	rna-XM_016044754.2	2		NAC-T-4-2_peak_802	-	-	-	-	NW_015453399.1	302876	303211	42	gene-LOC107433468	product=allantoate deiminase 1
Merged-NC_029679.1-40545204-1	NC_029679.1:40545042-40545367	+	42	-1497	gene-LOC112488854	1	NAC-T-4-1_peak_235		NC_029679.1	40545042	40545367	42	-	-	-	-
Merged-NC_029684.1-20646416-1	NC_029684.1:20646231-20646601	+	42	28317	gene-LOC107421450	1	NAC-T-4-1_peak_891		NC_029684.1	20646231	20646601	42	-	-	-	-
Merged-NC_029686.1-19828069-1	NC_029686.1:19827875-19828264	+	42	-50420	rna-XM_016035601.2	1	NAC-T-4-1_peak_1134		NC_029686.1	19827875	19828264	42	-	-	-	-	gene-LOC107425592	product=callose synthase 5-like
Merged-NC_029686.1-16059934-1	NC_029686.1:16059689-16060179	+	42	-1515	rna-XM_016035440.2	1	NAC-T-4-1_peak_1110		NC_029686.1	16059689	16060179	42	-	-	-	-	gene-LOC107425437	product=type I inositol polyphosphate 5-phosphatase 5-like
Merged-NC_029680.1-12467101-2	NC_029680.1:12466895-12467375	+	41.5	-8120	rna-XM_016018838.2	1&2	NAC-T-4-1_peak_302	NAC-T-4-2_peak_148	NC_029680.1	12466895	12467238	37	NC_029680.1	12466898	12467375	46	gene-LOC107411286	product=arogenate dehydratase/prephenate dehydratase 2%2C chloroplastic%2C transcript variant X1
Merged-NW_015453520.1-129240-2	NW_015453520.1:128868-129720	+	41.5	63927	rna-XM_016046817.2	1&2	NAC-T-4-1_peak_1722	NAC-T-4-2_peak_857	NW_015453520.1	129063	129720	33	NW_015453520.1	128868	129312	50	gene-LOC107435254	product=uncharacterized LOC107435254
Merged-NW_015453448.1-210337-2	NW_015453448.1:210127-210568	+	41.5	-11622	rna-XM_016045796.2	1&2	NAC-T-4-1_peak_1667	NAC-T-4-2_peak_837	NW_015453448.1	210204	210568	45	NW_015453448.1	210127	210452	38	gene-LOC107434338	product=probable apyrase 6
Merged-NC_029686.1-817693-1	NC_029686.1:817512-817875	+	41	-533	rna-XM_025076250.1	1	NAC-T-4-1_peak_1028		NC_029686.1	817512	817875	41	-	-	-	-	gene-LOC107423749	product=uncharacterized LOC107423749
Merged-NW_015453429.1-238933-1	NW_015453429.1:238752-239114	+	41	1681	rna-XM_016045554.2	1	NAC-T-4-1_peak_1646		NW_015453429.1	238752	239114	41	-	-	-	-	gene-LOC107434130	product=clathrin interactor EPSIN 2
Merged-NC_029682.1-25985769-1	NC_029682.1:25985596-25985942	+	41	134631	rna-XM_016025808.1	1	NAC-T-4-1_peak_606		NC_029682.1	25985596	25985942	41	-	-	-	-	gene-LOC107417212	product=anthocyanidin 3-O-glucosyltransferase 2-like
Merged-NC_029689.1-11606473-1	NC_029689.1:11606316-11606631	+	41	2042	rna-XM_016041498.2	1	NAC-T-4-1_peak_1492		NC_029689.1	11606316	11606631	41	-	-	-	-	gene-LOC107430634	product=E3 ubiquitin-protein ligase PRT6
Merged-NC_029683.1-18181740-1	NC_029683.1:18181543-18181937	+	41	974	rna-XM_016027694.2	1	NAC-T-4-1_peak_723		NC_029683.1	18181543	18181937	41	-	-	-	-	gene-LOC107418984	product=protein TAPETUM DETERMINANT 1-like
Merged-NC_029679.1-29918727-1	NC_029679.1:29918555-29918899	+	41	-11182	rna-XM_025077518.1	1	NAC-T-4-1_peak_182		NC_029679.1	29918555	29918899	41	-	-	-	-	gene-LOC107428329	product=uncharacterized LOC107428329
Merged-NW_015454121.1-34525-1	NW_015454121.1:34359-34691	+	41	-1576	rna-XM_016013275.2	1	NAC-T-4-1_peak_1842		NW_015454121.1	34359	34691	41	-	-	-	-	gene-LOC107406169	product=purple acid phosphatase 8-like
Merged-NC_029681.1-23936579-1	NC_029681.1:23936406-23936752	+	41	631	rna-XM_016022719.2	1	NAC-T-4-1_peak_481		NC_029681.1	23936406	23936752	41	-	-	-	-	gene-LOC107414581	product=transcription factor SPEECHLESS
Merged-NC_029688.1-11099226-1	NC_029688.1:11099047-11099405	+	41	-15305	rna-XM_016039557.2	2		NAC-T-4-2_peak_681	-	-	-	-	NC_029688.1	11099047	11099405	41	gene-LOC107428953	product=cell division cycle and apoptosis regulator protein 1%2C transcript variant X1
Merged-NC_029686.1-15145812-2	NC_029686.1:15145615-15146058	+	41	-19053	rna-XM_025076894.1	1&2	NAC-T-4-1_peak_1106	NAC-T-4-2_peak_565	NC_029686.1	15145615	15145947	33	NC_029686.1	15145630	15146058	49	gene-LOC107425395	product=G-type lectin S-receptor-like serine/threonine-protein kinase At4g27290%2C transcript variant X2
Merged-NC_029681.1-14721247-1	NC_029681.1:14721058-14721436	+	41	3000	rna-XM_016021845.2	1	NAC-T-4-1_peak_429		NC_029681.1	14721058	14721436	41	-	-	-	-	gene-LOC107413802	product=uncharacterized LOC107413802
Merged-NC_029686.1-17965818-1	NC_029686.1:17965625-17966011	+	41	18635	gene-LOC107425529	1	NAC-T-4-1_peak_1122		NC_029686.1	17965625	17966011	41	-	-	-	-
Merged-NC_029687.1-5384216-1	NC_029687.1:5383972-5384461	+	41	3667	rna-XM_025077227.1	2		NAC-T-4-2_peak_601	-	-	-	-	NC_029687.1	5383972	5384461	41	gene-LOC107426447	product=uncharacterized LOC107426447
Merged-NC_029683.1-11259332-1	NC_029683.1:11259146-11259518	+	41	-4493	rna-XM_016027237.2	1	NAC-T-4-1_peak_685		NC_029683.1	11259146	11259518	41	-	-	-	-	gene-LOC107418535	product=serine/threonine-protein kinase AtPK1/AtPK6-like
Merged-NC_029681.1-8890447-1	NC_029681.1:8890268-8890627	+	41	1012	rna-XM_016021476.1	1	NAC-T-4-1_peak_403		NC_029681.1	8890268	8890627	41	-	-	-	-	gene-LOC107413517	product=uncharacterized LOC107413517
Merged-NC_029681.1-22834873-1	NC_029681.1:22834660-22835087	+	41	-9290	rna-XM_016022657.2	1	NAC-T-4-1_peak_478		NC_029681.1	22834660	22835087	41	-	-	-	-	gene-LOC107414515	product=oxalate--CoA ligase
Merged-NC_029684.1-19361537-1	NC_029684.1:19361357-19361717	+	41	-23549	rna-XM_016030635.2	1	NAC-T-4-1_peak_884		NC_029684.1	19361357	19361717	41	-	-	-	-	gene-LOC107421403	product=uncharacterized protein At5g65660-like
Merged-NC_029688.1-13119944-1	NC_029688.1:13119759-13120129	+	41	8732	rna-XM_016039620.2	2		NAC-T-4-2_peak_687	-	-	-	-	NC_029688.1	13119759	13120129	41	gene-LOC107429010	product=ribonuclease 3-like
Merged-NC_029681.1-17963332-1	NC_029681.1:17963129-17963536	+	41	9955	rna-XM_016022048.2	1	NAC-T-4-1_peak_453		NC_029681.1	17963129	17963536	41	-	-	-	-	gene-LOC107413973	product=BTB/POZ domain-containing protein At3g56230
Merged-NC_029679.1-36006759-1	NC_029679.1:36006588-36006931	+	41	2242	rna-XM_016045519.2	1	NAC-T-4-1_peak_213		NC_029679.1	36006588	36006931	41	-	-	-	-	gene-LOC107434101	product=nudix hydrolase 10-like%2C transcript variant X2
Merged-NC_029689.1-1867445-1	NC_029689.1:1867208-1867683	+	41	3571	rna-XM_025079158.1	1	NAC-T-4-1_peak_1431		NC_029689.1	1867208	1867683	41	-	-	-	-	gene-LOC107429969	product=protein unc-13 homolog%2C transcript variant X5
Merged-NC_029680.1-22063222-1	NC_029680.1:22063051-22063394	+	41	1135	rna-XM_016019685.2	2		NAC-T-4-2_peak_176	-	-	-	-	NC_029680.1	22063051	22063394	41	gene-LOC107411995	product=vacuolar iron transporter homolog 4-like
Merged-NC_029683.1-4331829-1	NC_029683.1:4331668-4331991	+	41	-737	rna-XM_016026440.2	1	NAC-T-4-1_peak_637		NC_029683.1	4331668	4331991	41	-	-	-	-	gene-LOC107417794	product=protein trichome birefringence-like 38
Merged-NC_029689.1-14257012-1	NC_029689.1:14256812-14257212	+	41	161	rna-XM_025078802.1	1	NAC-T-4-1_peak_1507		NC_029689.1	14256812	14257212	41	-	-	-	-	gene-LOC112493324	product=uncharacterized LOC112493324
Merged-NC_029687.1-15830070-1	NC_029687.1:15829885-15830255	+	41	-51963	rna-XM_016037563.2	2		NAC-T-4-2_peak_627	-	-	-	-	NC_029687.1	15829885	15830255	41	gene-LOC107427202	product=cytochrome P450 87A3-like
Merged-NC_029680.1-14964887-1	NC_029680.1:14964574-14965200	+	41	1556	rna-XM_016018959.2	2		NAC-T-4-2_peak_152	-	-	-	-	NC_029680.1	14964574	14965200	41	gene-LOC107411380	product=exosome complex component RRP41-like
Merged-NC_029689.1-3081162-1	NC_029689.1:3080955-3081369	+	41	1427	gene-LOC107430093	1	NAC-T-4-1_peak_1442		NC_029689.1	3080955	3081369	41	-	-	-	-
Merged-NC_029688.1-18269424-1	NC_029688.1:18269262-18269587	+	41	-969	rna-XM_025078062.1	1	NAC-T-4-1_peak_1407		NC_029688.1	18269262	18269587	41	-	-	-	-	gene-LOC107429430	product=uncharacterized LOC107429430%2C transcript variant X2
Merged-NC_029679.1-15434545-1	NC_029679.1:15434357-15434733	+	41	-18511	rna-XR_003055274.1	1	NAC-T-4-1_peak_89		NC_029679.1	15434357	15434733	41	-	-	-	-
Merged-NW_015453422.1-91558-1	NW_015453422.1:91398-91718	+	41	-32811	rna-XM_025067298.1	1	NAC-T-4-1_peak_1642		NW_015453422.1	91398	91718	41	-	-	-	-	gene-LOC107434030	product=MLO-like protein 2
Merged-NC_029679.1-22004607-1	NC_029679.1:22004375-22004840	+	41	98	rna-XM_016035160.2	1	NAC-T-4-1_peak_130		NC_029679.1	22004375	22004840	41	-	-	-	-	gene-LOC107425203	product=protein UNUSUAL FLORAL ORGANS
Merged-NC_029679.1-15194199-1	NC_029679.1:15193961-15194437	+	41	4214	rna-XM_016030734.2	1	NAC-T-4-1_peak_86		NC_029679.1	15193961	15194437	41	-	-	-	-	gene-LOC107421480	product=alpha-farnesene synthase-like
Merged-NC_029689.1-1546590-1	NC_029689.1:1546405-1546775	+	41	1434	rna-XM_025079223.1	1	NAC-T-4-1_peak_1429		NC_029689.1	1546405	1546775	41	-	-	-	-	gene-LOC107429938	product=elicitor-responsive protein 3-like%2C transcript variant X1
Merged-NC_029680.1-4960301-1	NC_029680.1:4960066-4960537	+	41	-649	rna-XM_016018064.1	1	NAC-T-4-1_peak_263		NC_029680.1	4960066	4960537	41	-	-	-	-	gene-LOC107410616	product=putative glycine-rich cell wall structural protein 1
Merged-NC_029679.1-20732493-1	NC_029679.1:20732095-20732891	+	41	-12653	rna-XM_016034077.2	1	NAC-T-4-1_peak_117		NC_029679.1	20732095	20732891	41	-	-	-	-	gene-LOC107424308	product=non-classical arabinogalactan protein 31-like%2C transcript variant X1
Merged-NC_029681.1-19628600-1	NC_029681.1:19628425-19628776	+	41	-2680	rna-XM_016022225.2	1	NAC-T-4-1_peak_457		NC_029681.1	19628425	19628776	41	-	-	-	-	gene-LOC107414132	product=glutamate dehydrogenase 2%2C transcript variant X2
Merged-NC_029684.1-14920821-1	NC_029684.1:14920553-14921089	+	41	-49503	gene-LOC107421252	1	NAC-T-4-1_peak_851		NC_029684.1	14920553	14921089	41	-	-	-	-
Merged-NC_029682.1-9017851-2	NC_029682.1:9017521-9018124	+	41	-601	gene-LOC107416007	1&2	NAC-T-4-1_peak_531	NAC-T-4-2_peak_266	NC_029682.1	9017521	9018124	39	NC_029682.1	9017698	9018062	43
Merged-NW_015455315.1-1425-1	NW_015455315.1:1201-1650	+	41	938	rna-XM_025069961.1	1	NAC-T-4-1_peak_1871		NW_015455315.1	1201	1650	41	-	-	-	-	gene-LOC107408251	product=pectinesterase-like
Merged-NC_029690.1-7121658-1	NC_029690.1:7121482-7121834	+	41	-6513	rna-XM_016043511.2	1	NAC-T-4-1_peak_1561		NC_029690.1	7121482	7121834	41	-	-	-	-	gene-LOC107432385	product=calcium-dependent protein kinase 32
Merged-NC_029679.1-24807291-1	NC_029679.1:24807126-24807457	+	41	19006	rna-XR_003054559.1	1	NAC-T-4-1_peak_153		NC_029679.1	24807126	24807457	41	-	-	-	-
Merged-NC_029681.1-8699740-2	NC_029681.1:8699301-8700078	+	40.5	-1836	rna-XM_016021453.2	1&2	NAC-T-4-1_peak_399	NAC-T-4-2_peak_211	NC_029681.1	8699584	8700000	50	NC_029681.1	8699301	8700078	31	gene-LOC107413497	product=aquaporin TIP1-3
Merged-NC_029688.1-9379759-2	NC_029688.1:9379556-9379963	+	40.5	284	rna-XM_025077945.1	1&2	NAC-T-4-1_peak_1366	NAC-T-4-2_peak_670	NC_029688.1	9379578	9379940	38	NC_029688.1	9379556	9379963	43	gene-LOC107428847	product=ethylene-responsive transcription factor WRI1-like
Merged-NC_029682.1-6969858-2	NC_029682.1:6969658-6970074	+	40.5	3421	rna-XM_016024197.2	1&2	NAC-T-4-1_peak_519	NAC-T-4-2_peak_262	NC_029682.1	6969692	6970074	47	NC_029682.1	6969658	6970008	34	gene-LOC107415802	product=uncharacterized LOC107415802%2C transcript variant X2
Merged-NC_029680.1-18166611-1	NC_029680.1:18166414-18166808	+	40	1794	rna-XM_025071285.1	2		NAC-T-4-2_peak_162	-	-	-	-	NC_029680.1	18166414	18166808	40	gene-LOC107411582	product=two-component response regulator ARR17-like%2C transcript variant X1
Merged-NC_029682.1-12008048-1	NC_029682.1:12007857-12008240	+	40	1446	rna-XM_016024743.2	2		NAC-T-4-2_peak_274	-	-	-	-	NC_029682.1	12007857	12008240	40	gene-LOC107416265	product=U-box domain-containing protein 4
Merged-NC_029686.1-12128246-1	NC_029686.1:12128086-12128407	+	40	6512	rna-XM_016035024.2	2		NAC-T-4-2_peak_549	-	-	-	-	NC_029686.1	12128086	12128407	40	gene-LOC107425098	product=rhamnogalacturonate lyase-like
Merged-NC_029688.1-16496303-2	NC_029688.1:16496005-16496522	+	40	-10	rna-XM_016039911.2	1&2	NAC-T-4-1_peak_1402	NAC-T-4-2_peak_695	NC_029688.1	16496005	16496521	40	NC_029688.1	16496167	16496522	40	gene-LOC107429258	product=1-aminocyclopropane-1-carboxylate oxidase homolog 4-like
Merged-NC_029679.1-2050596-1	NC_029679.1:2050395-2050798	+	40	1920	rna-XM_016032708.2	2		NAC-T-4-2_peak_6	-	-	-	-	NC_029679.1	2050395	2050798	40	gene-LOC107423148	product=uncharacterized LOC107423148
Merged-NW_015453463.1-135757-1	NW_015453463.1:135585-135929	+	40	3395	rna-XM_016045998.2	1	NAC-T-4-1_peak_1680		NW_015453463.1	135585	135929	40	-	-	-	-	gene-LOC107434527	product=protein NRT1/ PTR FAMILY 5.10-like
Merged-NC_029681.1-16845002-1	NC_029681.1:16844794-16845211	+	40	-2630	rna-XM_016021911.2	1	NAC-T-4-1_peak_446		NC_029681.1	16844794	16845211	40	-	-	-	-	gene-LOC107413860	product=uncharacterized LOC107413860
Merged-NC_029683.1-27909413-1	NC_029683.1:27909093-27909734	+	40	5506	rna-XM_025074229.1	1	NAC-T-4-1_peak_768		NC_029683.1	27909093	27909734	40	-	-	-	-	gene-LOC107419456	product=receptor-like protein 7
Merged-NC_029681.1-4859557-1	NC_029681.1:4859288-4859827	+	40	7585	rna-XM_016021000.2	2		NAC-T-4-2_peak_201	-	-	-	-	NC_029681.1	4859288	4859827	40	gene-LOC107413131	product=uricase-2
Merged-NC_029688.1-5094616-1	NC_029688.1:5094232-5095001	+	40	4079	rna-XM_025078054.1	1	NAC-T-4-1_peak_1335		NC_029688.1	5094232	5095001	40	-	-	-	-	gene-LOC107428564	product=alpha-glucan water dikinase%2C chloroplastic%2C transcript variant X4
Merged-NC_029679.1-34647930-1	NC_029679.1:34647732-34648129	+	40	-536	rna-NM_001323887.1	1	NAC-T-4-1_peak_207		NC_029679.1	34647732	34648129	40	-	-	-	-	gene-LOC107432584	product=glucan endo-1%2C3-beta-glucosidase 12
Merged-NC_029687.1-17836083-1	NC_029687.1:17835912-17836254	+	40	2363	rna-XM_016037698.2	1	NAC-T-4-1_peak_1266		NC_029687.1	17835912	17836254	40	-	-	-	-	gene-LOC107427321	product=lysine histidine transporter-like 8
Merged-NC_029683.1-26575841-1	NC_029683.1:26575676-26576007	+	40	889	rna-XM_016028144.2	1	NAC-T-4-1_peak_762		NC_029683.1	26575676	26576007	40	-	-	-	-	gene-LOC107419376	product=pentatricopeptide repeat-containing protein At1g74850%2C chloroplastic
Merged-NC_029688.1-15572083-1	NC_029688.1:15571923-15572244	+	40	-6993	rna-XM_016039837.1	2		NAC-T-4-2_peak_694	-	-	-	-	NC_029688.1	15571923	15572244	40	gene-LOC107429180	product=brassinosteroid-related acyltransferase 1-like
Merged-NC_029683.1-17573389-1	NC_029683.1:17573212-17573566	+	40	-10438	rna-XM_016027609.2	1	NAC-T-4-1_peak_718		NC_029683.1	17573212	17573566	40	-	-	-	-	gene-LOC107418915	product=uridine-cytidine kinase C
Merged-NC_029680.1-17387248-1	NC_029680.1:17387032-17387464	+	40	2898	rna-XM_016019091.2	1	NAC-T-4-1_peak_319		NC_029680.1	17387032	17387464	40	-	-	-	-	gene-LOC107411494	product=uncharacterized protein At5g39865
Merged-NC_029688.1-7579811-1	NC_029688.1:7579611-7580011	+	40	71	rna-XM_016039372.2	1	NAC-T-4-1_peak_1354		NC_029688.1	7579611	7580011	40	-	-	-	-	gene-LOC107428785	product=uncharacterized LOC107428785
Merged-NC_029682.1-21678855-1	NC_029682.1:21678458-21679252	+	40	14744	rna-XM_016025643.2	1	NAC-T-4-1_peak_581		NC_029682.1	21678458	21679252	40	-	-	-	-	gene-LOC107417084	product=transcription factor MYB101
Merged-NW_015455410.1-1135-1	NW_015455410.1:966-1304	+	40	1031	rna-XM_016015730.2	1	NAC-T-4-1_peak_1874		NW_015455410.1	966	1304	40	-	-	-	-	gene-LOC107408347	product=uncharacterized LOC107408347
Merged-NC_029679.1-5683088-1	NC_029679.1:5682905-5683271	+	40	1848	rna-XM_016020368.2	1	NAC-T-4-1_peak_31		NC_029679.1	5682905	5683271	40	-	-	-	-	gene-LOC107412570	product=protease Do-like 5%2C chloroplastic%2C transcript variant X1
Merged-NC_029689.1-13737805-1	NC_029689.1:13737578-13738033	+	40	-1757	rna-XM_025078928.1	1	NAC-T-4-1_peak_1503		NC_029689.1	13737578	13738033	40	-	-	-	-	gene-LOC107430884	product=protein trichome birefringence-like 3%2C transcript variant X3
Merged-NC_029680.1-3744381-1	NC_029680.1:3744095-3744668	+	40	2076	rna-XM_025071094.1	1	NAC-T-4-1_peak_259		NC_029680.1	3744095	3744668	40	-	-	-	-	gene-LOC107410550	product=serine carboxypeptidase-like 51
Merged-NW_015453491.1-167096-1	NW_015453491.1:166937-167256	+	40	-4594	rna-XM_016046462.2	1	NAC-T-4-1_peak_1713		NW_015453491.1	166937	167256	40	-	-	-	-	gene-LOC107434942	product=dehydration-responsive element-binding protein 1B-like
Merged-NW_015453574.1-54028-1	NW_015453574.1:53806-54251	+	40	38687	rna-XR_003053767.1	2		NAC-T-4-2_peak_869	-	-	-	-	NW_015453574.1	53806	54251	40
Merged-NC_029688.1-9260181-1	NC_029688.1:9260012-9260350	+	40	-13122	rna-XM_016039451.1	1	NAC-T-4-1_peak_1364		NC_029688.1	9260012	9260350	40	-	-	-	-	gene-LOC107428857	product=ubiquitin-conjugating enzyme E2 2-like
Merged-NW_015453484.1-64062-1	NW_015453484.1:63877-64248	+	40	31818	rna-XM_016046364.2	2		NAC-T-4-2_peak_848	-	-	-	-	NW_015453484.1	63877	64248	40	gene-LOC107434869	product=shikimate O-hydroxycinnamoyltransferase-like
Merged-NC_029679.1-30520731-1	NC_029679.1:30520510-30520952	+	40	403	rna-XM_016039338.2	1	NAC-T-4-1_peak_186		NC_029679.1	30520510	30520952	40	-	-	-	-	gene-LOC107428748	product=uncharacterized LOC107428748%2C transcript variant X1
Merged-NC_029679.1-2424857-1	NC_029679.1:2424658-2425056	+	40	-879	rna-XM_016040228.2	2		NAC-T-4-2_peak_8	-	-	-	-	NC_029679.1	2424658	2425056	40	gene-LOC107429495	product=calcium-transporting ATPase 10%2C plasma membrane-type
Merged-NC_029685.1-21359472-1	NC_029685.1:21359289-21359655	+	40	-1702	rna-XM_016032611.2	1	NAC-T-4-1_peak_996		NC_029685.1	21359289	21359655	40	-	-	-	-	gene-LOC107423094	product=1%2C2-dihydroxy-3-keto-5-methylthiopentene dioxygenase 2
Merged-NC_029687.1-1338011-1	NC_029687.1:1337853-1338170	+	40	-2748	rna-XM_016035907.2	1	NAC-T-4-1_peak_1173		NC_029687.1	1337853	1338170	40	-	-	-	-	gene-LOC107425865	product=uncharacterized LOC107425865
Merged-NC_029687.1-22227249-1	NC_029687.1:22227084-22227414	+	40	18707	rna-XM_025077288.1	1	NAC-T-4-1_peak_1290		NC_029687.1	22227084	22227414	40	-	-	-	-	gene-LOC107427718	product=receptor-like protein Cf-9 homolog%2C transcript variant X6
Merged-NC_029688.1-10853797-1	NC_029688.1:10853615-10853980	+	40	33889	rna-XM_016039572.2	1	NAC-T-4-1_peak_1375		NC_029688.1	10853615	10853980	40	-	-	-	-	gene-LOC107428964	product=agamous-like MADS-box protein AGL30%2C transcript variant X3
Merged-NC_029680.1-21958068-1	NC_029680.1:21957903-21958234	+	40	635	rna-XM_016019706.2	2		NAC-T-4-2_peak_173	-	-	-	-	NC_029680.1	21957903	21958234	40	gene-LOC107412012	product=putative pentatricopeptide repeat-containing protein At3g05240
Merged-NC_029690.1-3834321-1	NC_029690.1:3834099-3834543	+	40	-941	rna-XM_016043006.2	1	NAC-T-4-1_peak_1543		NC_029690.1	3834099	3834543	40	-	-	-	-	gene-LOC107431964	product=probable RNA methyltransferase At5g51130%2C transcript variant X2
Merged-NC_029690.1-8471237-2	NC_029690.1:8470981-8471480	+	40	1137	rna-XM_016043692.2	1&2	NAC-T-4-1_peak_1569	NAC-T-4-2_peak_767	NC_029690.1	8470981	8471329	56	NC_029690.1	8471158	8471480	24	gene-LOC107432540	product=phosphoenolpyruvate carboxylase%2C housekeeping isozyme%2C transcript variant X2
Merged-NC_029679.1-21246561-1	NC_029679.1:21246381-21246742	+	40	-1260	rna-XR_003056228.1	2		NAC-T-4-2_peak_58	-	-	-	-	NC_029679.1	21246381	21246742	40
Merged-NC_029683.1-16675752-1	NC_029683.1:16675589-16675915	+	40	22579	rna-XM_016027586.2	1	NAC-T-4-1_peak_710		NC_029683.1	16675589	16675915	40	-	-	-	-	gene-LOC107418892	product=zinc finger BED domain-containing protein DAYSLEEPER%2C transcript variant X2
Merged-NC_029681.1-26598779-1	NC_029681.1:26598487-26599072	+	40	-1743	rna-XM_016023155.2	1	NAC-T-4-1_peak_494		NC_029681.1	26598487	26599072	40	-	-	-	-	gene-LOC107414939	product=uncharacterized LOC107414939
Merged-NC_029685.1-12781373-1	NC_029685.1:12781010-12781737	+	40	2532	gene-LOC107422407	1	NAC-T-4-1_peak_967		NC_029685.1	12781010	12781737	40	-	-	-	-
Merged-NC_029679.1-40062372-1	NC_029679.1:40062211-40062533	+	40	584	rna-XR_003053643.1	1	NAC-T-4-1_peak_232		NC_029679.1	40062211	40062533	40	-	-	-	-
Merged-NC_029682.1-1792433-1	NC_029682.1:1792065-1792802	+	40	-828	rna-XM_016023567.2	1	NAC-T-4-1_peak_504		NC_029682.1	1792065	1792802	40	-	-	-	-	gene-LOC107415269	product=pentatricopeptide repeat-containing protein At4g35850%2C mitochondrial
Merged-NC_029680.1-24209328-1	NC_029680.1:24209167-24209490	+	40	2393	rna-XM_016020076.2	2		NAC-T-4-2_peak_182	-	-	-	-	NC_029680.1	24209167	24209490	40	gene-LOC107412324	product=cell division cycle 5-like protein
Merged-NC_029681.1-19827895-1	NC_029681.1:19827193-19828597	+	40	15728	rna-XM_016022268.2	1	NAC-T-4-1_peak_460		NC_029681.1	19827193	19828597	40	-	-	-	-	gene-LOC107414170	product=DNA repair protein RAD16-like
Merged-NC_029684.1-20051346-1	NC_029684.1:20051166-20051526	+	40	-11962	rna-XR_003056245.1	1	NAC-T-4-1_peak_888		NC_029684.1	20051166	20051526	40	-	-	-	-
Merged-NC_029683.1-11626528-1	NC_029683.1:11626351-11626705	+	40	-1905	rna-XM_016027253.2	2		NAC-T-4-2_peak_330	-	-	-	-	NC_029683.1	11626351	11626705	40	gene-LOC107418551	product=outer envelope protein 64%2C chloroplastic
Merged-NC_029686.1-22780123-1	NC_029686.1:22779960-22780286	+	40	5936	rna-XM_016035727.2	1	NAC-T-4-1_peak_1164		NC_029686.1	22779960	22780286	40	-	-	-	-	gene-LOC107425711	product=uncharacterized LOC107425711
Merged-NC_029683.1-11385084-1	NC_029683.1:11384895-11385274	+	40	-1192	rna-XM_016027202.2	2		NAC-T-4-2_peak_329	-	-	-	-	NC_029683.1	11384895	11385274	40	gene-LOC107418504	product=Bowman-Birk type proteinase inhibitor C-II-like
Merged-NC_029681.1-5740407-1	NC_029681.1:5740223-5740592	+	40	-51903	gene-LOC107413220	1	NAC-T-4-1_peak_387		NC_029681.1	5740223	5740592	40	-	-	-	-
Merged-NC_029681.1-26523085-1	NC_029681.1:26522814-26523356	+	40	-5065	rna-XM_016023119.2	1	NAC-T-4-1_peak_492		NC_029681.1	26522814	26523356	40	-	-	-	-	gene-LOC107414909	product=ABC transporter B family member 19-like
Merged-NC_029688.1-17389407-1	NC_029688.1:17389205-17389609	+	40	2123	rna-XM_016040002.2	2		NAC-T-4-2_peak_699	-	-	-	-	NC_029688.1	17389205	17389609	40	gene-LOC107429332	product=homeobox-leucine zipper protein HOX3
Merged-NC_029687.1-5701631-1	NC_029687.1:5701426-5701837	+	40	3831	rna-XM_016036755.2	1	NAC-T-4-1_peak_1197		NC_029687.1	5701426	5701837	40	-	-	-	-	gene-LOC107426549	product=putative kinase-like protein TMKL1
Merged-NC_029687.1-9736259-1	NC_029687.1:9735973-9736546	+	40	22	rna-XM_016037157.1	2		NAC-T-4-2_peak_614	-	-	-	-	NC_029687.1	9735973	9736546	40	gene-LOC107426865	product=putative disease resistance RPP13-like protein 3
Merged-NC_029679.1-23437846-1	NC_029679.1:23437473-23438219	+	40	9532	rna-XM_016035616.2	1	NAC-T-4-1_peak_146		NC_029679.1	23437473	23438219	40	-	-	-	-	gene-LOC107425604	product=probable LRR receptor-like serine/threonine-protein kinase At3g47570
Merged-NC_029680.1-7549283-1	NC_029680.1:7549003-7549564	+	40	8725	rna-XR_003054826.1	1	NAC-T-4-1_peak_270		NC_029680.1	7549003	7549564	40	-	-	-	-
Merged-NC_029690.1-12539769-1	NC_029690.1:12539539-12539999	+	40	-6	rna-XM_016044111.1	1	NAC-T-4-1_peak_1589		NC_029690.1	12539539	12539999	40	-	-	-	-	gene-LOC107432903	product=TMV resistance protein N-like
Merged-NC_029682.1-8900771-1	NC_029682.1:8900609-8900933	+	40	3059	rna-XM_016024436.2	1	NAC-T-4-1_peak_530		NC_029682.1	8900609	8900933	40	-	-	-	-	gene-LOC107415985	product=ATPase WRNIP1
Merged-NW_015453400.1-303665-1	NW_015453400.1:303436-303895	+	40	-41364	rna-XM_016044761.2	2		NAC-T-4-2_peak_804	-	-	-	-	NW_015453400.1	303436	303895	40	gene-LOC107433474	product=36.4 kDa proline-rich protein-like
Merged-NC_029683.1-358785-1	NC_029683.1:358625-358945	+	40	-59	rna-XM_016026083.2	2		NAC-T-4-2_peak_313	-	-	-	-	NC_029683.1	358625	358945	40	gene-LOC107417475	product=protein transport protein SEC31 homolog B%2C transcript variant X2
Merged-NC_029686.1-3003069-1	NC_029686.1:3002691-3003447	+	40	1912	rna-XM_016033630.2	1	NAC-T-4-1_peak_1036		NC_029686.1	3002691	3003447	40	-	-	-	-	gene-LOC107423968	product=uncharacterized LOC107423968
Merged-NC_029689.1-2004419-1	NC_029689.1:2004139-2004700	+	40	12644	rna-XM_016040757.2	1	NAC-T-4-1_peak_1432		NC_029689.1	2004139	2004700	40	-	-	-	-	gene-LOC107429972	product=disease resistance protein RPS2-like%2C transcript variant X1
Merged-NW_015453568.1-108952-1	NW_015453568.1:108635-109269	+	40	1329	rna-XM_016047439.1	2		NAC-T-4-2_peak_867	-	-	-	-	NW_015453568.1	108635	109269	40	gene-LOC107435815	product=gibberellin 2-beta-dioxygenase 2-like
Merged-NW_015453524.1-82501-1	NW_015453524.1:82302-82701	+	40	-36042	rna-XM_016046829.2	1	NAC-T-4-1_peak_1723		NW_015453524.1	82302	82701	40	-	-	-	-	gene-LOC107435268	product=cytochrome P450 CYP749A22-like%2C transcript variant X1
Merged-NW_015453538.1-73272-1	NW_015453538.1:73094-73451	+	40	-907	rna-XM_016047065.2	1	NAC-T-4-1_peak_1730		NW_015453538.1	73094	73451	40	-	-	-	-	gene-LOC107435449	product=leucine--tRNA ligase%2C cytoplasmic-like
Merged-NC_029679.1-28163963-1	NC_029679.1:28163805-28164121	+	40	-4394	rna-XM_016037564.2	1	NAC-T-4-1_peak_168		NC_029679.1	28163805	28164121	40	-	-	-	-	gene-LOC107427200	product=sugar carrier protein A%2C transcript variant X1
Merged-NC_029679.1-27833652-1	NC_029679.1:27833492-27833812	+	40	-26857	rna-XM_016037403.2	1	NAC-T-4-1_peak_167		NC_029679.1	27833492	27833812	40	-	-	-	-	gene-LOC107427065	product=probable small nuclear ribonucleoprotein G
Merged-NC_029686.1-22572375-1	NC_029686.1:22572111-22572639	+	40	12029	rna-XM_016035723.2	1	NAC-T-4-1_peak_1160		NC_029686.1	22572111	22572639	40	-	-	-	-	gene-LOC107425706	product=uncharacterized LOC107425706%2C transcript variant X3
Merged-NC_029684.1-1909762-1	NC_029684.1:1909589-1909935	+	40	3914	rna-XM_016028866.2	1	NAC-T-4-1_peak_787		NC_029684.1	1909589	1909935	40	-	-	-	-	gene-LOC107420007	product=THO complex subunit 5B
Merged-NC_029686.1-4693258-1	NC_029686.1:4693085-4693431	+	40	1728	rna-XM_016033920.2	1	NAC-T-4-1_peak_1042		NC_029686.1	4693085	4693431	40	-	-	-	-	gene-LOC107424184	product=putative pre-16S rRNA nuclease
Merged-NC_029681.1-22632025-2	NC_029681.1:22631837-22632207	+	40	347	gene-LOC107414478	1&2	NAC-T-4-1_peak_477	NAC-T-4-2_peak_240	NC_029681.1	22631877	22632207	50	NC_029681.1	22631837	22632180	30
Merged-NC_029688.1-10797460-1	NC_029688.1:10797294-10797627	+	40	-22448	rna-XM_016039571.2	1	NAC-T-4-1_peak_1374		NC_029688.1	10797294	10797627	40	-	-	-	-	gene-LOC107428964	product=agamous-like MADS-box protein AGL30%2C transcript variant X1
Merged-NC_029679.1-17853509-1	NC_029679.1:17853330-17853688	+	40	-7775	rna-XM_016032666.2	1	NAC-T-4-1_peak_107		NC_029679.1	17853330	17853688	40	-	-	-	-	gene-LOC107423141	product=dof zinc finger protein DOF1.4-like
Merged-NC_029682.1-10126684-1	NC_029682.1:10126329-10127039	+	40	19300	rna-XM_016024554.2	1	NAC-T-4-1_peak_537		NC_029682.1	10126329	10127039	40	-	-	-	-	gene-LOC107416100	product=protein DETOXIFICATION 9-like
Merged-NC_029679.1-15641393-1	NC_029679.1:15641207-15641580	+	40	14933	rna-XM_025079010.1	1	NAC-T-4-1_peak_92		NC_029679.1	15641207	15641580	40	-	-	-	-	gene-LOC107421526	product=probable leucine-rich repeat receptor-like protein kinase At1g35710
Merged-NC_029684.1-6488231-1	NC_029684.1:6488074-6488389	+	40	1828	rna-XM_016029604.2	2		NAC-T-4-2_peak_405	-	-	-	-	NC_029684.1	6488074	6488389	40	gene-LOC107420604	product=squalene monooxygenase-like
Merged-NC_029679.1-22442948-1	NC_029679.1:22442511-22443385	+	40	25276	rna-XM_025069126.1	2		NAC-T-4-2_peak_63	-	-	-	-	NC_029679.1	22442511	22443385	40	gene-LOC107425446	product=SWI/SNF-related matrix-associated actin-dependent regulator of chromatin subfamily A-like protein 1%2C transcript variant X3
Merged-NW_015453464.1-190674-1	NW_015453464.1:190442-190906	+	40	-2221	rna-XM_016046047.2	1	NAC-T-4-1_peak_1684		NW_015453464.1	190442	190906	40	-	-	-	-	gene-LOC107434570	product=secretory carrier-associated membrane protein 4
Merged-NW_015453932.1-54071-1	NW_015453932.1:53895-54248	+	40	-42987	rna-XM_016012498.2	2		NAC-T-4-2_peak_918	-	-	-	-	NW_015453932.1	53895	54248	40	gene-LOC107405442	product=pumilio homolog 4-like
Merged-NW_015453475.1-214993-1	NW_015453475.1:214753-215233	+	40	8619	rna-XM_016046225.2	1	NAC-T-4-1_peak_1696		NW_015453475.1	214753	215233	40	-	-	-	-	gene-LOC107434736	product=(+)-neomenthol dehydrogenase-like
Merged-NW_015453587.1-24047-1	NW_015453587.1:23886-24209	+	40	4472	rna-XM_016047637.2	1	NAC-T-4-1_peak_1740		NW_015453587.1	23886	24209	40	-	-	-	-	gene-LOC107435999	product=nodulation-signaling pathway 2 protein
Merged-NC_029684.1-3455342-2	NC_029684.1:3455119-3455548	+	40	4530	rna-XM_016029127.2	1&2	NAC-T-4-1_peak_793	NAC-T-4-2_peak_393	NC_029684.1	3455119	3455482	48	NC_029684.1	3455222	3455548	32	gene-LOC107420225	product=ornithine carbamoyltransferase%2C chloroplastic
Merged-NC_029683.1-15791189-1	NC_029683.1:15790931-15791448	+	40	-25719	rna-XM_016027525.1	1	NAC-T-4-1_peak_704		NC_029683.1	15790931	15791448	40	-	-	-	-	gene-LOC107418841	product=aspartyl protease APCB1
Merged-NC_029685.1-16798017-2	NC_029685.1:16797673-16798333	+	39.5	22834	rna-XM_025075441.1	1&2	NAC-T-4-1_peak_979	NAC-T-4-2_peak_494	NC_029685.1	16797673	16798333	42	NC_029685.1	16797868	16798196	37	gene-LOC112488815	product=beta-Amyrin Synthase 1-like
Merged-NC_029688.1-6405479-2	NC_029688.1:6405151-6405767	+	39.5	-183	rna-XM_016039226.2	1&2	NAC-T-4-1_peak_1347	NAC-T-4-2_peak_662	NC_029688.1	6405333	6405667	32	NC_029688.1	6405151	6405767	47	gene-LOC107428663	product=probable inactive poly [ADP-ribose] polymerase SRO2%2C transcript variant X1
Merged-NC_029687.1-3866864-2	NC_029687.1:3866571-3867238	+	39.5	-990	rna-XM_016036286.2	1&2	NAC-T-4-1_peak_1183	NAC-T-4-2_peak_597	NC_029687.1	3866571	3866981	45	NC_029687.1	3866668	3867238	34	gene-LOC107426180	product=boron transporter 1-like
Merged-NC_029688.1-1767116-1	NC_029688.1:1766804-1767429	+	39	-1343	rna-XM_016038684.2	1	NAC-T-4-1_peak_1311		NC_029688.1	1766804	1767429	39	-	-	-	-	gene-LOC107428193	product=ACT domain-containing protein ACR11
Merged-NC_029679.1-23748622-1	NC_029679.1:23748440-23748804	+	39	-53544	rna-XM_016035708.2	1	NAC-T-4-1_peak_147		NC_029679.1	23748440	23748804	39	-	-	-	-	gene-LOC107425692	product=protein PHLOEM PROTEIN 2-LIKE A9-like
Merged-NC_029682.1-24115998-1	NC_029682.1:24115823-24116173	+	39	-10915	rna-XM_016025766.1	1	NAC-T-4-1_peak_597		NC_029682.1	24115823	24116173	39	-	-	-	-	gene-LOC107417176	product=CLAVATA3/ESR (CLE)-related protein 5-like
Merged-NC_029685.1-14759297-1	NC_029685.1:14759140-14759455	+	39	1747	rna-XM_016032080.2	1	NAC-T-4-1_peak_975		NC_029685.1	14759140	14759455	39	-	-	-	-	gene-LOC107422611	product=probable indole-3-pyruvate monooxygenase YUCCA7
Merged-NC_029687.1-18689921-2	NC_029687.1:18689619-18690259	+	39	4360	rna-XM_016037758.2	1&2	NAC-T-4-1_peak_1274	NAC-T-4-2_peak_634	NC_029687.1	18689619	18690259	44	NC_029687.1	18689624	18690183	34	gene-LOC107427379	product=pentatricopeptide repeat-containing protein At2g17033
Merged-NC_029683.1-15090012-1	NC_029683.1:15089844-15090180	+	39	-4003	rna-XR_003056176.1	2		NAC-T-4-2_peak_344	-	-	-	-	NC_029683.1	15089844	15090180	39
Merged-NC_029686.1-720186-1	NC_029686.1:720027-720346	+	39	-130	rna-XM_025076746.1	2		NAC-T-4-2_peak_515	-	-	-	-	NC_029686.1	720027	720346	39	gene-LOC112492603	product=basic endochitinase-like
Merged-NW_015453400.1-180018-1	NW_015453400.1:179835-180201	+	39	-1984	rna-XM_016044760.2	2		NAC-T-4-2_peak_803	-	-	-	-	NW_015453400.1	179835	180201	39	gene-LOC107433473	product=uncharacterized LOC107433473
Merged-NC_029681.1-22393993-1	NC_029681.1:22393815-22394172	+	39	972	rna-XM_016022557.2	1	NAC-T-4-1_peak_469		NC_029681.1	22393815	22394172	39	-	-	-	-	gene-LOC107414445	product=peroxidase 66
Merged-NC_029690.1-8258062-1	NC_029690.1:8257858-8258266	+	39	5109	rna-XM_016043685.2	1	NAC-T-4-1_peak_1566		NC_029690.1	8257858	8258266	39	-	-	-	-	gene-LOC107432535	product=sodium/calcium exchanger NCL
Merged-NC_029689.1-7986437-1	NC_029689.1:7986255-7986620	+	39	3886	rna-XM_016041180.2	1	NAC-T-4-1_peak_1469		NC_029689.1	7986255	7986620	39	-	-	-	-	gene-LOC107430344	product=protein FIP2
Merged-NC_029689.1-16280932-2	NC_029689.1:16280744-16281134	+	39	3122	rna-XR_003057803.1	1&2	NAC-T-4-1_peak_1519	NAC-T-4-2_peak_743	NC_029689.1	16280744	16281134	24	NC_029689.1	16280744	16281107	54
Merged-NC_029687.1-15831339-1	NC_029687.1:15831155-15831523	+	39	-53232	rna-XM_016037563.2	1	NAC-T-4-1_peak_1253		NC_029687.1	15831155	15831523	39	-	-	-	-	gene-LOC107427202	product=cytochrome P450 87A3-like
Merged-NC_029682.1-22562584-1	NC_029682.1:22562407-22562762	+	39	7083	rna-XM_016025722.2	1	NAC-T-4-1_peak_587		NC_029682.1	22562407	22562762	39	-	-	-	-	gene-LOC107417147	product=probable tyrosine-protein phosphatase DSP4
Merged-NC_029685.1-8531059-1	NC_029685.1:8530840-8531279	+	39	14555	rna-XR_003056621.1	1	NAC-T-4-1_peak_947		NC_029685.1	8530840	8531279	39	-	-	-	-
Merged-NC_029680.1-204551-1	NC_029680.1:204342-204761	+	39	-3868	rna-XM_025070967.1	1	NAC-T-4-1_peak_247		NC_029680.1	204342	204761	39	-	-	-	-	gene-LOC107410170	product=heterogeneous nuclear ribonucleoprotein Q-like%2C transcript variant X2
Merged-NC_029690.1-3823830-1	NC_029690.1:3823342-3824318	+	39	-3058	rna-XM_016042966.2	1	NAC-T-4-1_peak_1542		NC_029690.1	3823342	3824318	39	-	-	-	-	gene-LOC107431936	product=ankyrin repeat-containing protein BDA1-like
Merged-NC_029688.1-13073292-1	NC_029688.1:13073126-13073458	+	39	7386	rna-XM_016039623.2	1	NAC-T-4-1_peak_1392		NC_029688.1	13073126	13073458	39	-	-	-	-	gene-LOC107429012	product=GPN-loop GTPase 3-like%2C transcript variant X3
Merged-NC_029679.1-802835-1	NC_029679.1:802670-803001	+	39	1058	rna-XM_016024783.2	1	NAC-T-4-1_peak_6		NC_029679.1	802670	803001	39	-	-	-	-	gene-LOC107416204	product=nitrate regulatory gene2 protein%2C transcript variant X1
Merged-NC_029690.1-11024495-1	NC_029690.1:11024328-11024663	+	39	1588	rna-XM_016043987.2	2		NAC-T-4-2_peak_775	-	-	-	-	NC_029690.1	11024328	11024663	39	gene-LOC107432794	product=uncharacterized LOC107432794
Merged-NC_029680.1-21856805-1	NC_029680.1:21856630-21856980	+	39	-8548	rna-XR_003054948.1	1	NAC-T-4-1_peak_339		NC_029680.1	21856630	21856980	39	-	-	-	-
Merged-NC_029682.1-7950757-1	NC_029682.1:7950590-7950924	+	39	750	rna-XM_016024322.2	1	NAC-T-4-1_peak_524		NC_029682.1	7950590	7950924	39	-	-	-	-	gene-LOC107415911	product=ethylene-responsive transcription factor ESR1-like
Merged-NC_029681.1-25906962-1	NC_029681.1:25906742-25907182	+	39	1505	rna-XM_016023019.1	1	NAC-T-4-1_peak_489		NC_029681.1	25906742	25907182	39	-	-	-	-	gene-LOC107414824	product=probable leucine-rich repeat receptor-like protein kinase At1g35710
Merged-NC_029682.1-2214723-1	NC_029682.1:2214551-2214896	+	39	19278	rna-XM_016023578.2	1	NAC-T-4-1_peak_505		NC_029682.1	2214551	2214896	39	-	-	-	-	gene-LOC107415278	product=UDP-glycosyltransferase 79B9-like
Merged-NC_029681.1-26577730-1	NC_029681.1:26577498-26577962	+	39	-2014	rna-XM_016023156.2	1	NAC-T-4-1_peak_493		NC_029681.1	26577498	26577962	39	-	-	-	-	gene-LOC107414940	product=uncharacterized LOC107414940%2C transcript variant X1
Merged-NC_029688.1-13668569-1	NC_029688.1:13668306-13668832	+	39	-2820	rna-XM_016039669.2	1	NAC-T-4-1_peak_1393		NC_029688.1	13668306	13668832	39	-	-	-	-	gene-LOC107429039	product=cytochrome P450 85A-like
Merged-NC_029686.1-4896404-1	NC_029686.1:4896159-4896650	+	39	8068	rna-XM_025076159.1	1	NAC-T-4-1_peak_1046		NC_029686.1	4896159	4896650	39	-	-	-	-	gene-LOC107424194	product=transcription factor UNE10
Merged-NC_029682.1-18541232-1	NC_029682.1:18541058-18541406	+	39	-1073	rna-XM_016025400.2	2		NAC-T-4-2_peak_287	-	-	-	-	NC_029682.1	18541058	18541406	39	gene-LOC107416847	product=probable pectinesterase 8
Merged-NC_029689.1-2344699-1	NC_029689.1:2344504-2344895	+	39	1807	rna-XM_025078724.1	1	NAC-T-4-1_peak_1437		NC_029689.1	2344504	2344895	39	-	-	-	-	gene-LOC107430011	product=protein HAPLESS 2-like
Merged-NC_029682.1-23229684-1	NC_029682.1:23229508-23229861	+	39	-53571	rna-XR_003055747.1	1	NAC-T-4-1_peak_589		NC_029682.1	23229508	23229861	39	-	-	-	-
Merged-NC_029685.1-9371392-1	NC_029685.1:9371181-9371603	+	39	-16125	rna-XM_016031627.2	1	NAC-T-4-1_peak_953		NC_029685.1	9371181	9371603	39	-	-	-	-	gene-LOC107422206	product=cinnamoyl-CoA reductase 1-like
Merged-NC_029689.1-8798863-1	NC_029689.1:8798666-8799060	+	39	2517	rna-XM_016041221.2	2		NAC-T-4-2_peak_726	-	-	-	-	NC_029689.1	8798666	8799060	39	gene-LOC107430386	product=uncharacterized LOC107430386%2C transcript variant X1
Merged-NC_029683.1-17131738-1	NC_029683.1:17131402-17132075	+	39	-30561	rna-XM_016027590.2	1	NAC-T-4-1_peak_713		NC_029683.1	17131402	17132075	39	-	-	-	-	gene-LOC107418895	product=translation initiation factor eIF-2B subunit delta-like
Merged-NC_029688.1-9194931-2	NC_029688.1:9194650-9195146	+	39	8020	rna-XM_025077941.1	1&2	NAC-T-4-1_peak_1362	NAC-T-4-2_peak_668	NC_029688.1	9194650	9195138	41	NC_029688.1	9194790	9195146	37	gene-LOC107428837	product=probable LRR receptor-like serine/threonine-protein kinase At1g14390
Merged-NC_029688.1-7676234-1	NC_029688.1:7675990-7676479	+	39	21778	rna-XM_016039385.2	2		NAC-T-4-2_peak_665	-	-	-	-	NC_029688.1	7675990	7676479	39	gene-LOC107428796	product=protein NRT1/ PTR FAMILY 2.13-like
Merged-NC_029679.1-18861335-1	NC_029679.1:18861099-18861572	+	39	7916	rna-XM_025069657.1	1	NAC-T-4-1_peak_112		NC_029679.1	18861099	18861572	39	-	-	-	-	gene-LOC107423465	product=protein STRUBBELIG-RECEPTOR FAMILY 3-like%2C transcript variant X3
Merged-NC_029684.1-17570778-1	NC_029684.1:17570589-17570967	+	39	-8044	rna-XM_025074938.1	1	NAC-T-4-1_peak_871		NC_029684.1	17570589	17570967	39	-	-	-	-	gene-LOC107421336	product=E3 ubiquitin-protein ligase UPL2-like%2C transcript variant X2
Merged-NC_029683.1-14299864-1	NC_029683.1:14299698-14300030	+	39	-10216	rna-XM_016027430.2	1	NAC-T-4-1_peak_697		NC_029683.1	14299698	14300030	39	-	-	-	-	gene-LOC107418725	product=probable S-adenosylmethionine-dependent methyltransferase At5g38100
Merged-NW_015454025.1-3322-2	NW_015454025.1:3139-3525	+	38.5	2612	rna-XM_016012935.2	1&2	NAC-T-4-1_peak_1830	NAC-T-4-2_peak_926	NW_015454025.1	3173	3525	45	NW_015454025.1	3139	3454	32	gene-LOC107405842	product=uncharacterized LOC107405842
Merged-NC_029689.1-15667611-2	NC_029689.1:15667378-15667807	+	38.5	-971	rna-XM_016042009.2	1&2	NAC-T-4-1_peak_1514	NAC-T-4-2_peak_741	NC_029689.1	15667471	15667790	50	NC_029689.1	15667378	15667807	27	gene-LOC107431125	product=beta-glucuronosyltransferase GlcAT14C
Merged-NC_029688.1-19665214-2	NC_029688.1:19664959-19665581	+	38.5	1252	gene-LOC107429612	1&2	NAC-T-4-1_peak_1414	NAC-T-4-2_peak_703	NC_029688.1	19665036	19665581	56	NC_029688.1	19664959	19665280	21
Merged-NC_029679.1-34984466-2	NC_029679.1:34984137-34984701	+	38.5	7255	rna-XM_016044383.1	1&2	NAC-T-4-1_peak_209	NAC-T-4-2_peak_100	NC_029679.1	34984137	34984651	55	NC_029679.1	34984377	34984701	22	gene-LOC107433128	product=receptor-like protein 6
Merged-NW_015453416.1-347902-2	NW_015453416.1:347708-348088	+	38.5	9920	rna-XM_016045343.1	1&2	NAC-T-4-1_peak_1635	NAC-T-4-2_peak_819	NW_015453416.1	347708	348088	38	NW_015453416.1	347741	348074	39	gene-LOC107433944	product=uncharacterized LOC107433944
Merged-NC_029685.1-12630225-1	NC_029685.1:12630020-12630431	+	38	1162	rna-XM_025075306.1	2		NAC-T-4-2_peak_488	-	-	-	-	NC_029685.1	12630020	12630431	38	gene-LOC107422436	product=putative disease resistance RPP13-like protein 1
Merged-NC_029683.1-12433069-1	NC_029683.1:12432898-12433240	+	38	-4263	rna-XM_016027313.2	2		NAC-T-4-2_peak_335	-	-	-	-	NC_029683.1	12432898	12433240	38	gene-LOC107418610	product=LEAF RUST 10 DISEASE-RESISTANCE LOCUS RECEPTOR-LIKE PROTEIN KINASE-like 1.2%2C transcript variant X1
Merged-NC_029679.1-15411422-1	NC_029679.1:15411227-15411618	+	38	-333	rna-XM_016030724.2	1	NAC-T-4-1_peak_88		NC_029679.1	15411227	15411618	38	-	-	-	-	gene-LOC107421470	product=(3S%2C6E)-nerolidol synthase 1
Merged-NC_029683.1-23261882-1	NC_029683.1:23261694-23262071	+	38	-8468	rna-XM_016027873.2	1	NAC-T-4-1_peak_746		NC_029683.1	23261694	23262071	38	-	-	-	-	gene-LOC107419129	product=ADP%2CATP carrier protein ER-ANT1%2C transcript variant X4
Merged-NC_029683.1-13177793-1	NC_029683.1:13177539-13178047	+	38	-1408	rna-XM_016027337.1	1	NAC-T-4-1_peak_693		NC_029683.1	13177539	13178047	38	-	-	-	-	gene-LOC107418638	product=paraxanthine methyltransferase 3-like
Merged-NC_029689.1-11391882-1	NC_029689.1:11391481-11392284	+	38	-2066	rna-XM_016041445.2	1	NAC-T-4-1_peak_1488		NC_029689.1	11391481	11392284	38	-	-	-	-	gene-LOC107430591	product=alpha-glucan phosphorylase%2C H isozyme%2C transcript variant X2
Merged-NC_029681.1-19783533-1	NC_029681.1:19783193-19783874	+	38	2726	rna-XM_016022277.2	1	NAC-T-4-1_peak_458		NC_029681.1	19783193	19783874	38	-	-	-	-	gene-LOC107414178	product=L-ascorbate oxidase homolog
Merged-NC_029690.1-13791149-1	NC_029690.1:13790844-13791454	+	38	15398	rna-XM_016044233.2	1	NAC-T-4-1_peak_1593		NC_029690.1	13790844	13791454	38	-	-	-	-	gene-LOC107432998	product=14 kDa zinc-binding protein
Merged-NW_015454075.1-19405-1	NW_015454075.1:19191-19620	+	38	4585	rna-XM_016013135.2	1	NAC-T-4-1_peak_1835		NW_015454075.1	19191	19620	38	-	-	-	-	gene-LOC107406040	product=probable methyltransferase PMT27
Merged-NC_029684.1-21033645-1	NC_029684.1:21033480-21033810	+	38	-15883	rna-XM_016030703.2	2		NAC-T-4-2_peak_447	-	-	-	-	NC_029684.1	21033480	21033810	38	gene-LOC107421455	product=mRNA-decapping enzyme subunit 2
Merged-NC_029689.1-5033528-1	NC_029689.1:5033370-5033687	+	38	6014	rna-XM_016041088.2	1	NAC-T-4-1_peak_1454		NC_029689.1	5033370	5033687	38	-	-	-	-	gene-LOC107430263	product=peroxisomal acyl-coenzyme A oxidase 1-like
Merged-NC_029681.1-20163083-1	NC_029681.1:20162923-20163243	+	38	18244	rna-XM_025071958.1	1	NAC-T-4-1_peak_461		NC_029681.1	20162923	20163243	38	-	-	-	-	gene-LOC107414150	product=uncharacterized LOC107414150
Merged-NC_029680.1-25897369-1	NC_029680.1:25897195-25897544	+	38	-1300	rna-XM_025070908.1	1	NAC-T-4-1_peak_358		NC_029680.1	25897195	25897544	38	-	-	-	-	gene-LOC107412451	product=uncharacterized LOC107412451
Merged-NW_015453441.1-205709-1	NW_015453441.1:205529-205890	+	38	-559	rna-XM_016045736.2	1	NAC-T-4-1_peak_1660		NW_015453441.1	205529	205890	38	-	-	-	-	gene-LOC107434282	product=fasciclin-like arabinogalactan protein 13
Merged-NC_029679.1-21690887-1	NC_029679.1:21690706-21691068	+	38	18404	rna-XM_016035291.2	1	NAC-T-4-1_peak_128		NC_029679.1	21690706	21691068	38	-	-	-	-	gene-LOC107425302	product=protein DEHYDRATION-INDUCED 19-like%2C transcript variant X2
Merged-NC_029684.1-16734696-1	NC_029684.1:16734472-16734920	+	38	-5450	rna-XM_025075107.1	1	NAC-T-4-1_peak_865		NC_029684.1	16734472	16734920	38	-	-	-	-	gene-LOC107421300	product=universal stress protein A-like protein
Merged-NC_029686.1-20298364-1	NC_029686.1:20298028-20298701	+	38	7333	gene-LOC107425607	1	NAC-T-4-1_peak_1142		NC_029686.1	20298028	20298701	38	-	-	-	-
Merged-NC_029687.1-20754269-1	NC_029687.1:20754095-20754444	+	38	2899	rna-XM_016037995.2	1	NAC-T-4-1_peak_1281		NC_029687.1	20754095	20754444	38	-	-	-	-	gene-LOC107427613	product=pentatricopeptide repeat-containing protein At5g09450%2C mitochondrial-like
Merged-NC_029688.1-10321960-1	NC_029688.1:10321700-10322220	+	38	-4466	gene-LOC112493265	1	NAC-T-4-1_peak_1370		NC_029688.1	10321700	10322220	38	-	-	-	-
Merged-NC_029679.1-3694332-1	NC_029679.1:3694014-3694650	+	38	4217	rna-XM_016017616.2	1	NAC-T-4-1_peak_21		NC_029679.1	3694014	3694650	38	-	-	-	-	gene-LOC107410178	product=O-fucosyltransferase 20
Merged-NC_029684.1-10502208-1	NC_029684.1:10501980-10502437	+	38	6038	rna-XM_016030055.2	1	NAC-T-4-1_peak_821		NC_029684.1	10501980	10502437	38	-	-	-	-	gene-LOC107420957	product=tRNA modification GTPase MnmE
Merged-NC_029689.1-15467790-1	NC_029689.1:15467615-15467965	+	38	624	rna-XM_016041925.2	1	NAC-T-4-1_peak_1511		NC_029689.1	15467615	15467965	38	-	-	-	-	gene-LOC107431052	product=protein trichome birefringence-like 35%2C transcript variant X1
Merged-NC_029679.1-16191913-1	NC_029679.1:16191533-16192293	+	38	-10045	rna-XM_016031014.2	2		NAC-T-4-2_peak_44	-	-	-	-	NC_029679.1	16191533	16192293	38	gene-LOC107421716	product=G-type lectin S-receptor-like serine/threonine-protein kinase At1g61500%2C transcript variant X1
Merged-NC_029688.1-10958850-1	NC_029688.1:10958624-10959076	+	38	-5680	rna-XR_003057429.1	1	NAC-T-4-1_peak_1378		NC_029688.1	10958624	10959076	38	-	-	-	-
Merged-NC_029689.1-3170403-1	NC_029689.1:3170094-3170713	+	38	2801	rna-XM_016040903.2	1	NAC-T-4-1_peak_1443		NC_029689.1	3170094	3170713	38	-	-	-	-	gene-LOC107430110	product=CMP-sialic acid transporter 1
Merged-NW_015453430.1-73935-1	NW_015453430.1:73521-74349	+	38	11061	rna-XR_001582881.2	1	NAC-T-4-1_peak_1648		NW_015453430.1	73521	74349	38	-	-	-	-
Merged-NC_029682.1-25383644-1	NC_029682.1:25383479-25383810	+	38	-24519	rna-XM_016025797.2	1	NAC-T-4-1_peak_604		NC_029682.1	25383479	25383810	38	-	-	-	-	gene-LOC107417201	product=trans-resveratrol di-O-methyltransferase-like
Merged-NC_029684.1-24909353-1	NC_029684.1:24909136-24909571	+	38	5549	rna-XM_016031038.1	1	NAC-T-4-1_peak_913		NC_029684.1	24909136	24909571	38	-	-	-	-	gene-LOC107421737	product=ankyrin repeat-containing protein ITN1-like
Merged-NC_029682.1-2423603-1	NC_029682.1:2423268-2423939	+	38	108	rna-XM_016023596.2	1	NAC-T-4-1_peak_506		NC_029682.1	2423268	2423939	38	-	-	-	-	gene-LOC107415297	product=probable phospholipid-transporting ATPase 8
Merged-NC_029687.1-25055364-1	NC_029687.1:25055131-25055598	+	38	3052	rna-XM_016038397.2	1	NAC-T-4-1_peak_1301		NC_029687.1	25055131	25055598	38	-	-	-	-	gene-LOC107427981	product=BRO1 domain-containing protein BROX homolog
Merged-NC_029690.1-6370332-1	NC_029690.1:6370158-6370507	+	38	-2425	rna-XM_016043421.2	1	NAC-T-4-1_peak_1559		NC_029690.1	6370158	6370507	38	-	-	-	-	gene-LOC107432309	product=homeobox-leucine zipper protein HAT14-like
Merged-NW_015453459.1-151543-1	NW_015453459.1:151367-151719	+	38	1524	rna-XM_016045986.2	2		NAC-T-4-2_peak_839	-	-	-	-	NW_015453459.1	151367	151719	38	gene-LOC107434511	product=BEACH domain-containing protein B%2C transcript variant X5
Merged-NW_015453651.1-105018-1	NW_015453651.1:104839-105197	+	38	-2068	rna-XM_016010734.2	1	NAC-T-4-1_peak_1762		NW_015453651.1	104839	105197	38	-	-	-	-	gene-LOC107403819	product=glycosylphosphatidylinositol anchor attachment 1 protein-like
Merged-NC_029680.1-4666849-1	NC_029680.1:4666651-4667048	+	38	1942	rna-XM_016018058.2	1	NAC-T-4-1_peak_261		NC_029680.1	4666651	4667048	38	-	-	-	-	gene-LOC107410609	product=uncharacterized LOC107410609
Merged-NC_029679.1-21129920-1	NC_029679.1:21129747-21130094	+	38	-2929	rna-XM_016034707.2	1	NAC-T-4-1_peak_124		NC_029679.1	21129747	21130094	38	-	-	-	-	gene-LOC107424828	product=RNA polymerase II C-terminal domain phosphatase-like 1
Merged-NC_029688.1-7866237-1	NC_029688.1:7866045-7866429	+	38	-2573	rna-XR_001582389.2	1	NAC-T-4-1_peak_1355		NC_029688.1	7866045	7866429	38	-	-	-	-
Merged-NC_029680.1-24179025-1	NC_029680.1:24178825-24179225	+	38	3799	rna-XM_016020084.2	1	NAC-T-4-1_peak_347		NC_029680.1	24178825	24179225	38	-	-	-	-	gene-LOC107412326	product=putative lysine-specific demethylase JMJ16%2C transcript variant X1
Merged-NC_029683.1-24982033-1	NC_029683.1:24981818-24982248	+	38	-17302	gene-LOC107419238	1	NAC-T-4-1_peak_758		NC_029683.1	24981818	24982248	38	-	-	-	-
Merged-NC_029689.1-729881-1	NC_029689.1:729683-730080	+	38	1339	rna-XM_016040551.2	1	NAC-T-4-1_peak_1424		NC_029689.1	729683	730080	38	-	-	-	-	gene-LOC107429802	product=uncharacterized LOC107429802
Merged-NC_029682.1-4613603-1	NC_029682.1:4613445-4613761	+	38	1337	rna-XM_016023869.2	2		NAC-T-4-2_peak_256	-	-	-	-	NC_029682.1	4613445	4613761	38	gene-LOC107415532	product=MDIS1-interacting receptor like kinase 2-like
Merged-NC_029679.1-22713742-1	NC_029679.1:22713575-22713909	+	38	-11952	rna-XR_003054588.1	1	NAC-T-4-1_peak_136		NC_029679.1	22713575	22713909	38	-	-	-	-
Merged-NC_029690.1-13865130-1	NC_029690.1:13864913-13865347	+	38	-16750	rna-XM_016044228.2	2		NAC-T-4-2_peak_781	-	-	-	-	NC_029690.1	13864913	13865347	38	gene-LOC107432992	product=uncharacterized LOC107432992%2C transcript variant X4
Merged-NC_029686.1-16943289-1	NC_029686.1:16943123-16943455	+	38	-17723	gene-LOC112492552	1	NAC-T-4-1_peak_1117		NC_029686.1	16943123	16943455	38	-	-	-	-
Merged-NC_029690.1-3070307-1	NC_029690.1:3070073-3070542	+	38	918	rna-XM_016042869.2	1	NAC-T-4-1_peak_1540		NC_029690.1	3070073	3070542	38	-	-	-	-	gene-LOC107431854	product=uncharacterized LOC107431854%2C transcript variant X1
Merged-NC_029679.1-1074139-1	NC_029679.1:1073953-1074326	+	38	-532	rna-XM_016029857.2	1	NAC-T-4-1_peak_9		NC_029679.1	1073953	1074326	38	-	-	-	-	gene-LOC107420771	product=probable calcium-binding protein CML13
Merged-NC_029681.1-11977238-1	NC_029681.1:11977080-11977397	+	38	-14479	rna-XM_016021705.2	1	NAC-T-4-1_peak_419		NC_029681.1	11977080	11977397	38	-	-	-	-	gene-LOC107413693	product=auxin response factor 18-like
Merged-NC_029686.1-22079133-1	NC_029686.1:22078950-22079317	+	38	24695	rna-XM_025076689.1	1	NAC-T-4-1_peak_1156		NC_029686.1	22078950	22079317	38	-	-	-	-	gene-LOC107425689	product=uncharacterized protein YacP%2C transcript variant X5
Merged-NC_029683.1-6818911-1	NC_029683.1:6818718-6819104	+	38	1142	rna-XM_016026700.2	1	NAC-T-4-1_peak_657		NC_029683.1	6818718	6819104	38	-	-	-	-	gene-LOC107418034	product=acetolactate synthase 3%2C chloroplastic
Merged-NC_029690.1-5121011-1	NC_029690.1:5120811-5121212	+	38	-403	rna-XM_016043203.2	1	NAC-T-4-1_peak_1552		NC_029690.1	5120811	5121212	38	-	-	-	-	gene-LOC107432135	product=delta(14)-sterol reductase%2C transcript variant X1
Merged-NC_029685.1-21600173-1	NC_029685.1:21599987-21600359	+	38	-5241	rna-XM_016032613.2	2		NAC-T-4-2_peak_504	-	-	-	-	NC_029685.1	21599987	21600359	38	gene-LOC107423097	product=putative calcium-transporting ATPase 13%2C plasma membrane-type
Merged-NC_029689.1-83182-1	NC_029689.1:82977-83388	+	38	5884	rna-XM_016040519.2	1	NAC-T-4-1_peak_1422		NC_029689.1	82977	83388	38	-	-	-	-	gene-LOC107429769	product=disease resistance-like protein DSC1%2C transcript variant X1
Merged-NC_029682.1-22986568-1	NC_029682.1:22986404-22986733	+	38	-69843	rna-XM_016025751.2	2		NAC-T-4-2_peak_294	-	-	-	-	NC_029682.1	22986404	22986733	38	gene-LOC107417166	product=heavy metal-associated isoprenylated plant protein 28%2C transcript variant X1
Merged-NC_029689.1-4285945-1	NC_029689.1:4285696-4286195	+	38	3048	rna-XM_016041031.2	1	NAC-T-4-1_peak_1449		NC_029689.1	4285696	4286195	38	-	-	-	-	gene-LOC107430217	product=GDT1-like protein 1%2C chloroplastic
Merged-NC_029682.1-4696207-1	NC_029682.1:4696030-4696385	+	38	-526	rna-XR_003055751.1	1	NAC-T-4-1_peak_512		NC_029682.1	4696030	4696385	38	-	-	-	-
Merged-NC_029689.1-17890163-1	NC_029689.1:17889948-17890378	+	38	1288	rna-XM_016042210.1	1	NAC-T-4-1_peak_1526		NC_029689.1	17889948	17890378	38	-	-	-	-	gene-LOC107431325	product=methanol O-anthraniloyltransferase-like
Merged-NC_029684.1-19690267-1	NC_029684.1:19690063-19690471	+	38	1380	rna-XM_016030659.2	1	NAC-T-4-1_peak_886		NC_029684.1	19690063	19690471	38	-	-	-	-	gene-LOC107421424	product=agamous-like MADS-box protein AGL11%2C transcript variant X1
Merged-NC_029679.1-23422520-1	NC_029679.1:23422310-23422730	+	38	-280	rna-XM_016035682.2	1	NAC-T-4-1_peak_144		NC_029679.1	23422310	23422730	38	-	-	-	-	gene-LOC107425662	product=cysteine protease XCP1
Merged-NC_029681.1-26669122-1	NC_029681.1:26668951-26669294	+	38	-3529	rna-XR_003055424.1	1	NAC-T-4-1_peak_495		NC_029681.1	26668951	26669294	38	-	-	-	-
Merged-NC_029686.1-22814216-1	NC_029686.1:22814004-22814428	+	38	22426	rna-XR_003056926.1	1	NAC-T-4-1_peak_1165		NC_029686.1	22814004	22814428	38	-	-	-	-
Merged-NC_029679.1-28744117-1	NC_029679.1:28743899-28744335	+	38	-2883	rna-XM_016038135.2	2		NAC-T-4-2_peak_86	-	-	-	-	NC_029679.1	28743899	28744335	38	gene-LOC107427754	product=NAD(P)H-dependent 6'-deoxychalcone synthase-like
Merged-NC_029690.1-12334249-1	NC_029690.1:12334044-12334455	+	38	3765	rna-XM_025066580.1	2		NAC-T-4-2_peak_778	-	-	-	-	NC_029690.1	12334044	12334455	38	gene-LOC107432901	product=nuclear transcription factor Y subunit B-8-like%2C transcript variant X1
Merged-NC_029684.1-9994037-2	NC_029684.1:9993531-9994402	+	37.5	675	rna-XM_025075067.1	1&2	NAC-T-4-1_peak_818	NAC-T-4-2_peak_413	NC_029684.1	9993531	9994228	24	NC_029684.1	9993990	9994402	51	gene-LOC107420874	product=RNA polymerase sigma factor sigC
Merged-NC_029690.1-18013617-2	NC_029690.1:18013364-18013948	+	37.5	4002	rna-XM_016044491.2	1&2	NAC-T-4-1_peak_1606	NAC-T-4-2_peak_791	NC_029690.1	18013364	18013715	38	NC_029690.1	18013443	18013948	37	gene-LOC107433230	product=protein SRG1
Merged-NC_029679.1-29437058-2	NC_029679.1:29436836-29437270	+	37.5	6002	rna-XR_003054106.1	1&2	NAC-T-4-1_peak_175	NAC-T-4-2_peak_89	NC_029679.1	29436836	29437270	43	NC_029679.1	29436889	29437238	32
Merged-NC_029688.1-20091432-2	NC_029688.1:20090865-20091901	+	37.5	8968	rna-XM_025078448.1	1&2	NAC-T-4-1_peak_1418	NAC-T-4-2_peak_706	NC_029688.1	20090865	20091495	38	NC_029688.1	20091469	20091901	37	gene-LOC107429650	product=uncharacterized LOC107429650%2C transcript variant X2
Merged-NC_029688.1-2550718-2	NC_029688.1:2550498-2550940	+	37.5	-1601	rna-XM_016038756.1	1&2	NAC-T-4-1_peak_1313	NAC-T-4-2_peak_652	NC_029688.1	2550509	2550940	45	NC_029688.1	2550498	2550927	30	gene-LOC107428249	product=uncharacterized LOC107428249
Merged-NC_029682.1-29244228-1	NC_029682.1:29244056-29244400	+	37	19958	rna-XM_016025950.1	1	NAC-T-4-1_peak_620		NC_029682.1	29244056	29244400	37	-	-	-	-	gene-LOC107417335	product=protein SPIRAL1-like 1
Merged-NC_029687.1-16695389-1	NC_029687.1:16695185-16695593	+	37	-3697	rna-XM_016037619.1	1	NAC-T-4-1_peak_1258		NC_029687.1	16695185	16695593	37	-	-	-	-	gene-LOC107427246	product=cytochrome P450 87A3-like
Merged-NC_029679.1-6023406-1	NC_029679.1:6023136-6023677	+	37	-297	rna-XM_016020933.2	1	NAC-T-4-1_peak_38		NC_029679.1	6023136	6023677	37	-	-	-	-	gene-LOC107413065	product=floral homeotic protein AGAMOUS%2C transcript variant X2
Merged-NC_029680.1-9772591-1	NC_029680.1:9772376-9772807	+	37	-214	rna-XM_016018601.2	1	NAC-T-4-1_peak_287		NC_029680.1	9772376	9772807	37	-	-	-	-	gene-LOC107411091	product=outer envelope pore protein 16%2C chloroplastic
Merged-NC_029688.1-11428255-1	NC_029688.1:11428074-11428437	+	37	-9814	rna-XM_016039526.2	2		NAC-T-4-2_peak_682	-	-	-	-	NC_029688.1	11428074	11428437	37	gene-LOC107428929	product=O-fucosyltransferase 3
Merged-NC_029689.1-9781355-1	NC_029689.1:9781192-9781519	+	37	962	rna-XM_016041324.2	2		NAC-T-4-2_peak_729	-	-	-	-	NC_029689.1	9781192	9781519	37	gene-LOC107430482	product=calcium-dependent protein kinase 11%2C transcript variant X3
Merged-NC_029688.1-990154-1	NC_029688.1:989995-990314	+	37	-7664	rna-XM_025078602.1	1	NAC-T-4-1_peak_1307		NC_029688.1	989995	990314	37	-	-	-	-	gene-LOC112493236	product=uncharacterized LOC112493236%2C transcript variant X1
Merged-NC_029686.1-9944541-1	NC_029686.1:9944362-9944721	+	37	14244	gene-LOC112492542	1	NAC-T-4-1_peak_1073		NC_029686.1	9944362	9944721	37	-	-	-	-
Merged-NC_029685.1-5138354-1	NC_029685.1:5138186-5138523	+	37	-103168	rna-XM_016031387.2	2		NAC-T-4-2_peak_468	-	-	-	-	NC_029685.1	5138186	5138523	37	gene-LOC107422005	product=FACT complex subunit SPT16-like
Merged-NC_029684.1-24347059-1	NC_029684.1:24346891-24347227	+	37	-5526	rna-XM_016030963.1	2		NAC-T-4-2_peak_454	-	-	-	-	NC_029684.1	24346891	24347227	37	gene-LOC107421681	product=disease resistance protein RPM1-like
Merged-NC_029680.1-10684153-1	NC_029680.1:10683974-10684332	+	37	-5101	rna-XM_016018719.2	1	NAC-T-4-1_peak_293		NC_029680.1	10683974	10684332	37	-	-	-	-	gene-LOC107411176	product=uncharacterized LOC107411176
Merged-NC_029687.1-5186778-1	NC_029687.1:5186596-5186960	+	37	1111	rna-XM_016036624.2	1	NAC-T-4-1_peak_1192		NC_029687.1	5186596	5186960	37	-	-	-	-	gene-LOC107426434	product=cyclin-P3-1
Merged-NC_029680.1-24986620-1	NC_029680.1:24986381-24986859	+	37	-2404	rna-XM_025070942.1	2		NAC-T-4-2_peak_186	-	-	-	-	NC_029680.1	24986381	24986859	37	gene-LOC107412399	product=uncharacterized LOC107412399%2C transcript variant X4
Merged-NW_015453857.1-23977-1	NW_015453857.1:23800-24154	+	37	7205	rna-XM_025068936.1	2		NAC-T-4-2_peak_913	-	-	-	-	NW_015453857.1	23800	24154	37	gene-LOC107405084	product=kinesin-like protein KIN-14C
Merged-NW_015453562.1-56853-1	NW_015453562.1:56662-57045	+	37	-270	rna-XM_025068063.1	1	NAC-T-4-1_peak_1735		NW_015453562.1	56662	57045	37	-	-	-	-	gene-LOC107435742	product=cysteine-rich receptor-like protein kinase 10
Merged-NC_029686.1-10328306-1	NC_029686.1:10328111-10328502	+	37	-1242	rna-XM_016034835.2	1	NAC-T-4-1_peak_1082		NC_029686.1	10328111	10328502	37	-	-	-	-	gene-LOC107424935	product=uncharacterized LOC107424935%2C transcript variant X3
Merged-NW_015453411.1-70993-2	NW_015453411.1:70549-71389	+	37	145377	gene-LOC112489133	1&2	NAC-T-4-1_peak_1627	NAC-T-4-2_peak_813	NW_015453411.1	70549	71274	33	NW_015453411.1	70763	71389	41
Merged-NW_015453568.1-115555-1	NW_015453568.1:115386-115725	+	37	2403	rna-XM_016047440.1	2		NAC-T-4-2_peak_868	-	-	-	-	NW_015453568.1	115386	115725	37	gene-LOC107435816	product=1-aminocyclopropane-1-carboxylate oxidase homolog 11-like
Merged-NC_029687.1-10847494-1	NC_029687.1:10847311-10847678	+	37	5438	rna-XM_025077460.1	1	NAC-T-4-1_peak_1224		NC_029687.1	10847311	10847678	37	-	-	-	-	gene-LOC107426960	product=protein STICHEL-like
Merged-NC_029680.1-21826264-1	NC_029680.1:21826059-21826469	+	37	-39	rna-XM_016019677.2	2		NAC-T-4-2_peak_171	-	-	-	-	NC_029680.1	21826059	21826469	37	gene-LOC107411987	product=cyclin-P3-1
Merged-NC_029679.1-42152694-1	NC_029679.1:42152518-42152871	+	37	-874	rna-XM_016016127.2	2		NAC-T-4-2_peak_117	-	-	-	-	NC_029679.1	42152518	42152871	37	gene-LOC107408718	product=BRCA1-associated protein
Merged-NC_029686.1-18285645-1	NC_029686.1:18285330-18285960	+	37	3409	rna-XM_016035548.1	2		NAC-T-4-2_peak_574	-	-	-	-	NC_029686.1	18285330	18285960	37	gene-LOC107425539	product=uncharacterized LOC107425539
Merged-NC_029685.1-7174472-1	NC_029685.1:7174297-7174648	+	37	8403	rna-XM_016031516.2	1	NAC-T-4-1_peak_943		NC_029685.1	7174297	7174648	37	-	-	-	-	gene-LOC107422108	product=electron transfer flavoprotein-ubiquinone oxidoreductase%2C mitochondrial-like
Merged-NC_029690.1-16412581-1	NC_029690.1:16412422-16412740	+	37	-50673	rna-XM_016044332.2	2		NAC-T-4-2_peak_786	-	-	-	-	NC_029690.1	16412422	16412740	37	gene-LOC107433085	product=protein PHLOEM PROTEIN 2-LIKE A9-like
Merged-NC_029686.1-15770955-1	NC_029686.1:15770769-15771142	+	37	-2063	rna-XM_016035445.2	2		NAC-T-4-2_peak_566	-	-	-	-	NC_029686.1	15770769	15771142	37	gene-LOC107425443	product=trafficking protein particle complex subunit 12
Merged-NC_029679.1-17320947-1	NC_029679.1:17320770-17321124	+	37	-1682	rna-XM_025066432.1	1	NAC-T-4-1_peak_101		NC_029679.1	17320770	17321124	37	-	-	-	-	gene-LOC107422643	product=serine/threonine-protein kinase STY46-like%2C transcript variant X9
Merged-NC_029682.1-12503839-1	NC_029682.1:12503650-12504029	+	37	2495	rna-XM_016024781.2	1	NAC-T-4-1_peak_551		NC_029682.1	12503650	12504029	37	-	-	-	-	gene-LOC107416296	product=glutathione S-transferase DHAR3%2C chloroplastic-like
Merged-NC_029689.1-7788323-1	NC_029689.1:7788145-7788502	+	37	-1633	rna-XR_003057934.1	2		NAC-T-4-2_peak_723	-	-	-	-	NC_029689.1	7788145	7788502	37
Merged-NW_015453716.1-71661-1	NW_015453716.1:71498-71825	+	37	12020	rna-XM_025068577.1	2		NAC-T-4-2_peak_896	-	-	-	-	NW_015453716.1	71498	71825	37	gene-LOC107404273	product=uncharacterized LOC107404273
Merged-NC_029689.1-7479200-1	NC_029689.1:7478953-7479447	+	37	8548	rna-XM_025078751.1	1	NAC-T-4-1_peak_1468		NC_029689.1	7478953	7479447	37	-	-	-	-	gene-LOC107430322	product=uncharacterized LOC107430322
Merged-NW_015455676.1-4451-1	NW_015455676.1:4293-4609	+	37	448	rna-XM_016016005.1	2		NAC-T-4-2_peak_951	-	-	-	-	NW_015455676.1	4293	4609	37	gene-LOC107408599	product=ACT domain-containing protein ACR8-like
Merged-NC_029685.1-11008821-1	NC_029685.1:11008664-11008978	+	37	-8087	rna-XM_025075525.1	2		NAC-T-4-2_peak_484	-	-	-	-	NC_029685.1	11008664	11008978	37	gene-LOC107422321	product=crocetin glucosyltransferase%2C chloroplastic-like%2C transcript variant X2
Merged-NC_029681.1-16934676-1	NC_029681.1:16934365-16934988	+	37	-3928	rna-XM_016021899.2	1	NAC-T-4-1_peak_447		NC_029681.1	16934365	16934988	37	-	-	-	-	gene-LOC107413850	product=dual specificity tyrosine-phosphorylation-regulated kinase mbk-1%2C transcript variant X3
Merged-NW_015453923.1-18168-1	NW_015453923.1:17951-18385	+	37	8752	gene-LOC107405404	1	NAC-T-4-1_peak_1818		NW_015453923.1	17951	18385	37	-	-	-	-
Merged-NC_029689.1-1494598-2	NC_029689.1:1494380-1494842	+	37	1409	rna-XM_025079395.1	1&2	NAC-T-4-1_peak_1428	NAC-T-4-2_peak_710	NC_029689.1	1494432	1494842	35	NC_029689.1	1494380	1494740	39	gene-LOC107429948	product=F-box/LRR-repeat protein At3g48880-like%2C transcript variant X3
Merged-NC_029682.1-28820875-1	NC_029682.1:28820643-28821107	+	37	9339	rna-XM_016025944.2	1	NAC-T-4-1_peak_617		NC_029682.1	28820643	28821107	37	-	-	-	-	gene-LOC107417329	product=uncharacterized LOC107417329
Merged-NC_029684.1-11734986-1	NC_029684.1:11734789-11735183	+	37	2745	rna-XM_025074561.1	2		NAC-T-4-2_peak_416	-	-	-	-	NC_029684.1	11734789	11735183	37	gene-LOC107421096	product=beta-galactosidase 16%2C transcript variant X2
Merged-NC_029689.1-11557772-1	NC_029689.1:11557401-11558144	+	37	3629	rna-XM_016041499.2	1	NAC-T-4-1_peak_1491		NC_029689.1	11557401	11558144	37	-	-	-	-	gene-LOC107430635	product=expansin-A3-like%2C transcript variant X1
Merged-NC_029679.1-12865228-1	NC_029679.1:12865055-12865401	+	37	-3200	rna-XM_016028000.1	2		NAC-T-4-2_peak_34	-	-	-	-	NC_029679.1	12865055	12865401	37	gene-LOC107419252	product=probable F-box protein At4g22030
Merged-NC_029688.1-10061412-1	NC_029688.1:10061211-10061614	+	37	13447	gene-LOC107428881	2		NAC-T-4-2_peak_675	-	-	-	-	NC_029688.1	10061211	10061614	37
Merged-NC_029682.1-26066371-1	NC_029682.1:26066213-26066529	+	37	54029	rna-XM_016025808.1	2		NAC-T-4-2_peak_301	-	-	-	-	NC_029682.1	26066213	26066529	37	gene-LOC107417212	product=anthocyanidin 3-O-glucosyltransferase 2-like
Merged-NC_029679.1-9759982-1	NC_029679.1:9759806-9760158	+	37	6668	rna-XM_016026233.2	1	NAC-T-4-1_peak_59		NC_029679.1	9759806	9760158	37	-	-	-	-	gene-LOC107417617	product=subtilisin-like protease SBT5.4
Merged-NC_029680.1-7002236-2	NC_029680.1:7001965-7002666	+	37	549	rna-XM_016018312.2	1&2	NAC-T-4-1_peak_266	NAC-T-4-2_peak_134	NC_029680.1	7001965	7002303	47	NC_029680.1	7002012	7002666	27	gene-LOC107410835	product=SUN domain-containing protein 4%2C transcript variant X2
Merged-NC_029686.1-6536418-2	NC_029686.1:6535726-6536847	+	37	4922	rna-XM_016034234.2	1&2	NAC-T-4-1_peak_1058	NAC-T-4-2_peak_532	NC_029686.1	6535726	6536690	50	NC_029686.1	6536411	6536847	24	gene-LOC107424429	product=probable prolyl 4-hydroxylase 10%2C transcript variant X1
Merged-NC_029682.1-30113094-1	NC_029682.1:30112932-30113256	+	37	2795	gene-LOC107417411	2		NAC-T-4-2_peak_311	-	-	-	-	NC_029682.1	30112932	30113256	37
Merged-NW_015453681.1-69283-1	NW_015453681.1:69115-69451	+	37	191	rna-XR_003053941.1	2		NAC-T-4-2_peak_887	-	-	-	-	NW_015453681.1	69115	69451	37
Merged-NC_029683.1-31198312-1	NC_029683.1:31198109-31198516	+	37	305	rna-XM_016028470.1	2		NAC-T-4-2_peak_382	-	-	-	-	NC_029683.1	31198109	31198516	37	gene-LOC107419697	product=putative disease resistance RPP13-like protein 1
Merged-NC_029686.1-11186746-1	NC_029686.1:11186581-11186911	+	37	2796	rna-XM_016034982.2	1	NAC-T-4-1_peak_1085		NC_029686.1	11186581	11186911	37	-	-	-	-	gene-LOC107425048	product=uncharacterized tRNA/rRNA methyltransferase slr1673%2C transcript variant X1
Merged-NW_015454056.1-30276-1	NW_015454056.1:30118-30435	+	37	5027	gene-LOC107405950	2		NAC-T-4-2_peak_931	-	-	-	-	NW_015454056.1	30118	30435	37
Merged-NC_029679.1-26295507-1	NC_029679.1:26295288-26295726	+	37	6216	rna-XM_016036537.2	1	NAC-T-4-1_peak_158		NC_029679.1	26295288	26295726	37	-	-	-	-	gene-LOC107426372	product=probable purine permease 10
Merged-NC_029682.1-22199758-1	NC_029682.1:22199580-22199937	+	37	1823	rna-XM_016025654.2	2		NAC-T-4-2_peak_291	-	-	-	-	NC_029682.1	22199580	22199937	37	gene-LOC107417092	product=cellulose synthase-like protein H1
Merged-NC_029680.1-10561125-1	NC_029680.1:10560937-10561314	+	37	-360	rna-XM_025070799.1	2		NAC-T-4-2_peak_142	-	-	-	-	NC_029680.1	10560937	10561314	37	gene-LOC107411143	product=WD and tetratricopeptide repeats protein 1
Merged-NC_029681.1-1384369-1	NC_029681.1:1384200-1384539	+	37	-6040	rna-XM_025072040.1	1	NAC-T-4-1_peak_371		NC_029681.1	1384200	1384539	37	-	-	-	-	gene-LOC107412818	product=cysteine-rich receptor-like protein kinase 10%2C transcript variant X3
Merged-NW_015453966.1-360-1	NW_015453966.1:198-523	+	37	-27633	rna-XR_003054224.1	2		NAC-T-4-2_peak_920	-	-	-	-	NW_015453966.1	198	523	37
Merged-NW_015457464.1-1394-1	NW_015457464.1:1207-1582	+	37	1382	rna-XM_016017176.2	1	NAC-T-4-1_peak_1894		NW_015457464.1	1207	1582	37	-	-	-	-	gene-LOC107409751	product=kinesin-like protein KIN-12B
Merged-NC_029687.1-21801997-1	NC_029687.1:21801808-21802187	+	37	-5505	rna-XM_016038058.2	1	NAC-T-4-1_peak_1287		NC_029687.1	21801808	21802187	37	-	-	-	-	gene-LOC107427682	product=protein DMR6-LIKE OXYGENASE 2-like
Merged-NW_015453399.1-256315-1	NW_015453399.1:256159-256472	+	37	-34421	rna-XM_016044750.2	2		NAC-T-4-2_peak_801	-	-	-	-	NW_015453399.1	256159	256472	37	gene-LOC107433466	product=zinc transporter 1-like
Merged-NC_029684.1-16876950-1	NC_029684.1:16876511-16877389	+	37	19639	rna-XM_016030523.2	1	NAC-T-4-1_peak_866		NC_029684.1	16876511	16877389	37	-	-	-	-	gene-LOC107421305	product=molybdate transporter 1
Merged-NC_029688.1-9933676-1	NC_029688.1:9933478-9933875	+	37	-9952	rna-XM_016039479.2	2		NAC-T-4-2_peak_674	-	-	-	-	NC_029688.1	9933478	9933875	37	gene-LOC107428884	product=uncharacterized LOC107428884%2C transcript variant X1
Merged-NC_029690.1-9947514-1	NC_029690.1:9947307-9947721	+	37	-6281	rna-XM_016043900.2	2		NAC-T-4-2_peak_771	-	-	-	-	NC_029690.1	9947307	9947721	37	gene-LOC107432714	product=probable LRR receptor-like serine/threonine-protein kinase At4g36180
Merged-NC_029679.1-15956175-1	NC_029679.1:15955988-15956363	+	37	2045	rna-XM_016031111.2	1	NAC-T-4-1_peak_93		NC_029679.1	15955988	15956363	37	-	-	-	-	gene-LOC107421784	product=probable NAD(P)H dehydrogenase (quinone) FQR1-like 1%2C transcript variant X1
Merged-NC_029684.1-15806575-2	NC_029684.1:15806365-15806782	+	36.5	-9396	rna-XM_016030492.2	1&2	NAC-T-4-1_peak_860	NAC-T-4-2_peak_435	NC_029684.1	15806365	15806782	38	NC_029684.1	15806399	15806757	35	gene-LOC107421280	product=beta carbonic anhydrase 5%2C chloroplastic-like%2C transcript variant X1
Merged-NC_029683.1-6441955-2	NC_029683.1:6441724-6442212	+	36.5	-31989	rna-XM_025074100.1	1&2	NAC-T-4-1_peak_655	NAC-T-4-2_peak_321	NC_029683.1	6441724	6442085	29	NC_029683.1	6441799	6442212	44	gene-LOC107417959	product=uncharacterized LOC107417959
Merged-NW_015453692.1-8211-2	NW_015453692.1:7974-8436	+	36.5	-2717	rna-XM_016011050.1	1&2	NAC-T-4-1_peak_1776	NAC-T-4-2_peak_891	NW_015453692.1	7974	8406	27	NW_015453692.1	8030	8436	46	gene-LOC107404104	product=MDIS1-interacting receptor like kinase 2-like
Merged-NC_029679.1-8715284-2	NC_029679.1:8715018-8715580	+	36.5	1238	rna-XM_025078347.1	1&2	NAC-T-4-1_peak_52	NAC-T-4-2_peak_25	NC_029679.1	8715018	8715580	48	NC_029679.1	8715053	8715485	25	gene-LOC107416233	product=protection of telomeres protein 1b-like%2C transcript variant X4
Merged-NC_029681.1-12046557-2	NC_029681.1:12046343-12046789	+	36.5	-13157	rna-XM_016021728.2	1&2	NAC-T-4-1_peak_421	NAC-T-4-2_peak_219	NC_029681.1	12046391	12046789	45	NC_029681.1	12046343	12046708	28	gene-LOC107413707	product=uncharacterized LOC107413707
Merged-NW_015454147.1-27106-2	NW_015454147.1:26905-27294	+	36.5	14389	rna-XR_003054339.1	1&2	NAC-T-4-1_peak_1845	NAC-T-4-2_peak_937	NW_015454147.1	26947	27294	47	NW_015454147.1	26905	27278	26
Merged-NC_029688.1-4216357-1	NC_029688.1:4215999-4216716	+	36	2650	rna-XM_016039064.2	1	NAC-T-4-1_peak_1327		NC_029688.1	4215999	4216716	36	-	-	-	-	gene-LOC107428518	product=ALBINO3-like protein 1%2C chloroplastic
Merged-NW_015454157.1-1149-1	NW_015454157.1:971-1328	+	36	24794	rna-XM_025069400.1	1	NAC-T-4-1_peak_1846		NW_015454157.1	971	1328	36	-	-	-	-	gene-LOC107406275	product=caffeoylshikimate esterase-like
Merged-NC_029679.1-31596269-1	NC_029679.1:31596089-31596449	+	36	-2437	rna-XM_016041113.2	2		NAC-T-4-2_peak_96	-	-	-	-	NC_029679.1	31596089	31596449	36	gene-LOC107430280	product=transcription factor MYB74
Merged-NC_029685.1-19258082-1	NC_029685.1:19257850-19258314	+	36	-3963	rna-XM_016032441.2	1	NAC-T-4-1_peak_992		NC_029685.1	19257850	19258314	36	-	-	-	-	gene-LOC107422933	product=1-aminocyclopropane-1-carboxylate oxidase homolog 1-like
Merged-NC_029686.1-21702654-1	NC_029686.1:21702453-21702856	+	36	16183	rna-XM_025076466.1	1	NAC-T-4-1_peak_1155		NC_029686.1	21702453	21702856	36	-	-	-	-	gene-LOC107425664	product=endoplasmic reticulum metallopeptidase 1-like
Merged-NC_029679.1-39221903-1	NC_029679.1:39221738-39222069	+	36	3788	rna-XM_016012245.2	1	NAC-T-4-1_peak_226		NC_029679.1	39221738	39222069	36	-	-	-	-	gene-LOC107405217	product=golgin candidate 5
Merged-NW_015453758.1-7174-1	NW_015453758.1:6988-7360	+	36	1651	gene-LOC107404535	1	NAC-T-4-1_peak_1788		NW_015453758.1	6988	7360	36	-	-	-	-
Merged-NC_029684.1-23060669-1	NC_029684.1:23060480-23060859	+	36	2657	rna-XM_025074682.1	1	NAC-T-4-1_peak_907		NC_029684.1	23060480	23060859	36	-	-	-	-	gene-LOC107421579	product=receptor protein-tyrosine kinase CEPR2%2C transcript variant X1
Merged-NC_029679.1-18127519-1	NC_029679.1:18127311-18127727	+	36	41526	rna-XM_016032715.2	1	NAC-T-4-1_peak_109		NC_029679.1	18127311	18127727	36	-	-	-	-	gene-LOC107423182	product=disease resistance-like protein CSA1
Merged-NC_029679.1-29686914-1	NC_029679.1:29686736-29687093	+	36	-428	rna-XM_016038781.2	1	NAC-T-4-1_peak_179		NC_029679.1	29686736	29687093	36	-	-	-	-	gene-LOC107428264	product=putative clathrin assembly protein At5g35200%2C transcript variant X2
Merged-NC_029680.1-2261001-1	NC_029680.1:2260818-2261185	+	36	4190	rna-XM_016017840.2	1	NAC-T-4-1_peak_256		NC_029680.1	2260818	2261185	36	-	-	-	-	gene-LOC107410415	product=vacuolar protein sorting-associated protein 26A-like
Merged-NC_029679.1-30458661-1	NC_029679.1:30458470-30458852	+	36	1923	rna-XM_016039764.2	2		NAC-T-4-2_peak_93	-	-	-	-	NC_029679.1	30458470	30458852	36	gene-LOC107429114	product=uncharacterized LOC107429114%2C transcript variant X1
Merged-NC_029688.1-15851850-1	NC_029688.1:15851623-15852078	+	36	21158	gene-LOC107429190	1	NAC-T-4-1_peak_1399		NC_029688.1	15851623	15852078	36	-	-	-	-
Merged-NC_029681.1-10368540-1	NC_029681.1:10368379-10368701	+	36	-3033	gene-LOC112490999	1	NAC-T-4-1_peak_412		NC_029681.1	10368379	10368701	36	-	-	-	-
Merged-NC_029690.1-11215744-2	NC_029690.1:11215520-11216008	+	36	-10930	rna-XM_016044005.2	1&2	NAC-T-4-1_peak_1583	NAC-T-4-2_peak_777	NC_029690.1	11215577	11216008	26	NC_029690.1	11215520	11215871	46	gene-LOC107432810	product=AP-4 complex subunit sigma
Merged-NC_029685.1-27235527-1	NC_029685.1:27235358-27235696	+	36	15494	rna-XM_016033144.2	1	NAC-T-4-1_peak_1017		NC_029685.1	27235358	27235696	36	-	-	-	-	gene-LOC107423568	product=LIM domain-containing protein PLIM2b%2C transcript variant X1
Merged-NW_015453563.1-84862-1	NW_015453563.1:84690-85034	+	36	-37031	gene-LOC107435746	2		NAC-T-4-2_peak_866	-	-	-	-	NW_015453563.1	84690	85034	36
Merged-NC_029684.1-5548345-1	NC_029684.1:5548169-5548521	+	36	2585	rna-XM_025074726.1	1	NAC-T-4-1_peak_805		NC_029684.1	5548169	5548521	36	-	-	-	-	gene-LOC107420450	product=probable transcriptional regulatory protein At2g25830
Merged-NC_029685.1-5068329-1	NC_029685.1:5068089-5068570	+	36	-33143	rna-XM_016031387.2	1	NAC-T-4-1_peak_934		NC_029685.1	5068089	5068570	36	-	-	-	-	gene-LOC107422005	product=FACT complex subunit SPT16-like
Merged-NW_015453445.1-82255-1	NW_015453445.1:82040-82471	+	36	11406	rna-XM_025067433.1	1	NAC-T-4-1_peak_1662		NW_015453445.1	82040	82471	36	-	-	-	-	gene-LOC112489236	product=exopolygalacturonase-like
Merged-NC_029686.1-1530990-1	NC_029686.1:1530828-1531152	+	36	-42	rna-XR_003056936.1	1	NAC-T-4-1_peak_1031		NC_029686.1	1530828	1531152	36	-	-	-	-
Merged-NC_029687.1-21505035-2	NC_029687.1:21504861-21505202	+	36	-1351	rna-XM_016038039.2	1&2	NAC-T-4-1_peak_1285	NAC-T-4-2_peak_641	NC_029687.1	21504861	21505191	29	NC_029687.1	21504889	21505202	43	gene-LOC107427655	product=probable acyl-activating enzyme 6
Merged-NW_015453663.1-26112-1	NW_015453663.1:25912-26312	+	36	-1180	rna-XM_016010825.2	1	NAC-T-4-1_peak_1767		NW_015453663.1	25912	26312	36	-	-	-	-	gene-LOC107403905	product=gamma-glutamyl hydrolase 2%2C transcript variant X4
Merged-NC_029682.1-17640938-1	NC_029682.1:17640693-17641184	+	36	3613	rna-XM_016025271.1	1	NAC-T-4-1_peak_568		NC_029682.1	17640693	17641184	36	-	-	-	-	gene-LOC107416743	product=vinorine synthase-like
Merged-NC_029686.1-1577289-1	NC_029686.1:1577118-1577460	+	36	-2601	rna-XM_025076214.1	2		NAC-T-4-2_peak_519	-	-	-	-	NC_029686.1	1577118	1577460	36	gene-LOC107423785	product=RNA-binding protein 38%2C transcript variant X1
Merged-NW_015453450.1-52401-1	NW_015453450.1:52233-52569	+	36	20897	gene-LOC107434344	1	NAC-T-4-1_peak_1669		NW_015453450.1	52233	52569	36	-	-	-	-
Merged-NW_015453692.1-40087-1	NW_015453692.1:39869-40305	+	36	26	rna-XM_016011053.2	1	NAC-T-4-1_peak_1777		NW_015453692.1	39869	40305	36	-	-	-	-	gene-LOC107404106	product=polyubiquitin-like
Merged-NC_029687.1-8103849-1	NC_029687.1:8103686-8104012	+	36	1903	rna-XM_016036793.2	1	NAC-T-4-1_peak_1214		NC_029687.1	8103686	8104012	36	-	-	-	-	gene-LOC107426573	product=NADH dehydrogenase [ubiquinone] 1 beta subcomplex subunit 9
Merged-NC_029679.1-27446909-1	NC_029679.1:27446751-27447068	+	36	70201	rna-NM_001323881.1	2		NAC-T-4-2_peak_81	-	-	-	-	NC_029679.1	27446751	27447068	36	gene-LOC107426850	product=CBL-interacting serine/threonine-protein kinase 6
Merged-NC_029689.1-13808959-1	NC_029689.1:13808634-13809285	+	36	-1073	rna-XM_016041772.2	1	NAC-T-4-1_peak_1506		NC_029689.1	13808634	13809285	36	-	-	-	-	gene-LOC107430897	product=ERBB-3 BINDING PROTEIN 1%2C transcript variant X2
Merged-NW_015454994.1-4428-1	NW_015454994.1:4161-4696	+	36	4420	rna-XM_016015180.2	1	NAC-T-4-1_peak_1869		NW_015454994.1	4161	4696	36	-	-	-	-	gene-LOC107407855	product=hepatocyte growth factor-regulated tyrosine kinase substrate
Merged-NC_029682.1-30095485-1	NC_029682.1:30095260-30095710	+	36	2413	rna-XM_016026033.2	1	NAC-T-4-1_peak_623		NC_029682.1	30095260	30095710	36	-	-	-	-	gene-LOC107417415	product=probable aminotransferase TAT1
Merged-NC_029688.1-11365-1	NC_029688.1:11204-11526	+	36	19601	gene-LOC107428046	1	NAC-T-4-1_peak_1303		NC_029688.1	11204	11526	36	-	-	-	-
Merged-NC_029681.1-22613183-1	NC_029681.1:22613022-22613345	+	36	-15271	gene-LOC107414477	1	NAC-T-4-1_peak_476		NC_029681.1	22613022	22613345	36	-	-	-	-
Merged-NC_029685.1-24430617-1	NC_029685.1:24430438-24430797	+	36	-15	rna-XM_016032895.2	1	NAC-T-4-1_peak_1002		NC_029685.1	24430438	24430797	36	-	-	-	-	gene-LOC107423351	product=protein DMP2-like
Merged-NW_015453459.1-155936-2	NW_015453459.1:155664-156190	+	36	5908	rna-XM_016045986.2	1&2	NAC-T-4-1_peak_1672	NAC-T-4-2_peak_840	NW_015453459.1	155664	156190	56	NW_015453459.1	155711	156182	16	gene-LOC107434511	product=BEACH domain-containing protein B%2C transcript variant X5
Merged-NC_029683.1-11484190-1	NC_029683.1:11484032-11484348	+	36	-908	rna-XM_016027223.2	1	NAC-T-4-1_peak_687		NC_029683.1	11484032	11484348	36	-	-	-	-	gene-LOC107418523	product=Bowman-Birk type proteinase inhibitor-like
Merged-NW_015454482.1-6530-1	NW_015454482.1:6363-6698	+	36	-399	rna-XR_001580628.2	1	NAC-T-4-1_peak_1859		NW_015454482.1	6363	6698	36	-	-	-	-
Merged-NC_029689.1-8938664-1	NC_029689.1:8938471-8938857	+	36	1507	gene-LOC107430394	1	NAC-T-4-1_peak_1472		NC_029689.1	8938471	8938857	36	-	-	-	-
Merged-NC_029681.1-9620013-1	NC_029681.1:9619853-9620173	+	36	-137	rna-XM_016021575.2	1	NAC-T-4-1_peak_409		NC_029681.1	9619853	9620173	36	-	-	-	-	gene-LOC107413585	product=chalcone--flavonone isomerase
Merged-NW_015453858.1-31129-2	NW_015453858.1:30875-31347	+	36	2789	rna-XM_016012097.2	1&2	NAC-T-4-1_peak_1809	NAC-T-4-2_peak_914	NW_015453858.1	30875	31296	40	NW_015453858.1	31001	31347	32	gene-LOC107405087	product=putative clathrin assembly protein At1g25240
Merged-NC_029684.1-11649423-1	NC_029684.1:11649250-11649596	+	36	5668	rna-XM_016030232.2	1	NAC-T-4-1_peak_830		NC_029684.1	11649250	11649596	36	-	-	-	-	gene-LOC107421080	product=IAA-amino acid hydrolase ILR1-like 6
Merged-NW_015453448.1-241941-2	NW_015453448.1:241728-242197	+	36	1269	gene-LOC112489239	1&2	NAC-T-4-1_peak_1668	NAC-T-4-2_peak_838	NW_015453448.1	241769	242197	55	NW_015453448.1	241728	242072	17
Merged-NC_029688.1-17093071-1	NC_029688.1:17092827-17093315	+	36	1020	gene-LOC107429336	1	NAC-T-4-1_peak_1405		NC_029688.1	17092827	17093315	36	-	-	-	-
Merged-NW_015453397.1-271113-2	NW_015453397.1:270777-271463	+	35.5	-14156	rna-XM_025066996.1	1&2	NAC-T-4-1_peak_1613	NAC-T-4-2_peak_797	NW_015453397.1	270978	271463	47	NW_015453397.1	270777	271235	24	gene-LOC107433388	product=DNA ligase 1-like%2C transcript variant X1
Merged-NC_029679.1-24916357-2	NC_029679.1:24916118-24916592	+	35.5	17751	rna-XM_016036014.2	1&2	NAC-T-4-1_peak_154	NAC-T-4-2_peak_74	NC_029679.1	24916202	24916592	34	NC_029679.1	24916118	24916518	37	gene-LOC107425939	product=tetratricopeptide repeat protein 1
Merged-NC_029686.1-13149054-2	NC_029686.1:13148831-13149308	+	35.5	4448	rna-XM_016035228.2	1&2	NAC-T-4-1_peak_1092	NAC-T-4-2_peak_555	NC_029686.1	13148831	13149308	43	NC_029686.1	13148865	13149214	28	gene-LOC107425264	product=beta-fructofuranosidase%2C insoluble isoenzyme CWINV1%2C transcript variant X1
Merged-NW_015454019.1-5418-2	NW_015454019.1:5099-5747	+	35.5	-3748	rna-XM_016012914.2	1&2	NAC-T-4-1_peak_1828	NAC-T-4-2_peak_924	NW_015454019.1	5205	5747	44	NW_015454019.1	5099	5621	27	gene-LOC107405821	product=L-type lectin-domain containing receptor kinase VIII.2-like
Merged-NC_029682.1-25746410-2	NC_029682.1:25746191-25746659	+	35.5	25923	rna-XM_025073002.1	1&2	NAC-T-4-1_peak_605	NAC-T-4-2_peak_298	NC_029682.1	25746236	25746659	37	NC_029682.1	25746191	25746554	34	gene-LOC112491406	product=triacylglycerol lipase 2-like
Merged-NW_015454139.1-23043-2	NW_015454139.1:22801-23298	+	35.5	-1166	rna-XM_025069377.1	1&2	NAC-T-4-1_peak_1844	NAC-T-4-2_peak_936	NW_015454139.1	22801	23298	32	NW_015454139.1	22830	23245	39	gene-LOC107406225	product=protein HESO1
Merged-NC_029684.1-12001646-1	NC_029684.1:12001471-12001822	+	35	2307	rna-XM_016030274.2	1	NAC-T-4-1_peak_836		NC_029684.1	12001471	12001822	35	-	-	-	-	gene-LOC107421113	product=NAD(P)H-quinone oxidoreductase subunit M%2C chloroplastic
Merged-NC_029679.1-22425514-1	NC_029679.1:22425340-22425689	+	35	7842	rna-XM_025069126.1	1	NAC-T-4-1_peak_134		NC_029679.1	22425340	22425689	35	-	-	-	-	gene-LOC107425446	product=SWI/SNF-related matrix-associated actin-dependent regulator of chromatin subfamily A-like protein 1%2C transcript variant X3
Merged-NC_029688.1-13256585-1	NC_029688.1:13256418-13256753	+	35	1029	rna-XM_016039650.2	2		NAC-T-4-2_peak_688	-	-	-	-	NC_029688.1	13256418	13256753	35	gene-LOC107429026	product=chorismate mutase 3%2C chloroplastic
Merged-NC_029686.1-9425140-2	NC_029686.1:9424937-9425364	+	35	819	rna-XM_016034769.2	1&2	NAC-T-4-1_peak_1070	NAC-T-4-2_peak_539	NC_029686.1	9424938	9425324	38	NC_029686.1	9424937	9425364	32	gene-LOC107424882	product=isoflavone 3'-hydroxylase-like
Merged-NC_029682.1-23740358-1	NC_029682.1:23740198-23740519	+	35	34034	rna-XM_016025760.2	1	NAC-T-4-1_peak_594		NC_029682.1	23740198	23740519	35	-	-	-	-	gene-LOC107417172	product=uncharacterized LOC107417172%2C transcript variant X1
Merged-NW_015453690.1-47650-1	NW_015453690.1:47468-47833	+	35	-4290	rna-XM_025068507.1	2		NAC-T-4-2_peak_889	-	-	-	-	NW_015453690.1	47468	47833	35	gene-LOC112489658	product=uncharacterized LOC112489658%2C transcript variant X2
Merged-NC_029686.1-5874353-2	NC_029686.1:5874095-5874612	+	35	-4966	rna-XM_016034125.2	1&2	NAC-T-4-1_peak_1054	NAC-T-4-2_peak_530	NC_029686.1	5874193	5874612	39	NC_029686.1	5874095	5874513	31	gene-LOC107424345	product=AT-rich interactive domain-containing protein 3-like%2C transcript variant X2
Merged-NC_029685.1-13141983-1	NC_029685.1:13141781-13142185	+	35	15950	rna-XM_016031920.2	1	NAC-T-4-1_peak_969		NC_029685.1	13141781	13142185	35	-	-	-	-	gene-LOC107422467	product=auxin-responsive protein IAA13
Merged-NC_029685.1-13296733-1	NC_029685.1:13296570-13296897	+	35	775	rna-XR_003056497.1	1	NAC-T-4-1_peak_970		NC_029685.1	13296570	13296897	35	-	-	-	-
Merged-NC_029682.1-17874596-1	NC_029682.1:17874439-17874754	+	35	3855	rna-XM_016025308.2	2		NAC-T-4-2_peak_285	-	-	-	-	NC_029682.1	17874439	17874754	35	gene-LOC107416779	product=7-deoxyloganetin glucosyltransferase-like
Merged-NW_015453914.1-27677-1	NW_015453914.1:27474-27880	+	35	12274	rna-XM_016012389.2	1	NAC-T-4-1_peak_1817		NW_015453914.1	27474	27880	35	-	-	-	-	gene-LOC107405351	product=MATH domain and coiled-coil domain-containing protein At3g58370-like
Merged-NC_029681.1-12752751-1	NC_029681.1:12752585-12752918	+	35	15021	rna-XM_025071930.1	1	NAC-T-4-1_peak_426		NC_029681.1	12752585	12752918	35	-	-	-	-	gene-LOC107413726	product=protein GUCD1%2C transcript variant X2
Merged-NC_029686.1-16224458-1	NC_029686.1:16224296-16224621	+	35	5977	rna-XR_003056917.1	2		NAC-T-4-2_peak_569	-	-	-	-	NC_029686.1	16224296	16224621	35
Merged-NC_029684.1-14159169-2	NC_029684.1:14158910-14159414	+	35	3307	gene-LOC112492088	1&2	NAC-T-4-1_peak_849	NAC-T-4-2_peak_431	NC_029684.1	14159011	14159344	28	NC_029684.1	14158910	14159414	42
Merged-NC_029681.1-4709323-1	NC_029681.1:4709122-4709525	+	35	-409	rna-XM_016021035.2	2		NAC-T-4-2_peak_198	-	-	-	-	NC_029681.1	4709122	4709525	35	gene-LOC107413160	product=ABC transporter B family member 11-like%2C transcript variant X1
Merged-NC_029681.1-14960515-1	NC_029681.1:14960332-14960698	+	35	-2163	rna-XM_016021850.2	1	NAC-T-4-1_peak_432		NC_029681.1	14960332	14960698	35	-	-	-	-	gene-LOC107413807	product=UDP-glycosyltransferase 76B1-like
Merged-NC_029686.1-19528930-1	NC_029686.1:19528754-19529107	+	35	-18275	rna-XM_025076126.1	2		NAC-T-4-2_peak_577	-	-	-	-	NC_029686.1	19528754	19529107	35	gene-LOC107425589	product=probable inactive ATP-dependent zinc metalloprotease FTSHI 4%2C chloroplastic
Merged-NC_029679.1-3646514-1	NC_029679.1:3646303-3646725	+	35	10951	rna-XM_016017815.2	1	NAC-T-4-1_peak_20		NC_029679.1	3646303	3646725	35	-	-	-	-	gene-LOC107410367	product=histone deacetylase 19%2C transcript variant X3
Merged-NW_015453954.1-47039-1	NW_015453954.1:46830-47249	+	35	-5781	rna-XM_016012592.1	2		NAC-T-4-2_peak_919	-	-	-	-	NW_015453954.1	46830	47249	35	gene-LOC107405523	product=uncharacterized LOC107405523
Merged-NC_029687.1-14617124-1	NC_029687.1:14616916-14617333	+	35	-2974	rna-XM_016037510.2	1	NAC-T-4-1_peak_1245		NC_029687.1	14616916	14617333	35	-	-	-	-	gene-LOC107427159	product=COP9 signalosome complex subunit 8
Merged-NW_015453406.1-342546-1	NW_015453406.1:342086-343006	+	35	-7011	rna-XM_016044852.2	1	NAC-T-4-1_peak_1623		NW_015453406.1	342086	343006	35	-	-	-	-	gene-LOC107433554	product=subtilisin-like protease SBT1.2
Merged-NW_015453485.1-48291-2	NW_015453485.1:48009-48641	+	35	-1894	rna-XM_016046400.2	1&2	NAC-T-4-1_peak_1709	NAC-T-4-2_peak_850	NW_015453485.1	48009	48339	40	NW_015453485.1	48178	48641	30	gene-LOC107434890	product=uncharacterized LOC107434890
Merged-NC_029686.1-16335921-1	NC_029686.1:16335759-16336083	+	35	2516	rna-XR_003056843.1	1	NAC-T-4-1_peak_1111		NC_029686.1	16335759	16336083	35	-	-	-	-
Merged-NC_029680.1-19444666-1	NC_029680.1:19444509-19444824	+	35	-4530	rna-XM_016019360.2	2		NAC-T-4-2_peak_167	-	-	-	-	NC_029680.1	19444509	19444824	35	gene-LOC107411717	product=probable receptor-like protein kinase At5g18500
Merged-NC_029682.1-28397795-1	NC_029682.1:28397574-28398017	+	35	-8342	rna-XM_016025921.2	1	NAC-T-4-1_peak_614		NC_029682.1	28397574	28398017	35	-	-	-	-	gene-LOC107417305	product=scarecrow-like protein 22
Merged-NC_029686.1-6050155-1	NC_029686.1:6049828-6050483	+	35	1029	rna-XM_016034169.2	1	NAC-T-4-1_peak_1056		NC_029686.1	6049828	6050483	35	-	-	-	-	gene-LOC107424380	product=peptide methionine sulfoxide reductase A5
Merged-NC_029690.1-9639598-1	NC_029690.1:9639439-9639758	+	35	-4600	rna-XM_025066923.1	1	NAC-T-4-1_peak_1576		NC_029690.1	9639439	9639758	35	-	-	-	-	gene-LOC107432661	product=UDP-galactose/UDP-glucose transporter 2-like
Merged-NC_029679.1-21212474-1	NC_029679.1:21212289-21212659	+	35	-25189	rna-XM_016034853.2	1	NAC-T-4-1_peak_125		NC_029679.1	21212289	21212659	35	-	-	-	-	gene-LOC107424945	product=uncharacterized LOC107424945
Merged-NC_029680.1-12028020-1	NC_029680.1:12027746-12028294	+	35	-23193	rna-XM_025071051.1	2		NAC-T-4-2_peak_145	-	-	-	-	NC_029680.1	12027746	12028294	35	gene-LOC107411280	product=mitogen-activated protein kinase 3%2C transcript variant X2
Merged-NC_029683.1-18164392-1	NC_029683.1:18164194-18164590	+	35	-3372	rna-XM_016027715.2	2		NAC-T-4-2_peak_356	-	-	-	-	NC_029683.1	18164194	18164590	35	gene-LOC107419004	product=ATP-citrate synthase beta chain protein 1
Merged-NC_029684.1-16039246-1	NC_029684.1:16039055-16039437	+	35	-5880	rna-XM_016030482.2	2		NAC-T-4-2_peak_436	-	-	-	-	NC_029684.1	16039055	16039437	35	gene-LOC107421275	product=kinesin-like protein KIN-4C
Merged-NC_029684.1-18724757-1	NC_029684.1:18724410-18725105	+	35	-4361	rna-XM_016030614.2	1	NAC-T-4-1_peak_878		NC_029684.1	18724410	18725105	35	-	-	-	-	gene-LOC107421385	product=NAC domain-containing protein 17-like
Merged-NC_029687.1-2284210-1	NC_029687.1:2284019-2284402	+	35	-1083	rna-XM_016036088.2	1	NAC-T-4-1_peak_1177		NC_029687.1	2284019	2284402	35	-	-	-	-	gene-LOC107426008	product=uncharacterized isomerase BH0283-like
Merged-NC_029682.1-388327-1	NC_029682.1:388168-388486	+	35	3214	rna-XM_016023354.2	2		NAC-T-4-2_peak_245	-	-	-	-	NC_029682.1	388168	388486	35	gene-LOC107415080	product=histone-lysine N-methyltransferase%2C H3 lysine-9 specific SUVH1-like%2C transcript variant X1
Merged-NC_029679.1-14402486-2	NC_029679.1:14402220-14402723	+	35	-19446	rna-XM_016029609.1	1&2	NAC-T-4-1_peak_83	NAC-T-4-2_peak_41	NC_029679.1	14402220	14402723	45	NC_029679.1	14402321	14402681	25	gene-LOC107420610	product=cysteine-rich receptor-like protein kinase 10
Merged-NC_029680.1-14687264-1	NC_029680.1:14687008-14687520	+	35	-32124	rna-XM_016018931.2	1	NAC-T-4-1_peak_309		NC_029680.1	14687008	14687520	35	-	-	-	-	gene-LOC107411358	product=CASP-like protein 5A2
Merged-NC_029684.1-17492303-1	NC_029684.1:17491931-17492675	+	35	-25244	rna-XR_003056481.1	1	NAC-T-4-1_peak_870		NC_029684.1	17491931	17492675	35	-	-	-	-
Merged-NW_015453612.1-2073-1	NW_015453612.1:1862-2284	+	35	2032	rna-XM_016010314.2	1	NAC-T-4-1_peak_1747		NW_015453612.1	1862	2284	35	-	-	-	-	gene-LOC107403429	product=zinc finger A20 and AN1 domain-containing stress-associated protein 1
Merged-NC_029680.1-21998940-1	NC_029680.1:21998777-21999104	+	35	635	rna-XM_016019654.2	2		NAC-T-4-2_peak_174	-	-	-	-	NC_029680.1	21998777	21999104	35	gene-LOC107411971	product=heavy metal-associated isoprenylated plant protein 34
Merged-NC_029687.1-20607167-1	NC_029687.1:20606994-20607341	+	35	-15402	rna-XM_016037981.2	2		NAC-T-4-2_peak_639	-	-	-	-	NC_029687.1	20606994	20607341	35	gene-LOC107427593	product=serine carboxypeptidase-like 6
Merged-NC_029689.1-6186212-1	NC_029689.1:6185980-6186445	+	35	20640	rna-XM_016041121.2	2		NAC-T-4-2_peak_719	-	-	-	-	NC_029689.1	6185980	6186445	35	gene-LOC107430290	product=chaperone protein dnaJ 13
Merged-NC_029688.1-16736316-1	NC_029688.1:16736143-16736489	+	35	-4846	rna-XM_016039927.2	1	NAC-T-4-1_peak_1404		NC_029688.1	16736143	16736489	35	-	-	-	-	gene-LOC107429274	product=dynein light chain 1%2C cytoplasmic
Merged-NW_015453533.1-155258-2	NW_015453533.1:154813-155621	+	35	-17034	rna-XM_016047015.2	1&2	NAC-T-4-1_peak_1727	NAC-T-4-2_peak_862	NW_015453533.1	155137	155463	20	NW_015453533.1	154813	155621	50	gene-LOC107435407	product=serine/threonine-protein kinase HT1-like
Merged-NC_029687.1-19376390-1	NC_029687.1:19376219-19376562	+	35	-8915	rna-XM_016037854.2	2		NAC-T-4-2_peak_636	-	-	-	-	NC_029687.1	19376219	19376562	35	gene-LOC107427482	product=squalene monooxygenase-like
Merged-NW_015453771.1-69488-2	NW_015453771.1:69148-69978	+	35	-1089	rna-XM_016011605.2	1&2	NAC-T-4-1_peak_1792	NAC-T-4-2_peak_903	NW_015453771.1	69148	69978	45	NW_015453771.1	69256	69573	25	gene-LOC107404631	product=WAT1-related protein At4g08290-like
Merged-NC_029689.1-9316169-2	NC_029689.1:9315993-9316349	+	35	-17992	rna-XM_016041242.2	1&2	NAC-T-4-1_peak_1473	NAC-T-4-2_peak_727	NC_029689.1	9315993	9316309	28	NC_029689.1	9316026	9316349	42	gene-LOC107430408	product=poly(U)-specific endoribonuclease-B
Merged-NC_029679.1-33487468-1	NC_029679.1:33487279-33487658	+	35	1695	rna-XM_016042536.2	1	NAC-T-4-1_peak_200		NC_029679.1	33487279	33487658	35	-	-	-	-	gene-LOC107431573	product=probable terpene synthase 2
Merged-NC_029680.1-24090007-1	NC_029680.1:24089845-24090170	+	35	3724	rna-XM_016020072.2	2		NAC-T-4-2_peak_181	-	-	-	-	NC_029680.1	24089845	24090170	35	gene-LOC107412320	product=ankyrin repeat domain-containing protein 13C
Merged-NC_029688.1-18092164-1	NC_029688.1:18091963-18092365	+	35	21079	rna-XM_016040084.2	1	NAC-T-4-1_peak_1406		NC_029688.1	18091963	18092365	35	-	-	-	-	gene-LOC107429404	product=uncharacterized LOC107429404%2C transcript variant X3
Merged-NC_029680.1-16762145-1	NC_029680.1:16761926-16762365	+	35	10336	rna-XM_016019067.2	1	NAC-T-4-1_peak_315		NC_029680.1	16761926	16762365	35	-	-	-	-	gene-LOC107411477	product=ruBisCO large subunit-binding protein subunit alpha
Merged-NC_029683.1-11029810-2	NC_029683.1:11029502-11030255	+	34.5	-19930	rna-XM_025073864.1	1&2	NAC-T-4-1_peak_683	NAC-T-4-2_peak_328	NC_029683.1	11029510	11030255	48	NC_029683.1	11029502	11029973	21	gene-LOC107418500	product=formin-like protein 14%2C transcript variant X2
Merged-NC_029679.1-35050738-2	NC_029679.1:35050469-35051006	+	34.5	-11139	rna-XM_025070903.1	1&2	NAC-T-4-1_peak_210	NAC-T-4-2_peak_101	NC_029679.1	35050469	35050928	40	NC_029679.1	35050551	35051006	29	gene-LOC112490679	product=receptor-like protein 6
Merged-NC_029690.1-8994091-2	NC_029690.1:8993914-8994299	+	34.5	113	rna-XM_016043785.2	1&2	NAC-T-4-1_peak_1575	NAC-T-4-2_peak_770	NC_029690.1	8993914	8994239	45	NC_029690.1	8993914	8994299	24	gene-LOC107432602	product=uncharacterized LOC107432602
Merged-NC_029684.1-10145956-2	NC_029684.1:10145761-10146162	+	34.5	3821	rna-XM_016029991.2	1&2	NAC-T-4-1_peak_820	NAC-T-4-2_peak_414	NC_029684.1	10145818	10146162	48	NC_029684.1	10145761	10146086	21	gene-LOC107420920	product=uncharacterized LOC107420920%2C transcript variant X2
Merged-NC_029688.1-5994646-2	NC_029688.1:5994446-5994849	+	34.5	-3815	rna-XM_016039255.2	1&2	NAC-T-4-1_peak_1341	NAC-T-4-2_peak_661	NC_029688.1	5994460	5994831	37	NC_029688.1	5994446	5994849	32	gene-LOC107428688	product=protein trichome birefringence-like 2
Merged-NC_029684.1-9578606-2	NC_029684.1:9578356-9578863	+	34.5	2835	rna-XM_016029892.1	1&2	NAC-T-4-1_peak_816	NAC-T-4-2_peak_412	NC_029684.1	9578438	9578863	32	NC_029684.1	9578356	9578770	37	gene-LOC107420832	product=probable leucine-rich repeat receptor-like protein kinase At1g35710
Merged-NC_029684.1-4465535-2	NC_029684.1:4465012-4466020	+	34.5	-1232	rna-XM_016029294.2	1&2	NAC-T-4-1_peak_797	NAC-T-4-2_peak_397	NC_029684.1	4465453	4466020	40	NC_029684.1	4465012	4465655	29	gene-LOC107420359	product=mitogen-activated protein kinase kinase kinase 5-like
Merged-NC_029687.1-2509615-2	NC_029687.1:2509264-2509848	+	34.5	-228	rna-XM_016036118.2	1&2	NAC-T-4-1_peak_1179	NAC-T-4-2_peak_593	NC_029687.1	2509264	2509833	42	NC_029687.1	2509517	2509848	27	gene-LOC107426032	product=NPL4-like protein 2
Merged-NC_029684.1-5095279-2	NC_029684.1:5095074-5095487	+	34.5	1695	rna-XM_016029375.2	1&2	NAC-T-4-1_peak_803	NAC-T-4-2_peak_399	NC_029684.1	5095074	5095487	33	NC_029684.1	5095097	5095461	36	gene-LOC107420419	product=endoplasmin homolog
Merged-NC_029682.1-17139222-2	NC_029682.1:17139004-17139416	+	34.5	-13605	rna-XM_016025215.1	1&2	NAC-T-4-1_peak_567	NAC-T-4-2_peak_284	NC_029682.1	17139004	17139397	41	NC_029682.1	17139074	17139416	28	gene-LOC107416690	product=ankyrin repeat-containing protein NPR4-like
Merged-NW_015453809.1-18275-2	NW_015453809.1:17982-18523	+	34.5	-10734	rna-XR_003054085.1	1&2	NAC-T-4-1_peak_1797	NAC-T-4-2_peak_907	NW_015453809.1	17982	18391	47	NW_015453809.1	18206	18523	22
Merged-NC_029686.1-15917078-1	NC_029686.1:15916842-15917315	+	34	-33754	rna-XM_016035444.2	1	NAC-T-4-1_peak_1108		NC_029686.1	15916842	15917315	34	-	-	-	-	gene-LOC107425442	product=inositol-3-phosphate synthase
Merged-NC_029685.1-16288151-1	NC_029685.1:16287900-16288402	+	34	6364	rna-XM_016032227.2	1	NAC-T-4-1_peak_977		NC_029685.1	16287900	16288402	34	-	-	-	-	gene-LOC107422726	product=MDIS1-interacting receptor like kinase 2-like
Merged-NC_029679.1-18693490-1	NC_029679.1:18693272-18693709	+	34	1536	rna-XM_016033221.2	2		NAC-T-4-2_peak_52	-	-	-	-	NC_029679.1	18693272	18693709	34	gene-LOC107423632	product=mitogen-activated protein kinase kinase kinase YODA-like%2C transcript variant X1
Merged-NC_029689.1-5606808-1	NC_029689.1:5606613-5607004	+	34	8710	rna-XM_025079338.1	1	NAC-T-4-1_peak_1459		NC_029689.1	5606613	5607004	34	-	-	-	-	gene-LOC107430282	product=DNA mismatch repair protein MSH4%2C transcript variant X2
Merged-NC_029679.1-22542672-1	NC_029679.1:22542500-22542845	+	34	-4154	rna-XM_016035442.2	1	NAC-T-4-1_peak_135		NC_029679.1	22542500	22542845	34	-	-	-	-	gene-LOC107425436	product=late embryogenesis abundant protein At3g53040
Merged-NC_029686.1-1541112-1	NC_029686.1:1540938-1541287	+	34	94	rna-XM_016033418.2	2		NAC-T-4-2_peak_518	-	-	-	-	NC_029686.1	1540938	1541287	34	gene-LOC107423790	product=28 kDa ribonucleoprotein%2C chloroplastic
Merged-NC_029680.1-13113253-1	NC_029680.1:13113018-13113488	+	34	99811	rna-XR_003054993.1	1	NAC-T-4-1_peak_308		NC_029680.1	13113018	13113488	34	-	-	-	-
Merged-NC_029683.1-15900195-1	NC_029683.1:15899830-15900561	+	34	-15972	rna-XM_016027524.2	1	NAC-T-4-1_peak_705		NC_029683.1	15899830	15900561	34	-	-	-	-	gene-LOC107418840	product=uncharacterized LOC107418840
Merged-NC_029684.1-186256-1	NC_029684.1:186088-186425	+	34	72	rna-XM_025074685.1	1	NAC-T-4-1_peak_778		NC_029684.1	186088	186425	34	-	-	-	-	gene-LOC107419815	product=increased DNA methylation 3
Merged-NW_015453481.1-100252-1	NW_015453481.1:100081-100424	+	34	2098	rna-XM_025067646.1	1	NAC-T-4-1_peak_1702		NW_015453481.1	100081	100424	34	-	-	-	-	gene-LOC107434804	product=calcium-transporting ATPase 1%2C endoplasmic reticulum-type-like
Merged-NC_029680.1-12132209-1	NC_029680.1:12132008-12132411	+	34	5189	rna-XM_016018824.2	2		NAC-T-4-2_peak_146	-	-	-	-	NC_029680.1	12132008	12132411	34	gene-LOC107411278	product=protein NRT1/ PTR FAMILY 2.6-like
Merged-NC_029681.1-25099855-1	NC_029681.1:25099680-25100030	+	34	187	rna-XM_016022921.2	1	NAC-T-4-1_peak_486		NC_029681.1	25099680	25100030	34	-	-	-	-	gene-LOC107414746	product=uncharacterized protein PAM68-like
Merged-NC_029686.1-11577786-1	NC_029686.1:11577625-11577948	+	34	-99	rna-XM_025076101.1	1	NAC-T-4-1_peak_1086		NC_029686.1	11577625	11577948	34	-	-	-	-	gene-LOC107425070	product=probable mannitol dehydrogenase
Merged-NC_029679.1-21477220-1	NC_029679.1:21476976-21477465	+	34	1282	rna-XM_025076202.1	2		NAC-T-4-2_peak_61	-	-	-	-	NC_029679.1	21476976	21477465	34	gene-LOC107425248	product=protein FRIGIDA-ESSENTIAL 1%2C transcript variant X3
Merged-NC_029686.1-21481231-2	NC_029686.1:21480759-21481689	+	34	6515	rna-XM_016035687.2	1&2	NAC-T-4-1_peak_1152	NAC-T-4-2_peak_583	NC_029686.1	21481074	21481689	32	NC_029686.1	21480759	21481405	36	gene-LOC107425669	product=receptor-like protein kinase BRI1-like 3
Merged-NC_029688.1-4137353-1	NC_029688.1:4137129-4137578	+	34	1962	rna-XM_025078111.1	1	NAC-T-4-1_peak_1324		NC_029688.1	4137129	4137578	34	-	-	-	-	gene-LOC107428468	product=very-long-chain 3-oxoacyl-CoA reductase 1-like%2C transcript variant X2
Merged-NC_029687.1-12371711-1	NC_029687.1:12371536-12371887	+	34	-621	rna-XM_025077833.1	1	NAC-T-4-1_peak_1230		NC_029687.1	12371536	12371887	34	-	-	-	-	gene-LOC107427073	product=uncharacterized LOC107427073%2C transcript variant X2
Merged-NC_029679.1-33613520-1	NC_029679.1:33613243-33613798	+	34	-1074	rna-XM_016042622.2	1	NAC-T-4-1_peak_201		NC_029679.1	33613243	33613798	34	-	-	-	-	gene-LOC107431642	product=21.7 kDa class VI heat shock protein%2C transcript variant X2
Merged-NC_029681.1-320527-1	NC_029681.1:320362-320693	+	34	1927	rna-XM_016020572.2	1	NAC-T-4-1_peak_368		NC_029681.1	320362	320693	34	-	-	-	-	gene-LOC107412754	product=protein-S-isoprenylcysteine O-methyltransferase A-like%2C transcript variant X3
Merged-NC_029679.1-22358889-1	NC_029679.1:22358680-22359098	+	34	6187	rna-XM_016035370.1	1	NAC-T-4-1_peak_133		NC_029679.1	22358680	22359098	34	-	-	-	-	gene-LOC107425365	product=RING-H2 finger protein ATL22-like
Merged-NC_029680.1-26187357-1	NC_029680.1:26187167-26187547	+	34	1197	rna-XM_016020321.2	1	NAC-T-4-1_peak_359		NC_029680.1	26187167	26187547	34	-	-	-	-	gene-LOC107412533	product=glutamine--fructose-6-phosphate aminotransferase [isomerizing] 2
Merged-NC_029679.1-12886534-1	NC_029679.1:12886300-12886769	+	34	-2959	rna-XM_016028041.1	1	NAC-T-4-1_peak_69		NC_029679.1	12886300	12886769	34	-	-	-	-	gene-LOC107419292	product=probable F-box protein At4g22030
Merged-NC_029689.1-1615792-1	NC_029689.1:1615631-1615954	+	34	-10821	gene-LOC107429910	2		NAC-T-4-2_peak_711	-	-	-	-	NC_029689.1	1615631	1615954	34
Merged-NC_029689.1-19107164-1	NC_029689.1:19106988-19107340	+	34	46181	gene-LOC107431447	1	NAC-T-4-1_peak_1528		NC_029689.1	19106988	19107340	34	-	-	-	-
Merged-NW_015453582.1-79811-1	NW_015453582.1:79626-79996	+	34	4602	rna-XM_016047581.1	2		NAC-T-4-2_peak_870	-	-	-	-	NW_015453582.1	79626	79996	34	gene-LOC107435957	product=cytochrome P450 CYP736A12-like
Merged-NW_015453438.1-195068-1	NW_015453438.1:194909-195228	+	34	1274	rna-XM_016045663.2	1	NAC-T-4-1_peak_1654		NW_015453438.1	194909	195228	34	-	-	-	-	gene-LOC107434223	product=NADH dehydrogenase [ubiquinone] 1 alpha subcomplex subunit 9%2C mitochondrial
Merged-NC_029688.1-11915217-1	NC_029688.1:11915004-11915431	+	34	73653	rna-XM_016039595.2	1	NAC-T-4-1_peak_1386		NC_029688.1	11915004	11915431	34	-	-	-	-	gene-LOC107428986	product=peptidyl-prolyl cis-trans isomerase CYP23
Merged-NC_029689.1-10628340-1	NC_029689.1:10628171-10628509	+	34	-2230	rna-XM_016041349.1	1	NAC-T-4-1_peak_1480		NC_029689.1	10628171	10628509	34	-	-	-	-	gene-LOC107430505	product=uncharacterized LOC107430505
Merged-NW_015454342.1-6908-1	NW_015454342.1:6731-7086	+	34	7324	rna-TRNAA-AGC-13	2		NAC-T-4-2_peak_938	-	-	-	-	NW_015454342.1	6731	7086	34
Merged-NC_029687.1-14116901-1	NC_029687.1:14116732-14117070	+	34	14509	rna-XM_016037498.2	1	NAC-T-4-1_peak_1243		NC_029687.1	14116732	14117070	34	-	-	-	-	gene-LOC107427146	product=UDP-glycosyltransferase 74G1-like
Merged-NW_015453441.1-34347-1	NW_015453441.1:34174-34521	+	34	150295	rna-XM_016045734.2	2		NAC-T-4-2_peak_831	-	-	-	-	NW_015453441.1	34174	34521	34	gene-LOC107434281	product=prohibitin-1%2C mitochondrial-like%2C transcript variant X1
Merged-NC_029683.1-11991535-1	NC_029683.1:11991368-11991703	+	34	-4204	rna-XM_016027272.2	2		NAC-T-4-2_peak_332	-	-	-	-	NC_029683.1	11991368	11991703	34	gene-LOC107418569	product=probable LRR receptor-like serine/threonine-protein kinase At3g47570%2C transcript variant X1
Merged-NW_015453698.1-58460-1	NW_015453698.1:58304-58617	+	34	-24029	rna-TRNAS-AGA-8	2		NAC-T-4-2_peak_894	-	-	-	-	NW_015453698.1	58304	58617	34
Merged-NC_029687.1-13788429-1	NC_029687.1:13788269-13788589	+	34	40	rna-XM_016037479.2	1	NAC-T-4-1_peak_1238		NC_029687.1	13788269	13788589	34	-	-	-	-	gene-LOC107427131	product=phototropin-2%2C transcript variant X2
Merged-NW_015453830.1-74816-1	NW_015453830.1:74488-75144	+	34	5289	rna-XM_025068894.1	1	NAC-T-4-1_peak_1803		NW_015453830.1	74488	75144	34	-	-	-	-	gene-LOC107404966	product=acidic endochitinase SE2-like
Merged-NC_029680.1-4981360-1	NC_029680.1:4981165-4981555	+	34	3470	rna-XM_016018106.2	2		NAC-T-4-2_peak_128	-	-	-	-	NC_029680.1	4981165	4981555	34	gene-LOC107410655	product=superoxide dismutase [Cu-Zn]%2C chloroplastic
Merged-NC_029688.1-6444808-1	NC_029688.1:6444531-6445086	+	34	2072	rna-XM_016039300.2	1	NAC-T-4-1_peak_1348		NC_029688.1	6444531	6445086	34	-	-	-	-	gene-LOC107428718	product=carbonic anhydrase 2-like%2C transcript variant X3
Merged-NC_029681.1-13546491-1	NC_029681.1:13546245-13546737	+	34	16109	rna-XM_025071916.1	1	NAC-T-4-1_peak_427		NC_029681.1	13546245	13546737	34	-	-	-	-	gene-LOC107413745	product=uncharacterized LOC107413745
Merged-NC_029687.1-6442493-1	NC_029687.1:6442326-6442660	+	34	-22120	rna-XM_016036702.1	1	NAC-T-4-1_peak_1202		NC_029687.1	6442326	6442660	34	-	-	-	-	gene-LOC107426502	product=serine/threonine-protein phosphatase 6 regulatory ankyrin repeat subunit B-like
Merged-NC_029689.1-11426156-1	NC_029689.1:11425999-11426314	+	34	422	rna-XM_016041418.2	1	NAC-T-4-1_peak_1489		NC_029689.1	11425999	11426314	34	-	-	-	-	gene-LOC107430569	product=protein NRT1/ PTR FAMILY 8.2-like
Merged-NC_029686.1-73657-1	NC_029686.1:73281-74034	+	34	1845	rna-XM_016033228.2	2		NAC-T-4-2_peak_513	-	-	-	-	NC_029686.1	73281	74034	34	gene-LOC107423642	product=histone H3-like centromeric protein HTR12%2C transcript variant X1
Merged-NC_029687.1-4515938-1	NC_029687.1:4515771-4516105	+	34	2067	rna-XM_025077689.1	2		NAC-T-4-2_peak_598	-	-	-	-	NC_029687.1	4515771	4516105	34	gene-LOC107426252	product=beta-glucosidase 11-like%2C transcript variant X1
Merged-NW_015453481.1-45627-1	NW_015453481.1:45429-45826	+	34	38965	rna-XM_016046283.2	1	NAC-T-4-1_peak_1699		NW_015453481.1	45429	45826	34	-	-	-	-	gene-LOC107434803	product=uncharacterized LOC107434803
Merged-NC_029684.1-16233350-1	NC_029684.1:16233187-16233513	+	34	-13063	rna-XM_016030509.2	2		NAC-T-4-2_peak_437	-	-	-	-	NC_029684.1	16233187	16233513	34	gene-LOC107421290	product=protein TIFY 8%2C transcript variant X2
Merged-NC_029682.1-8088650-1	NC_029682.1:8088475-8088826	+	34	-1472	rna-XM_016024318.2	1	NAC-T-4-1_peak_525		NC_029682.1	8088475	8088826	34	-	-	-	-	gene-LOC107415906	product=phosphatidylinositol 3%2C4%2C5-trisphosphate 3-phosphatase and protein-tyrosine-phosphatase PTEN1
Merged-NC_029683.1-6402406-1	NC_029683.1:6402044-6402769	+	34	-71551	rna-XM_025074100.1	1	NAC-T-4-1_peak_651		NC_029683.1	6402044	6402769	34	-	-	-	-	gene-LOC107417959	product=uncharacterized LOC107417959
Merged-NC_029683.1-20528359-1	NC_029683.1:20528051-20528667	+	34	-34935	rna-XM_016027785.1	1	NAC-T-4-1_peak_734		NC_029683.1	20528051	20528667	34	-	-	-	-	gene-LOC107419064	product=aspartic proteinase nepenthesin-2-like
Merged-NC_029681.1-6220350-1	NC_029681.1:6220145-6220556	+	34	1440	rna-XM_016021157.2	1	NAC-T-4-1_peak_390		NC_029681.1	6220145	6220556	34	-	-	-	-	gene-LOC107413251	product=uncharacterized LOC107413251
Merged-NW_015454020.1-7249-1	NW_015454020.1:7093-7406	+	34	-23291	rna-XM_025069239.1	2		NAC-T-4-2_peak_925	-	-	-	-	NW_015454020.1	7093	7406	34	gene-LOC107405825	product=pentatricopeptide repeat-containing protein At5g11310%2C mitochondrial-like%2C transcript variant X11
Merged-NC_029682.1-10558226-1	NC_029682.1:10558049-10558404	+	34	-2280	rna-XM_016024565.1	1	NAC-T-4-1_peak_541		NC_029682.1	10558049	10558404	34	-	-	-	-	gene-LOC107416110	product=60S ribosomal protein L18a-2-like
Merged-NW_015453831.1-66791-1	NW_015453831.1:66566-67017	+	34	4932	rna-XM_016011995.2	1	NAC-T-4-1_peak_1804		NW_015453831.1	66566	67017	34	-	-	-	-	gene-LOC107404982	product=DEAD-box ATP-dependent RNA helicase 17
Merged-NC_029682.1-14440948-1	NC_029682.1:14440733-14441163	+	34	112	rna-XM_016024981.2	1	NAC-T-4-1_peak_557		NC_029682.1	14440733	14441163	34	-	-	-	-	gene-LOC107416492	product=uncharacterized LOC107416492
Merged-NC_029686.1-17125071-1	NC_029686.1:17124876-17125266	+	34	3371	rna-XM_016035502.2	1	NAC-T-4-1_peak_1118		NC_029686.1	17124876	17125266	34	-	-	-	-	gene-LOC107425496	product=protein LIKE COV 2
Merged-NC_029689.1-10768975-1	NC_029689.1:10768707-10769244	+	34	-4555	rna-XM_016041361.1	1	NAC-T-4-1_peak_1482		NC_029689.1	10768707	10769244	34	-	-	-	-	gene-LOC107430517	product=probable protein phosphatase 2C 4
Merged-NC_029688.1-3508500-1	NC_029688.1:3508054-3508947	+	34	-3961	rna-XM_025078116.1	1	NAC-T-4-1_peak_1320		NC_029688.1	3508054	3508947	34	-	-	-	-	gene-LOC112493132	product=uncharacterized membrane protein YuiD-like
Merged-NC_029685.1-3038138-1	NC_029685.1:3037916-3038360	+	34	11845	rna-XM_016031252.1	1	NAC-T-4-1_peak_929		NC_029685.1	3037916	3038360	34	-	-	-	-	gene-LOC107421906	product=TMV resistance protein N-like
Merged-NW_015453885.1-6024-1	NW_015453885.1:5848-6200	+	34	-481	rna-XM_016012239.2	1	NAC-T-4-1_peak_1811		NW_015453885.1	5848	6200	34	-	-	-	-	gene-LOC107405213	product=ethylene-responsive transcription factor RAP2-4-like
Merged-NC_029685.1-1652191-1	NC_029685.1:1651979-1652403	+	34	3826	rna-XM_016031206.2	2		NAC-T-4-2_peak_460	-	-	-	-	NC_029685.1	1651979	1652403	34	gene-LOC107421864	product=nicotinamidase 2-like
Merged-NC_029685.1-2070415-1	NC_029685.1:2070165-2070666	+	34	2394	rna-XR_003056633.1	1	NAC-T-4-1_peak_925		NC_029685.1	2070165	2070666	34	-	-	-	-
Merged-NC_029687.1-23327257-1	NC_029687.1:23327094-23327420	+	34	1264	rna-XM_016038219.1	1	NAC-T-4-1_peak_1295		NC_029687.1	23327094	23327420	34	-	-	-	-	gene-LOC107427820	product=pyridoxal 5'-phosphate synthase subunit PDX1-like
Merged-NC_029681.1-12690183-1	NC_029681.1:12689980-12690387	+	34	-50832	rna-XM_016021758.1	1	NAC-T-4-1_peak_424		NC_029681.1	12689980	12690387	34	-	-	-	-	gene-LOC107413723	product=uncharacterized LOC107413723
Merged-NC_029679.1-31579353-1	NC_029679.1:31579164-31579542	+	34	518	rna-XM_025076921.1	1	NAC-T-4-1_peak_192		NC_029679.1	31579164	31579542	34	-	-	-	-	gene-LOC107430186	product=disease resistance protein RPM1-like%2C transcript variant X2
Merged-NC_029682.1-7019729-1	NC_029682.1:7019521-7019938	+	34	1684	rna-XM_016024147.1	1	NAC-T-4-1_peak_521		NC_029682.1	7019521	7019938	34	-	-	-	-	gene-LOC107415759	product=uncharacterized LOC107415759
Merged-NC_029683.1-6706529-1	NC_029683.1:6706349-6706709	+	34	5344	rna-XM_016026712.2	2		NAC-T-4-2_peak_322	-	-	-	-	NC_029683.1	6706349	6706709	34	gene-LOC107418041	product=heavy metal-associated isoprenylated plant protein 7-like%2C transcript variant X1
Merged-NW_015453496.1-25675-1	NW_015453496.1:25504-25847	+	34	2349	rna-XM_025067745.1	1	NAC-T-4-1_peak_1715		NW_015453496.1	25504	25847	34	-	-	-	-	gene-LOC107435011	product=oxysterol-binding protein-related protein 1C-like%2C transcript variant X3
Merged-NC_029679.1-29914419-1	NC_029679.1:29914254-29914584	+	34	-15490	rna-XM_025077518.1	1	NAC-T-4-1_peak_181		NC_029679.1	29914254	29914584	34	-	-	-	-	gene-LOC107428329	product=uncharacterized LOC107428329
Merged-NC_029688.1-14120447-1	NC_029688.1:14120266-14120628	+	34	-321	rna-XM_016039742.2	1	NAC-T-4-1_peak_1394		NC_029688.1	14120266	14120628	34	-	-	-	-	gene-LOC107429091	product=O-fucosyltransferase 34-like
Merged-NC_029683.1-8681635-1	NC_029683.1:8681386-8681884	+	34	6062	rna-XM_016026951.2	1	NAC-T-4-1_peak_664		NC_029683.1	8681386	8681884	34	-	-	-	-	gene-LOC107418263	product=probable pectate lyase 5
Merged-NC_029683.1-28188054-1	NC_029683.1:28187834-28188274	+	34	-2476	rna-XM_016028234.2	2		NAC-T-4-2_peak_373	-	-	-	-	NC_029683.1	28187834	28188274	34	gene-LOC107419490	product=calmodulin
Merged-NW_015453466.1-131568-1	NW_015453466.1:131388-131749	+	34	5910	rna-XM_016046064.1	1	NAC-T-4-1_peak_1688		NW_015453466.1	131388	131749	34	-	-	-	-	gene-LOC107434585	product=receptor kinase-like protein Xa21
Merged-NC_029681.1-21013803-1	NC_029681.1:21013619-21013987	+	34	4740	rna-XM_016022362.2	1	NAC-T-4-1_peak_465		NC_029681.1	21013619	21013987	34	-	-	-	-	gene-LOC107414254	product=enolase
Merged-NC_029681.1-5759831-1	NC_029681.1:5759578-5760085	+	34	-32479	gene-LOC107413220	1	NAC-T-4-1_peak_388		NC_029681.1	5759578	5760085	34	-	-	-	-
Merged-NW_015453473.1-209505-1	NW_015453473.1:209324-209687	+	34	-1354	rna-XM_016046193.2	1	NAC-T-4-1_peak_1694		NW_015453473.1	209324	209687	34	-	-	-	-	gene-LOC107434712	product=germin-like protein subfamily 1 member 7
Merged-NC_029684.1-13640310-2	NC_029684.1:13640067-13640527	+	33.5	23752	rna-XR_003056452.1	1&2	NAC-T-4-1_peak_847	NAC-T-4-2_peak_426	NC_029684.1	13640067	13640454	43	NC_029684.1	13640192	13640527	24
Merged-NC_029686.1-12508771-2	NC_029686.1:12508478-12508982	+	33.5	20193	rna-XM_016035096.2	1&2	NAC-T-4-1_peak_1087	NAC-T-4-2_peak_550	NC_029686.1	12508478	12508963	44	NC_029686.1	12508661	12508982	23	gene-LOC107425156	product=eugenol synthase 1-like
Merged-NC_029685.1-24621244-2	NC_029685.1:24621052-24621451	+	33.5	6757	rna-XR_003056595.1	1&2	NAC-T-4-1_peak_1003	NAC-T-4-2_peak_507	NC_029685.1	24621052	24621451	40	NC_029685.1	24621081	24621395	27
Merged-NC_029681.1-4889990-2	NC_029681.1:4889705-4890383	+	33	-2796	rna-XM_016021043.2	1&2	NAC-T-4-1_peak_384	NAC-T-4-2_peak_202	NC_029681.1	4889705	4890383	25	NC_029681.1	4889765	4890110	41	gene-LOC107413164	product=dnaJ protein homolog
Merged-NC_029689.1-12646040-1	NC_029689.1:12645761-12646319	+	33	275	rna-XM_025079467.1	1	NAC-T-4-1_peak_1497		NC_029689.1	12645761	12646319	33	-	-	-	-	gene-LOC107430712	product=phosphatidylinositol:ceramide inositolphosphotransferase 2-like%2C transcript variant X2
Merged-NC_029690.1-7700957-1	NC_029690.1:7700755-7701159	+	33	2039	rna-XM_016043608.2	1	NAC-T-4-1_peak_1565		NC_029690.1	7700755	7701159	33	-	-	-	-	gene-LOC107432458	product=nuclear/nucleolar GTPase 2
Merged-NC_029688.1-14512369-1	NC_029688.1:14512186-14512552	+	33	1460	rna-XM_016039779.2	2		NAC-T-4-2_peak_691	-	-	-	-	NC_029688.1	14512186	14512552	33	gene-LOC107429131	product=DNA-directed RNA polymerase 1B%2C mitochondrial
Merged-NC_029684.1-11544194-1	NC_029684.1:11544028-11544361	+	33	2384	rna-XR_001581745.2	2		NAC-T-4-2_peak_415	-	-	-	-	NC_029684.1	11544028	11544361	33
Merged-NC_029685.1-8536203-1	NC_029685.1:8536038-8536369	+	33	19699	rna-XR_003056621.1	1	NAC-T-4-1_peak_948		NC_029685.1	8536038	8536369	33	-	-	-	-
Merged-NC_029679.1-37187912-1	NC_029679.1:37187724-37188101	+	33	-37	rna-XM_016047028.2	2		NAC-T-4-2_peak_103	-	-	-	-	NC_029679.1	37187724	37188101	33	gene-LOC107435416	product=uncharacterized LOC107435416
Merged-NC_029684.1-13975323-2	NC_029684.1:13975086-13975572	+	33	-10301	rna-XM_016030424.2	1&2	NAC-T-4-1_peak_848	NAC-T-4-2_peak_430	NC_029684.1	13975086	13975572	46	NC_029684.1	13975087	13975547	20	gene-LOC107421230	product=EG45-like domain containing protein
Merged-NC_029689.1-5600671-1	NC_029689.1:5600513-5600830	+	33	2573	rna-XM_025079338.1	1	NAC-T-4-1_peak_1458		NC_029689.1	5600513	5600830	33	-	-	-	-	gene-LOC107430282	product=DNA mismatch repair protein MSH4%2C transcript variant X2
Merged-NC_029683.1-6079028-1	NC_029683.1:6078818-6079239	+	33	16993	rna-XR_001581450.2	1	NAC-T-4-1_peak_649		NC_029683.1	6078818	6079239	33	-	-	-	-
Merged-NC_029681.1-11026266-1	NC_029681.1:11026104-11026428	+	33	-12878	rna-XM_025071690.1	1	NAC-T-4-1_peak_415		NC_029681.1	11026104	11026428	33	-	-	-	-	gene-LOC107413648	product=uncharacterized LOC107413648%2C transcript variant X2
Merged-NC_029686.1-19518902-1	NC_029686.1:19518743-19519061	+	33	-8247	rna-XM_025076126.1	1	NAC-T-4-1_peak_1133		NC_029686.1	19518743	19519061	33	-	-	-	-	gene-LOC107425589	product=probable inactive ATP-dependent zinc metalloprotease FTSHI 4%2C chloroplastic
Merged-NC_029688.1-5005521-1	NC_029688.1:5005354-5005689	+	33	-959	rna-XM_016039136.2	1	NAC-T-4-1_peak_1334		NC_029688.1	5005354	5005689	33	-	-	-	-	gene-LOC107428578	product=cysteine-rich receptor-like protein kinase 2%2C transcript variant X2
Merged-NC_029689.1-12299497-2	NC_029689.1:12299265-12299687	+	33	1622	rna-XM_025078776.1	1&2	NAC-T-4-1_peak_1493	NAC-T-4-2_peak_736	NC_029689.1	12299265	12299684	48	NC_029689.1	12299355	12299687	18	gene-LOC107430702	product=laccase-4-like
Merged-NC_029684.1-22890706-1	NC_029684.1:22890427-22890985	+	33	-7529	rna-XM_025075125.1	1	NAC-T-4-1_peak_906		NC_029684.1	22890427	22890985	33	-	-	-	-	gene-LOC107421525	product=embryogenesis-associated protein EMB8
Merged-NW_015453782.1-21497-2	NW_015453782.1:21192-21982	+	33	-20357	rna-XM_016011708.2	1&2	NAC-T-4-1_peak_1794	NAC-T-4-2_peak_904	NW_015453782.1	21257	21982	26	NW_015453782.1	21192	21559	40	gene-LOC107404716	product=lipid phosphate phosphatase gamma-like
Merged-NC_029682.1-4771027-1	NC_029682.1:4770830-4771224	+	33	-2374	rna-XM_016023939.2	1	NAC-T-4-1_peak_514		NC_029682.1	4770830	4771224	33	-	-	-	-	gene-LOC107415590	product=probable serine/threonine-protein kinase PIX7
Merged-NW_015453427.1-245830-1	NW_015453427.1:245559-246102	+	33	3209	rna-XM_016045526.2	2		NAC-T-4-2_peak_825	-	-	-	-	NW_015453427.1	245559	246102	33	gene-LOC107434113	product=laccase-1
Merged-NC_029688.1-5423618-1	NC_029688.1:5423436-5423800	+	33	11702	rna-XM_025077924.1	2		NAC-T-4-2_peak_660	-	-	-	-	NC_029688.1	5423436	5423800	33	gene-LOC112493075	product=uncharacterized LOC112493075
Merged-NC_029680.1-23804202-1	NC_029680.1:23804006-23804398	+	33	1797	gene-LOC112490667	1	NAC-T-4-1_peak_345		NC_029680.1	23804006	23804398	33	-	-	-	-
Merged-NC_029683.1-15789417-1	NC_029683.1:15789163-15789672	+	33	-27491	rna-XM_016027525.1	1	NAC-T-4-1_peak_703		NC_029683.1	15789163	15789672	33	-	-	-	-	gene-LOC107418841	product=aspartyl protease APCB1
Merged-NW_015453559.1-92398-1	NW_015453559.1:92067-92729	+	33	2498	rna-XM_025068048.1	2		NAC-T-4-2_peak_865	-	-	-	-	NW_015453559.1	92067	92729	33	gene-LOC107435710	product=G-type lectin S-receptor-like serine/threonine-protein kinase LECRK1
Merged-NW_015453667.1-56534-1	NW_015453667.1:56312-56757	+	33	3223	rna-XM_016010838.2	1	NAC-T-4-1_peak_1768		NW_015453667.1	56312	56757	33	-	-	-	-	gene-LOC107403921	product=probable beta-1%2C3-galactosyltransferase 2%2C transcript variant X1
Merged-NW_015453430.1-25070-1	NW_015453430.1:24894-25246	+	33	15292	rna-XM_016045562.1	1	NAC-T-4-1_peak_1647		NW_015453430.1	24894	25246	33	-	-	-	-	gene-LOC107434137	product=UDP-glycosyltransferase 71A16-like
Merged-NW_015453818.1-37920-1	NW_015453818.1:37752-38089	+	33	132	rna-XM_016011921.2	1	NAC-T-4-1_peak_1801		NW_015453818.1	37752	38089	33	-	-	-	-	gene-LOC107404917	product=putative calcium-transporting ATPase 13%2C plasma membrane-type
Merged-NC_029683.1-10268938-1	NC_029683.1:10268588-10269288	+	33	-1922	rna-TRNAL-UAG-5	1	NAC-T-4-1_peak_674		NC_029683.1	10268588	10269288	33	-	-	-	-
Merged-NC_029689.1-9393301-1	NC_029689.1:9393044-9393558	+	33	-4788	rna-XM_025078762.1	1	NAC-T-4-1_peak_1474		NC_029689.1	9393044	9393558	33	-	-	-	-	gene-LOC107430421	product=uncharacterized LOC107430421
Merged-NC_029682.1-19595446-1	NC_029682.1:19595148-19595744	+	33	-90557	rna-XM_025072967.1	1	NAC-T-4-1_peak_573		NC_029682.1	19595148	19595744	33	-	-	-	-	gene-LOC112491390	product=receptor-like protein 33
Merged-NC_029682.1-4460112-1	NC_029682.1:4459935-4460290	+	33	-792	rna-XM_016023963.2	1	NAC-T-4-1_peak_510		NC_029682.1	4459935	4460290	33	-	-	-	-	gene-LOC107415605	product=tubulin alpha chain
Merged-NC_029679.1-30707555-1	NC_029679.1:30707370-30707741	+	33	1458	rna-XM_016040110.2	1	NAC-T-4-1_peak_188		NC_029679.1	30707370	30707741	33	-	-	-	-	gene-LOC107429427	product=DAR GTPase 2%2C mitochondrial%2C transcript variant X2
Merged-NC_029689.1-19316428-1	NC_029689.1:19316100-19316757	+	33	-1277	rna-XR_001582630.2	1	NAC-T-4-1_peak_1530		NC_029689.1	19316100	19316757	33	-	-	-	-
Merged-NC_029689.1-15501022-1	NC_029689.1:15500672-15501373	+	33	1207	rna-XM_016041955.2	1	NAC-T-4-1_peak_1512		NC_029689.1	15500672	15501373	33	-	-	-	-	gene-LOC107431079	product=dehydration-responsive element-binding protein 2B-like
Merged-NC_029688.1-14596481-1	NC_029688.1:14596140-14596823	+	33	6110	rna-XR_003057688.1	1	NAC-T-4-1_peak_1396		NC_029688.1	14596140	14596823	33	-	-	-	-
Merged-NC_029683.1-13934732-1	NC_029683.1:13934503-13934961	+	33	3747	gene-LOC107418685	2		NAC-T-4-2_peak_340	-	-	-	-	NC_029683.1	13934503	13934961	33
Merged-NC_029690.1-11079249-2	NC_029690.1:11079047-11079481	+	33	-322	rna-XM_016043986.2	1&2	NAC-T-4-1_peak_1581	NAC-T-4-2_peak_776	NC_029690.1	11079047	11079481	27	NC_029690.1	11079073	11079396	39	gene-LOC107432793	product=inositol oxygenase 4-like
Merged-NC_029685.1-17676584-1	NC_029685.1:17676392-17676776	+	33	-945	rna-XM_016032285.2	2		NAC-T-4-2_peak_496	-	-	-	-	NC_029685.1	17676392	17676776	33	gene-LOC107422789	product=RNA-binding KH domain-containing protein RCF3-like
Merged-NC_029683.1-12458805-1	NC_029683.1:12458453-12459157	+	33	-3439	rna-XM_016027294.2	1	NAC-T-4-1_peak_691		NC_029683.1	12458453	12459157	33	-	-	-	-	gene-LOC107418590	product=kinesin-like protein NACK1
Merged-NC_029679.1-3715748-1	NC_029679.1:3715563-3715933	+	33	570	rna-XR_003054414.1	1	NAC-T-4-1_peak_22		NC_029679.1	3715563	3715933	33	-	-	-	-
Merged-NC_029689.1-1825960-1	NC_029689.1:1825784-1826136	+	33	-529	rna-XM_016040744.1	1	NAC-T-4-1_peak_1430		NC_029689.1	1825784	1826136	33	-	-	-	-	gene-LOC107429961	product=CASP-like protein 4A4
Merged-NW_015453756.1-77045-1	NW_015453756.1:76871-77219	+	33	-413	rna-XM_016011473.1	1	NAC-T-4-1_peak_1787		NW_015453756.1	76871	77219	33	-	-	-	-	gene-LOC107404522	product=beta-glucosidase 1-like
Merged-NC_029683.1-19514778-1	NC_029683.1:19514381-19515175	+	33	24220	rna-XM_025074195.1	1	NAC-T-4-1_peak_729		NC_029683.1	19514381	19515175	33	-	-	-	-	gene-LOC112491759	product=histone chaperone RTT106-like
Merged-NC_029687.1-11153801-1	NC_029687.1:11153594-11154009	+	33	1387	rna-XM_016037331.2	1	NAC-T-4-1_peak_1225		NC_029687.1	11153594	11154009	33	-	-	-	-	gene-LOC107426998	product=DNA repair protein REV1
Merged-NC_029685.1-24755231-1	NC_029685.1:24754937-24755525	+	33	-6781	rna-XR_003056823.1	1	NAC-T-4-1_peak_1006		NC_029685.1	24754937	24755525	33	-	-	-	-
Merged-NC_029679.1-42132957-1	NC_029679.1:42132790-42133124	+	33	4590	rna-XM_016016215.2	1	NAC-T-4-1_peak_244		NC_029679.1	42132790	42133124	33	-	-	-	-	gene-LOC107408792	product=beta-galactosidase 15-like
Merged-NC_029682.1-21679758-1	NC_029682.1:21679576-21679941	+	33	15647	rna-XM_016025643.2	1	NAC-T-4-1_peak_582		NC_029682.1	21679576	21679941	33	-	-	-	-	gene-LOC107417084	product=transcription factor MYB101
Merged-NC_029681.1-6471765-1	NC_029681.1:6471492-6472038	+	33	-3613	rna-XM_016021169.2	1	NAC-T-4-1_peak_391		NC_029681.1	6471492	6472038	33	-	-	-	-	gene-LOC107413259	product=NAC domain-containing protein 78
Merged-NC_029681.1-3319066-1	NC_029681.1:3318848-3319285	+	33	959	rna-XM_016020827.2	1	NAC-T-4-1_peak_378		NC_029681.1	3318848	3319285	33	-	-	-	-	gene-LOC107412980	product=beta-D-glucosyl crocetin beta-1%2C6-glucosyltransferase-like
Merged-NW_015455437.1-609-1	NW_015455437.1:440-779	+	33	5194	rna-XM_016015763.2	1	NAC-T-4-1_peak_1875		NW_015455437.1	440	779	33	-	-	-	-	gene-LOC107408378	product=transcription factor EGL1-like
Merged-NC_029679.1-14191590-1	NC_029679.1:14191425-14191756	+	33	-49510	gene-LOC107419437	1	NAC-T-4-1_peak_80		NC_029679.1	14191425	14191756	33	-	-	-	-
Merged-NW_015453539.1-130870-1	NW_015453539.1:130698-131043	+	33	-3779	rna-XM_016047075.1	2		NAC-T-4-2_peak_863	-	-	-	-	NW_015453539.1	130698	131043	33	gene-LOC107435458	product=uncharacterized LOC107435458
Merged-NC_029687.1-20495845-1	NC_029687.1:20495597-20496093	+	33	-4275	rna-XR_003057150.1	1	NAC-T-4-1_peak_1279		NC_029687.1	20495597	20496093	33	-	-	-	-
Merged-NC_029681.1-12002853-1	NC_029681.1:12002643-12003063	+	33	11136	rna-XM_016021705.2	1	NAC-T-4-1_peak_420		NC_029681.1	12002643	12003063	33	-	-	-	-	gene-LOC107413693	product=auxin response factor 18-like
Merged-NC_029679.1-41285621-1	NC_029679.1:41285186-41286056	+	33	5481	rna-XM_016014803.2	1	NAC-T-4-1_peak_238		NC_029679.1	41285186	41286056	33	-	-	-	-	gene-LOC107407512	product=VQ motif-containing protein 11
Merged-NC_029679.1-37829266-1	NC_029679.1:37828958-37829575	+	33	-1041	rna-XM_016047522.2	1	NAC-T-4-1_peak_222		NC_029679.1	37828958	37829575	33	-	-	-	-	gene-LOC107435889	product=putative receptor-like protein kinase At1g72540
Merged-NW_015454043.1-19899-1	NW_015454043.1:19666-20133	+	33	-1144	rna-XM_016012996.2	1	NAC-T-4-1_peak_1831		NW_015454043.1	19666	20133	33	-	-	-	-	gene-LOC107405907	product=protein GLUTAMINE DUMPER 5-like
Merged-NC_029685.1-6910723-1	NC_029685.1:6910525-6910921	+	33	-22101	rna-XM_016031509.2	1	NAC-T-4-1_peak_941		NC_029685.1	6910525	6910921	33	-	-	-	-	gene-LOC107422101	product=protein FAR1-RELATED SEQUENCE 5-like
Merged-NC_029686.1-17253741-1	NC_029686.1:17253568-17253914	+	33	-12668	rna-XR_003056921.1	2		NAC-T-4-2_peak_571	-	-	-	-	NC_029686.1	17253568	17253914	33
Merged-NC_029680.1-26298296-1	NC_029680.1:26298130-26298462	+	33	-756	rna-XM_016020271.2	1	NAC-T-4-1_peak_362		NC_029680.1	26298130	26298462	33	-	-	-	-	gene-LOC107412496	product=peptide chain release factor PrfB1%2C chloroplastic%2C transcript variant X1
Merged-NC_029681.1-11805243-1	NC_029681.1:11804848-11805638	+	33	237	rna-XM_016021721.1	1	NAC-T-4-1_peak_418		NC_029681.1	11804848	11805638	33	-	-	-	-	gene-LOC107413700	product=uncharacterized LOC107413700%2C transcript variant X3
Merged-NC_029687.1-15402352-1	NC_029687.1:15402174-15402530	+	33	-130	rna-XM_016037541.2	1	NAC-T-4-1_peak_1249		NC_029687.1	15402174	15402530	33	-	-	-	-	gene-LOC107427182	product=AT-hook motif nuclear-localized protein 25-like
Merged-NC_029680.1-22219801-1	NC_029680.1:22219442-22220161	+	33	-4714	rna-TRNAS-UGA	1	NAC-T-4-1_peak_341		NC_029680.1	22219442	22220161	33	-	-	-	-
Merged-NC_029682.1-10234970-1	NC_029682.1:10234800-10235141	+	33	1387	rna-XM_016024555.2	1	NAC-T-4-1_peak_539		NC_029682.1	10234800	10235141	33	-	-	-	-	gene-LOC107416101	product=lisH domain and HEAT repeat-containing protein KIAA1468
Merged-NC_029688.1-19917612-1	NC_029688.1:19917430-19917794	+	33	3800	rna-XM_016040305.2	1	NAC-T-4-1_peak_1416		NC_029688.1	19917430	19917794	33	-	-	-	-	gene-LOC107429595	product=uncharacterized LOC107429595
Merged-NC_029679.1-13970849-1	NC_029679.1:13970686-13971013	+	33	7793	rna-XM_025070855.1	1	NAC-T-4-1_peak_77		NC_029679.1	13970686	13971013	33	-	-	-	-	gene-LOC112490653	product=uncharacterized LOC112490653
Merged-NC_029685.1-8988424-1	NC_029685.1:8988244-8988605	+	33	1239	rna-XR_003056625.1	1	NAC-T-4-1_peak_951		NC_029685.1	8988244	8988605	33	-	-	-	-
Merged-NC_029685.1-1592601-1	NC_029685.1:1592423-1592779	+	33	1209	rna-XM_016031215.2	1	NAC-T-4-1_peak_922		NC_029685.1	1592423	1592779	33	-	-	-	-	gene-LOC107421869	product=uncharacterized LOC107421869%2C transcript variant X3
Merged-NC_029681.1-17405990-1	NC_029681.1:17405807-17406174	+	33	-968	rna-XM_016021956.2	2		NAC-T-4-2_peak_229	-	-	-	-	NC_029681.1	17405807	17406174	33	gene-LOC107413901	product=LOB domain-containing protein 21-like
Merged-NC_029689.1-16981874-1	NC_029689.1:16981593-16982155	+	33	1249	rna-XM_016042186.2	1	NAC-T-4-1_peak_1523		NC_029689.1	16981593	16982155	33	-	-	-	-	gene-LOC107431294	product=cyclic nucleotide-gated ion channel 1-like%2C transcript variant X1
Merged-NW_015453633.1-35883-2	NW_015453633.1:35648-36136	+	32.5	3294	gene-LOC107403676	1&2	NAC-T-4-1_peak_1756	NAC-T-4-2_peak_882	NW_015453633.1	35648	36136	38	NW_015453633.1	35670	36080	27
Merged-NW_015453463.1-4271-2	NW_015453463.1:4040-4485	+	32.5	2036	rna-XM_016046003.2	1&2	NAC-T-4-1_peak_1678	NAC-T-4-2_peak_842	NW_015453463.1	4040	4397	21	NW_015453463.1	4163	4485	44	gene-LOC107434529	product=protein NRT1/ PTR FAMILY 5.10-like%2C transcript variant X2
Merged-NC_029679.1-19546926-2	NC_029679.1:19546638-19547282	+	32.5	38183	rna-XM_016033482.2	1&2	NAC-T-4-1_peak_115	NAC-T-4-2_peak_56	NC_029679.1	19546713	19547072	34	NC_029679.1	19546638	19547282	31	gene-LOC107423838	product=putative casein kinase II subunit beta-4
Merged-NC_029686.1-16751034-1	NC_029686.1:16750863-16751205	+	32	-14246	rna-XM_016035478.2	1	NAC-T-4-1_peak_1116		NC_029686.1	16750863	16751205	32	-	-	-	-	gene-LOC107425479	product=cytochrome P450 78A7-like
Merged-NC_029685.1-27110468-1	NC_029685.1:27110310-27110626	+	32	10026	gene-LOC107423546	1	NAC-T-4-1_peak_1016		NC_029685.1	27110310	27110626	32	-	-	-	-
Merged-NC_029679.1-27215761-1	NC_029679.1:27215550-27215972	+	32	-1897	rna-XM_016037283.2	1	NAC-T-4-1_peak_159		NC_029679.1	27215550	27215972	32	-	-	-	-	gene-LOC107426958	product=BTB/POZ domain-containing protein At2g24240
Merged-NC_029688.1-4394846-1	NC_029688.1:4394433-4395260	+	32	1184	rna-XM_016038966.2	1	NAC-T-4-1_peak_1329		NC_029688.1	4394433	4395260	32	-	-	-	-	gene-LOC107428435	product=cytochrome P450 86B1
Merged-NC_029680.1-20558166-1	NC_029680.1:20557923-20558409	+	32	8397	rna-XM_016019451.1	2		NAC-T-4-2_peak_169	-	-	-	-	NC_029680.1	20557923	20558409	32	gene-LOC107411794	product=receptor-like protein 33
Merged-NC_029680.1-1947487-1	NC_029680.1:1947320-1947654	+	32	-12046	rna-XM_016017795.2	2		NAC-T-4-2_peak_122	-	-	-	-	NC_029680.1	1947320	1947654	32	gene-LOC107410369	product=pentatricopeptide repeat-containing protein At4g19440%2C chloroplastic-like%2C transcript variant X5
Merged-NC_029683.1-20582871-1	NC_029683.1:20582689-20583053	+	32	19577	rna-XM_016027785.1	2		NAC-T-4-2_peak_360	-	-	-	-	NC_029683.1	20582689	20583053	32	gene-LOC107419064	product=aspartic proteinase nepenthesin-2-like
Merged-NC_029687.1-10397208-1	NC_029687.1:10397024-10397393	+	32	1477	rna-XM_025076977.1	2		NAC-T-4-2_peak_615	-	-	-	-	NC_029687.1	10397024	10397393	32	gene-LOC107426974	product=protein NUCLEAR FUSION DEFECTIVE 6%2C chloroplastic/mitochondrial-like%2C transcript variant X1
Merged-NC_029683.1-14265046-1	NC_029683.1:14264821-14265272	+	32	-3739	rna-XR_003056031.1	2		NAC-T-4-2_peak_341	-	-	-	-	NC_029683.1	14264821	14265272	32
Merged-NC_029685.1-11214321-1	NC_029685.1:11214143-11214500	+	32	-8165	rna-XM_016031753.2	2		NAC-T-4-2_peak_486	-	-	-	-	NC_029685.1	11214143	11214500	32	gene-LOC107422319	product=ABC transporter B family member 9-like%2C transcript variant X3
Merged-NC_029685.1-24588496-1	NC_029685.1:24588312-24588680	+	32	852	rna-XM_016032907.2	2		NAC-T-4-2_peak_506	-	-	-	-	NC_029685.1	24588312	24588680	32	gene-LOC107423360	product=MDIS1-interacting receptor like kinase 2-like
Merged-NC_029681.1-9538371-2	NC_029681.1:9537810-9538911	+	32	-4919	rna-XM_025071391.1	1&2	NAC-T-4-1_peak_406	NAC-T-4-2_peak_213	NC_029681.1	9537810	9538911	24	NC_029681.1	9538011	9538755	40	gene-LOC107413594	product=SAC3 family protein A%2C transcript variant X3
Merged-NC_029683.1-6732556-1	NC_029683.1:6732364-6732749	+	32	1520	rna-XM_016026684.2	1	NAC-T-4-1_peak_656		NC_029683.1	6732364	6732749	32	-	-	-	-	gene-LOC107418017	product=SUMO-activating enzyme subunit 1B-1
Merged-NC_029680.1-4505817-1	NC_029680.1:4505465-4506169	+	32	-2447	rna-XM_016018025.2	2		NAC-T-4-2_peak_125	-	-	-	-	NC_029680.1	4505465	4506169	32	gene-LOC107410578	product=putative glycerol-3-phosphate transporter 5
Merged-NC_029687.1-14493817-1	NC_029687.1:14493557-14494078	+	32	3812	rna-XM_016037516.2	1	NAC-T-4-1_peak_1244		NC_029687.1	14493557	14494078	32	-	-	-	-	gene-LOC107427166	product=uncharacterized LOC107427166%2C transcript variant X1
Merged-NC_029680.1-15940382-1	NC_029680.1:15940222-15940543	+	32	31164	gene-LOC112490632	2		NAC-T-4-2_peak_153	-	-	-	-	NC_029680.1	15940222	15940543	32
Merged-NC_029690.1-3786047-1	NC_029690.1:3785713-3786382	+	32	2257	rna-XM_025079653.1	2		NAC-T-4-2_peak_754	-	-	-	-	NC_029690.1	3785713	3786382	32	gene-LOC107431975	product=probable glycosyltransferase At3g07620%2C transcript variant X3
Merged-NC_029684.1-18762858-1	NC_029684.1:18762661-18763055	+	32	14596	rna-XM_016030609.2	1	NAC-T-4-1_peak_879		NC_029684.1	18762661	18763055	32	-	-	-	-	gene-LOC107421380	product=sphinganine C4-monooxygenase 1-like
Merged-NC_029690.1-19321061-1	NC_029690.1:19320809-19321314	+	32	4086	rna-XM_016044663.2	1	NAC-T-4-1_peak_1611		NC_029690.1	19320809	19321314	32	-	-	-	-	gene-LOC107433374	product=uncharacterized LOC107433374
Merged-NC_029683.1-8870571-1	NC_029683.1:8870378-8870764	+	32	-3213	rna-XM_016026994.2	1	NAC-T-4-1_peak_665		NC_029683.1	8870378	8870764	32	-	-	-	-	gene-LOC107418307	product=histone deacetylase 6
Merged-NC_029689.1-12844803-1	NC_029689.1:12844638-12844969	+	32	1555	gene-LOC107430776	1	NAC-T-4-1_peak_1499		NC_029689.1	12844638	12844969	32	-	-	-	-
Merged-NW_015453481.1-70692-1	NW_015453481.1:70534-70851	+	32	13900	rna-XM_016046283.2	1	NAC-T-4-1_peak_1701		NW_015453481.1	70534	70851	32	-	-	-	-	gene-LOC107434803	product=uncharacterized LOC107434803
Merged-NC_029683.1-16929112-1	NC_029683.1:16928870-16929354	+	32	2588	rna-XM_016027580.2	1	NAC-T-4-1_peak_712		NC_029683.1	16928870	16929354	32	-	-	-	-	gene-LOC107418889	product=mavicyanin
Merged-NC_029682.1-8191830-1	NC_029682.1:8191647-8192013	+	32	-1287	rna-XM_016024315.2	1	NAC-T-4-1_peak_526		NC_029682.1	8191647	8192013	32	-	-	-	-	gene-LOC107415902	product=uncharacterized LOC107415902
Merged-NW_015453442.1-85930-1	NW_015453442.1:85738-86122	+	32	-7931	rna-XM_025067420.1	1	NAC-T-4-1_peak_1661		NW_015453442.1	85738	86122	32	-	-	-	-	gene-LOC107434283	product=autophagy-related protein 18b%2C transcript variant X2
Merged-NC_029679.1-5150697-1	NC_029679.1:5150494-5150900	+	32	5020	rna-XM_016019215.1	1	NAC-T-4-1_peak_29		NC_029679.1	5150494	5150900	32	-	-	-	-	gene-LOC107411599	product=uncharacterized LOC107411599
Merged-NC_029682.1-24307689-1	NC_029682.1:24307506-24307872	+	32	-37445	rna-XM_016025770.2	1	NAC-T-4-1_peak_599		NC_029682.1	24307506	24307872	32	-	-	-	-	gene-LOC107417179	product=E3 ubiquitin-protein ligase ATL41-like
Merged-NC_029685.1-9616129-1	NC_029685.1:9615950-9616309	+	32	-1295	rna-XM_016031609.2	1	NAC-T-4-1_peak_955		NC_029685.1	9615950	9616309	32	-	-	-	-	gene-LOC107422189	product=7-deoxyloganetin glucosyltransferase-like
Merged-NW_015453464.1-56329-1	NW_015453464.1:56165-56493	+	32	1396	rna-XM_025067523.1	1	NAC-T-4-1_peak_1682		NW_015453464.1	56165	56493	32	-	-	-	-	gene-LOC107434566	product=uncharacterized LOC107434566%2C transcript variant X1
Merged-NC_029687.1-22121508-1	NC_029687.1:22121318-22121699	+	32	2159	rna-XM_025077282.1	1	NAC-T-4-1_peak_1289		NC_029687.1	22121318	22121699	32	-	-	-	-	gene-LOC107427732	product=serine carboxypeptidase-like 20%2C transcript variant X2
Merged-NC_029679.1-30632007-1	NC_029679.1:30631823-30632192	+	32	468	rna-XM_016039643.2	1	NAC-T-4-1_peak_187		NC_029679.1	30631823	30632192	32	-	-	-	-	gene-LOC107429019	product=RING-H2 finger protein ATL52
Merged-NC_029683.1-23225305-1	NC_029683.1:23225136-23225474	+	32	4772	rna-XR_003055952.1	2		NAC-T-4-2_peak_366	-	-	-	-	NC_029683.1	23225136	23225474	32
Merged-NC_029686.1-10795477-1	NC_029686.1:10795146-10795809	+	32	1605	rna-XM_025076096.1	2		NAC-T-4-2_peak_545	-	-	-	-	NC_029686.1	10795146	10795809	32	gene-LOC107424969	product=E3 ubiquitin-protein ligase FANCL%2C transcript variant X3
Merged-NC_029679.1-36326525-1	NC_029679.1:36326240-36326811	+	32	-3639	rna-XM_016045987.2	1	NAC-T-4-1_peak_215		NC_029679.1	36326240	36326811	32	-	-	-	-	gene-LOC107434510	product=zinc transporter 11
Merged-NC_029680.1-25896390-1	NC_029680.1:25896185-25896595	+	32	-321	rna-XM_025070908.1	1	NAC-T-4-1_peak_357		NC_029680.1	25896185	25896595	32	-	-	-	-	gene-LOC107412451	product=uncharacterized LOC107412451
Merged-NW_015453445.1-182439-1	NW_015453445.1:182228-182651	+	32	-290	rna-XM_025067431.1	2		NAC-T-4-2_peak_834	-	-	-	-	NW_015453445.1	182228	182651	32	gene-LOC107434304	product=keratin-associated protein 6-2-like%2C transcript variant X2
Merged-NC_029681.1-6780366-1	NC_029681.1:6780169-6780564	+	32	1976	gene-LOC107413288	1	NAC-T-4-1_peak_393		NC_029681.1	6780169	6780564	32	-	-	-	-
Merged-NC_029685.1-12635729-1	NC_029685.1:12635545-12635913	+	32	6666	rna-XM_025075306.1	1	NAC-T-4-1_peak_966		NC_029685.1	12635545	12635913	32	-	-	-	-	gene-LOC107422436	product=putative disease resistance RPP13-like protein 1
Merged-NC_029685.1-2826420-1	NC_029685.1:2826237-2826603	+	32	1977	rna-XM_025075784.1	2		NAC-T-4-2_peak_466	-	-	-	-	NC_029685.1	2826237	2826603	32	gene-LOC112492357	product=helicase-like transcription factor CHR28
Merged-NC_029684.1-4364081-1	NC_029684.1:4363919-4364243	+	32	-2827	rna-XM_016029291.2	1	NAC-T-4-1_peak_796		NC_029684.1	4363919	4364243	32	-	-	-	-	gene-LOC107420357	product=brassinosteroid-related acyltransferase 1%2C transcript variant X2
Merged-NC_029685.1-24745200-2	NC_029685.1:24744838-24745619	+	32	3222	rna-XR_003056823.1	1&2	NAC-T-4-1_peak_1005	NAC-T-4-2_peak_508	NC_029685.1	24744838	24745619	36	NC_029685.1	24744960	24745386	28
Merged-NC_029686.1-21411807-1	NC_029686.1:21411612-21412003	+	32	6890	rna-XM_016035668.2	2		NAC-T-4-2_peak_582	-	-	-	-	NC_029686.1	21411612	21412003	32	gene-LOC107425651	product=U-box domain-containing protein 26-like
Merged-NC_029687.1-23469782-1	NC_029687.1:23469500-23470065	+	32	2384	rna-XM_016038244.2	1	NAC-T-4-1_peak_1296		NC_029687.1	23469500	23470065	32	-	-	-	-	gene-LOC107427846	product=UPF0481 protein At3g47200-like
Merged-NC_029685.1-14319739-1	NC_029685.1:14319523-14319956	+	32	5955	rna-XM_016032044.2	1	NAC-T-4-1_peak_972		NC_029685.1	14319523	14319956	32	-	-	-	-	gene-LOC107422580	product=cellulose synthase-like protein D1
Merged-NC_029679.1-14223069-1	NC_029679.1:14222857-14223282	+	32	-18031	gene-LOC107419437	1	NAC-T-4-1_peak_81		NC_029679.1	14222857	14223282	32	-	-	-	-
Merged-NC_029685.1-4451142-1	NC_029685.1:4450929-4451355	+	32	30109	rna-XM_016031357.2	1	NAC-T-4-1_peak_931		NC_029685.1	4450929	4451355	32	-	-	-	-	gene-LOC107421984	product=probable receptor-like protein kinase At1g33260
Merged-NC_029685.1-12449708-1	NC_029685.1:12449433-12449984	+	32	2069	rna-XM_016031897.2	2		NAC-T-4-2_peak_487	-	-	-	-	NC_029685.1	12449433	12449984	32	gene-LOC107422445	product=protein SPA1-RELATED 3%2C transcript variant X1
Merged-NC_029681.1-25273073-1	NC_029681.1:25272912-25273234	+	32	1578	rna-XM_016022951.2	2		NAC-T-4-2_peak_241	-	-	-	-	NC_029681.1	25272912	25273234	32	gene-LOC107414770	product=E3 ubiquitin-protein ligase SINAT5-like
Merged-NW_015453412.1-35529-1	NW_015453412.1:35262-35797	+	32	-3146	rna-XM_016045183.2	1	NAC-T-4-1_peak_1634		NW_015453412.1	35262	35797	32	-	-	-	-	gene-LOC107433823	product=protease 2-like%2C transcript variant X2
Merged-NC_029684.1-1599607-1	NC_029684.1:1599251-1599963	+	32	1101	rna-XM_016028813.2	2		NAC-T-4-2_peak_386	-	-	-	-	NC_029684.1	1599251	1599963	32	gene-LOC107419969	product=mannose-P-dolichol utilization defect 1 protein homolog 2
Merged-NC_029681.1-20927212-1	NC_029681.1:20927003-20927422	+	32	3883	rna-XM_016022375.2	1	NAC-T-4-1_peak_464		NC_029681.1	20927003	20927422	32	-	-	-	-	gene-LOC107414264	product=protein TPX2-like%2C transcript variant X4
Merged-NC_029685.1-11207295-1	NC_029685.1:11207070-11207521	+	32	-1139	rna-XM_016031753.2	1	NAC-T-4-1_peak_963		NC_029685.1	11207070	11207521	32	-	-	-	-	gene-LOC107422319	product=ABC transporter B family member 9-like%2C transcript variant X3
Merged-NW_015454416.1-660-1	NW_015454416.1:471-850	+	32	659	gene-LOC107406892	1	NAC-T-4-1_peak_1855		NW_015454416.1	471	850	32	-	-	-	-
Merged-NC_029686.1-20110530-1	NC_029686.1:20110273-20110788	+	32	19392	rna-XM_025076423.1	2		NAC-T-4-2_peak_579	-	-	-	-	NC_029686.1	20110273	20110788	32	gene-LOC112492555	product=uncharacterized LOC112492555
Merged-NC_029689.1-10774444-1	NC_029689.1:10774210-10774679	+	32	914	rna-XM_016041361.1	1	NAC-T-4-1_peak_1483		NC_029689.1	10774210	10774679	32	-	-	-	-	gene-LOC107430517	product=probable protein phosphatase 2C 4
Merged-NC_029683.1-9959787-1	NC_029683.1:9959591-9959983	+	32	254	rna-XM_016027056.2	1	NAC-T-4-1_peak_669		NC_029683.1	9959591	9959983	32	-	-	-	-	gene-LOC107418369	product=uncharacterized LOC107418369%2C transcript variant X2
Merged-NW_015453620.1-103608-1	NW_015453620.1:103448-103768	+	32	-1782	rna-XM_016010420.2	2		NAC-T-4-2_peak_878	-	-	-	-	NW_015453620.1	103448	103768	32	gene-LOC107403518	product=cysteine proteinase COT44-like
Merged-NC_029679.1-27565284-1	NC_029679.1:27565077-27565492	+	32	-8017	rna-XM_025076877.1	1	NAC-T-4-1_peak_164		NC_029679.1	27565077	27565492	32	-	-	-	-	gene-LOC107426831	product=AP2/ERF and B3 domain-containing transcription factor At1g50680-like
Merged-NW_015453445.1-191042-1	NW_015453445.1:190782-191302	+	32	579	rna-XM_016045765.2	1	NAC-T-4-1_peak_1664		NW_015453445.1	190782	191302	32	-	-	-	-	gene-LOC107434311	product=V-type proton ATPase subunit e1%2C transcript variant X2
Merged-NC_029687.1-16109914-1	NC_029687.1:16109750-16110079	+	32	-4616	gene-LOC107427197	2		NAC-T-4-2_peak_629	-	-	-	-	NC_029687.1	16109750	16110079	32
Merged-NC_029685.1-8764026-1	NC_029685.1:8763867-8764186	+	32	290	gene-LOC107422154	1	NAC-T-4-1_peak_950		NC_029685.1	8763867	8764186	32	-	-	-	-
Merged-NC_029688.1-10766188-1	NC_029688.1:10766018-10766359	+	32	1342	rna-XM_016039517.1	1	NAC-T-4-1_peak_1373		NC_029688.1	10766018	10766359	32	-	-	-	-	gene-LOC107428916	product=uncharacterized mitochondrial protein AtMg00240-like
Merged-NC_029687.1-15654518-1	NC_029687.1:15654340-15654697	+	32	3938	rna-XM_016037552.2	1	NAC-T-4-1_peak_1250		NC_029687.1	15654340	15654697	32	-	-	-	-	gene-LOC107427190	product=zinc finger protein ZAT3
Merged-NC_029689.1-13768846-2	NC_029689.1:13768634-13769051	+	31.5	-1059	rna-XM_016041762.2	1&2	NAC-T-4-1_peak_1505	NAC-T-4-2_peak_739	NC_029689.1	13768634	13768999	33	NC_029689.1	13768700	13769051	30	gene-LOC107430887	product=protein SCO1 homolog 1%2C mitochondrial
Merged-NC_029686.1-9513399-2	NC_029686.1:9512894-9513699	+	31.5	1015	rna-XM_016034774.2	1&2	NAC-T-4-1_peak_1071	NAC-T-4-2_peak_540	NC_029686.1	9512894	9513690	33	NC_029686.1	9513316	9513699	30	gene-LOC107424886	product=probable cadmium/zinc-transporting ATPase HMA1%2C chloroplastic
Merged-NC_029679.1-5866526-2	NC_029679.1:5866277-5866784	+	31.5	329	rna-XM_016020727.2	1&2	NAC-T-4-1_peak_37	NAC-T-4-2_peak_20	NC_029679.1	5866277	5866602	23	NC_029679.1	5866444	5866784	40	gene-LOC107412897	product=xyloglucan endotransglucosylase/hydrolase 2-like%2C transcript variant X1
Merged-NW_015453397.1-980361-2	NW_015453397.1:980152-980549	+	31.5	3532	rna-XM_016044726.2	1&2	NAC-T-4-1_peak_1614	NAC-T-4-2_peak_798	NW_015453397.1	980152	980532	42	NW_015453397.1	980213	980549	21	gene-LOC107433438	product=probable methyltransferase PMT16
Merged-NC_029690.1-16928115-2	NC_029690.1:16927851-16928400	+	31.5	-28082	rna-XR_003053361.1	1&2	NAC-T-4-1_peak_1600	NAC-T-4-2_peak_788	NC_029690.1	16927926	16928400	33	NC_029690.1	16927851	16928283	30
Merged-NC_029683.1-6423740-2	NC_029683.1:6423566-6423935	+	31.5	-50207	rna-XM_025074100.1	1&2	NAC-T-4-1_peak_654	NAC-T-4-2_peak_320	NC_029683.1	6423566	6423882	32	NC_029683.1	6423577	6423935	31	gene-LOC107417959	product=uncharacterized LOC107417959
Merged-NC_029688.1-7848568-1	NC_029688.1:7848402-7848735	+	31	15096	rna-XR_001582389.2	2		NAC-T-4-2_peak_666	-	-	-	-	NC_029688.1	7848402	7848735	31
Merged-NC_029684.1-15723286-2	NC_029684.1:15722966-15723592	+	31	6995	rna-XM_025075151.1	1&2	NAC-T-4-1_peak_858	NAC-T-4-2_peak_433	NC_029684.1	15722966	15723592	45	NC_029684.1	15723132	15723457	17	gene-LOC107421270	product=probable serine/threonine-protein kinase At1g54610
Merged-NC_029686.1-5405496-1	NC_029686.1:5405340-5405653	+	31	-766	gene-LOC107424269	2		NAC-T-4-2_peak_528	-	-	-	-	NC_029686.1	5405340	5405653	31
Merged-NW_015453834.1-6096-1	NW_015453834.1:5881-6311	+	31	-2061	rna-XM_016012002.2	1	NAC-T-4-1_peak_1805		NW_015453834.1	5881	6311	31	-	-	-	-	gene-LOC107404988	product=acidic endochitinase-like
Merged-NC_029681.1-25713175-1	NC_029681.1:25712842-25713509	+	31	5053	gene-LOC107414854	1	NAC-T-4-1_peak_488		NC_029681.1	25712842	25713509	31	-	-	-	-
Merged-NC_029682.1-9836922-1	NC_029682.1:9836635-9837210	+	31	3074	rna-XM_016024528.2	1	NAC-T-4-1_peak_534		NC_029682.1	9836635	9837210	31	-	-	-	-	gene-LOC107416074	product=uncharacterized protein At1g76660
Merged-NC_029679.1-29384558-1	NC_029679.1:29384395-29384721	+	31	10872	rna-XM_025070347.1	1	NAC-T-4-1_peak_174		NC_029679.1	29384395	29384721	31	-	-	-	-	gene-LOC107427961	product=probable sucrose-phosphate synthase 1
Merged-NC_029688.1-19963069-1	NC_029688.1:19962853-19963285	+	31	2460	rna-XM_025078015.1	1	NAC-T-4-1_peak_1417		NC_029688.1	19962853	19963285	31	-	-	-	-	gene-LOC107429592	product=TMV resistance protein N-like
Merged-NC_029683.1-19557691-1	NC_029683.1:19557528-19557855	+	31	13401	rna-XR_003056167.1	1	NAC-T-4-1_peak_730		NC_029683.1	19557528	19557855	31	-	-	-	-
Merged-NC_029680.1-5169408-1	NC_029680.1:5169068-5169748	+	31	-1399	gene-LOC107410646	2		NAC-T-4-2_peak_129	-	-	-	-	NC_029680.1	5169068	5169748	31
Merged-NC_029682.1-18059454-1	NC_029682.1:18059101-18059807	+	31	-7412	rna-XM_016025373.2	1	NAC-T-4-1_peak_569		NC_029682.1	18059101	18059807	31	-	-	-	-	gene-LOC107416831	product=DEAD-box ATP-dependent RNA helicase 53%2C mitochondrial
Merged-NW_015454186.1-14813-1	NW_015454186.1:14584-15042	+	31	399	rna-XM_025069416.1	1	NAC-T-4-1_peak_1848		NW_015454186.1	14584	15042	31	-	-	-	-	gene-LOC107406355	product=FT-interacting protein 1-like
Merged-NC_029687.1-3618533-1	NC_029687.1:3618354-3618713	+	31	1195	rna-XM_025077196.1	1	NAC-T-4-1_peak_1181		NC_029687.1	3618354	3618713	31	-	-	-	-	gene-LOC107426168	product=protoporphyrinogen oxidase 1%2C chloroplastic
Merged-NC_029690.1-8844939-1	NC_029690.1:8844735-8845143	+	31	8979	gene-LOC107432589	2		NAC-T-4-2_peak_768	-	-	-	-	NC_029690.1	8844735	8845143	31
Merged-NC_029687.1-4806555-1	NC_029687.1:4806386-4806725	+	31	-3071	rna-XM_016036462.2	1	NAC-T-4-1_peak_1187		NC_029687.1	4806386	4806725	31	-	-	-	-	gene-LOC107426324	product=uncharacterized LOC107426324%2C transcript variant X3
Merged-NC_029686.1-745424-1	NC_029686.1:745200-745649	+	31	990	rna-XM_016033342.2	1	NAC-T-4-1_peak_1026		NC_029686.1	745200	745649	31	-	-	-	-	gene-LOC107423728	product=uncharacterized LOC107423728%2C transcript variant X2
Merged-NC_029681.1-25740073-1	NC_029681.1:25739873-25740274	+	31	2165	rna-XM_016023077.2	2		NAC-T-4-2_peak_242	-	-	-	-	NC_029681.1	25739873	25740274	31	gene-LOC107414873	product=ADP-ribosylation factor 1-like 2%2C transcript variant X1
Merged-NC_029689.1-12554952-1	NC_029689.1:12554793-12555112	+	31	2925	rna-XM_016041568.2	1	NAC-T-4-1_peak_1496		NC_029689.1	12554793	12555112	31	-	-	-	-	gene-LOC107430697	product=nuclear distribution protein nudE homolog 1-like%2C transcript variant X1
Merged-NW_015453593.1-66562-1	NW_015453593.1:66399-66725	+	31	-1110	rna-XM_025068184.1	2		NAC-T-4-2_peak_874	-	-	-	-	NW_015453593.1	66399	66725	31	gene-LOC107403304	product=pentatricopeptide repeat-containing protein At4g17616
Merged-NW_015453485.1-22431-1	NW_015453485.1:22254-22609	+	31	2639	rna-XM_016046393.2	1	NAC-T-4-1_peak_1707		NW_015453485.1	22254	22609	31	-	-	-	-	gene-LOC107434885	product=ethylene-responsive transcription factor ERF027-like
Merged-NC_029686.1-14428005-1	NC_029686.1:14427819-14428191	+	31	5504	rna-XM_016035369.2	1	NAC-T-4-1_peak_1102		NC_029686.1	14427819	14428191	31	-	-	-	-	gene-LOC107425369	product=diacylglycerol kinase 2
Merged-NC_029685.1-11305342-1	NC_029685.1:11305106-11305578	+	31	-2011	rna-XM_016031784.2	1	NAC-T-4-1_peak_964		NC_029685.1	11305106	11305578	31	-	-	-	-	gene-LOC107422346	product=protein RALF-like 32
Merged-NC_029684.1-17031231-1	NC_029684.1:17031035-17031427	+	31	-9346	rna-XM_016030529.2	1	NAC-T-4-1_peak_867		NC_029684.1	17031035	17031427	31	-	-	-	-	gene-LOC107421310	product=uncharacterized LOC107421310%2C transcript variant X2
Merged-NC_029680.1-8810888-1	NC_029680.1:8810660-8811117	+	31	1986	rna-XM_025070472.1	2		NAC-T-4-2_peak_139	-	-	-	-	NC_029680.1	8810660	8811117	31	gene-LOC107411006	product=RHOMBOID-like protein 1%2C transcript variant X1
Merged-NC_029687.1-17428808-1	NC_029687.1:17428490-17429126	+	31	-18	rna-XM_025077048.1	1	NAC-T-4-1_peak_1264		NC_029687.1	17428490	17429126	31	-	-	-	-	gene-LOC107427281	product=transcription factor ABORTED MICROSPORES%2C transcript variant X4
Merged-NC_029688.1-12530010-1	NC_029688.1:12529827-12530193	+	31	4618	rna-XM_016039589.1	2		NAC-T-4-2_peak_685	-	-	-	-	NC_029688.1	12529827	12530193	31	gene-LOC107428980	product=protein FEZ
Merged-NC_029689.1-4507658-1	NC_029689.1:4507472-4507844	+	31	27185	rna-XM_016041076.2	2		NAC-T-4-2_peak_715	-	-	-	-	NC_029689.1	4507472	4507844	31	gene-LOC107430252	product=uncharacterized LOC107430252
Merged-NC_029686.1-6324571-1	NC_029686.1:6324319-6324824	+	31	3911	rna-XM_016034287.2	1	NAC-T-4-1_peak_1057		NC_029686.1	6324319	6324824	31	-	-	-	-	gene-LOC107424470	product=alpha-mannosidase-like
Merged-NC_029687.1-2091269-1	NC_029687.1:2091065-2091474	+	31	396	rna-XM_025077374.1	1	NAC-T-4-1_peak_1176		NC_029687.1	2091065	2091474	31	-	-	-	-	gene-LOC107425999	product=auxin-binding protein T85%2C transcript variant X5
Merged-NC_029680.1-13363007-1	NC_029680.1:13362809-13363206	+	31	-26413	rna-XM_016018896.2	2		NAC-T-4-2_peak_150	-	-	-	-	NC_029680.1	13362809	13363206	31	gene-LOC107411330	product=tetraspanin-3-like
Merged-NC_029686.1-14126712-1	NC_029686.1:14126551-14126874	+	31	9061	rna-XM_016035320.2	1	NAC-T-4-1_peak_1099		NC_029686.1	14126551	14126874	31	-	-	-	-	gene-LOC107425327	product=ultraviolet-B receptor UVR8
Merged-NC_029683.1-18930966-1	NC_029683.1:18930751-18931182	+	31	-39197	rna-XM_016027674.1	1	NAC-T-4-1_peak_725		NC_029683.1	18930751	18931182	31	-	-	-	-	gene-LOC107418969	product=strictosidine synthase-like
Merged-NC_029679.1-40115821-1	NC_029679.1:40115664-40115978	+	31	1685	rna-XM_025073199.1	2		NAC-T-4-2_peak_109	-	-	-	-	NC_029679.1	40115664	40115978	31	gene-LOC107406305	product=shikimate O-hydroxycinnamoyltransferase-like%2C transcript variant X2
Merged-NC_029684.1-13637983-1	NC_029684.1:13637826-13638141	+	31	26066	rna-XR_003056452.1	1	NAC-T-4-1_peak_846		NC_029684.1	13637826	13638141	31	-	-	-	-
Merged-NC_029682.1-23523513-1	NC_029682.1:23523213-23523814	+	31	-39038	rna-XR_001581360.2	1	NAC-T-4-1_peak_593		NC_029682.1	23523213	23523814	31	-	-	-	-
Merged-NC_029682.1-24880012-1	NC_029682.1:24879667-24880357	+	31	-20172	rna-XM_016025787.2	1	NAC-T-4-1_peak_600		NC_029682.1	24879667	24880357	31	-	-	-	-	gene-LOC107417191	product=uncharacterized LOC107417191%2C transcript variant X4
Merged-NC_029683.1-10005555-1	NC_029683.1:10005347-10005764	+	31	1660	rna-XM_025074132.1	1	NAC-T-4-1_peak_671		NC_029683.1	10005347	10005764	31	-	-	-	-	gene-LOC107418370	product=(-)-isopiperitenol/(-)-carveol dehydrogenase%2C mitochondrial-like
Merged-NC_029687.1-11882132-1	NC_029687.1:11881868-11882396	+	31	10302	rna-XM_016037362.2	1	NAC-T-4-1_peak_1227		NC_029687.1	11881868	11882396	31	-	-	-	-	gene-LOC107427024	product=uncharacterized LOC107427024%2C transcript variant X2
Merged-NC_029685.1-6657958-1	NC_029685.1:6657783-6658133	+	31	-16554	rna-XM_016031474.2	1	NAC-T-4-1_peak_939		NC_029685.1	6657783	6658133	31	-	-	-	-	gene-LOC107422074	product=RHOMBOID-like protein 13%2C transcript variant X1
Merged-NC_029687.1-301565-1	NC_029687.1:301370-301761	+	31	210	rna-XM_016035769.2	2		NAC-T-4-2_peak_588	-	-	-	-	NC_029687.1	301370	301761	31	gene-LOC107425745	product=glutathione gamma-glutamylcysteinyltransferase 1-like
Merged-NC_029679.1-13126287-1	NC_029679.1:13126109-13126465	+	31	-3919	rna-XM_016029821.2	1	NAC-T-4-1_peak_70		NC_029679.1	13126109	13126465	31	-	-	-	-	gene-LOC107420772	product=peroxidase 42
Merged-NC_029680.1-17993219-1	NC_029680.1:17992953-17993486	+	31	6691	rna-XM_016019153.2	1	NAC-T-4-1_peak_323		NC_029680.1	17992953	17993486	31	-	-	-	-	gene-LOC107411547	product=LOB domain-containing protein 12
Merged-NW_015453488.1-137597-1	NW_015453488.1:137373-137821	+	31	23602	rna-XM_025067702.1	2		NAC-T-4-2_peak_853	-	-	-	-	NW_015453488.1	137373	137821	31	gene-LOC107434905	product=homeobox-leucine zipper protein ATHB-13-like
Merged-NC_029683.1-6263955-1	NC_029683.1:6263529-6264382	+	31	110	rna-XR_003055957.1	1	NAC-T-4-1_peak_650		NC_029683.1	6263529	6264382	31	-	-	-	-
Merged-NW_015455624.1-3876-2	NW_015455624.1:3670-4055	+	31	2409	rna-XM_025070030.1	1&2	NAC-T-4-1_peak_1877	NAC-T-4-2_peak_950	NW_015455624.1	3736	4055	38	NW_015455624.1	3670	4046	24	gene-LOC107408552	product=arogenate dehydratase/prephenate dehydratase 1%2C chloroplastic-like%2C transcript variant X2
Merged-NC_029682.1-21078465-1	NC_029682.1:21078275-21078655	+	31	-3231	rna-XM_016025596.2	1	NAC-T-4-1_peak_578		NC_029682.1	21078275	21078655	31	-	-	-	-	gene-LOC107417040	product=isocitrate lyase
Merged-NC_029684.1-13524978-1	NC_029684.1:13524707-13525250	+	31	34305	gene-LOC107421215	1	NAC-T-4-1_peak_844		NC_029684.1	13524707	13525250	31	-	-	-	-
Merged-NC_029679.1-16242590-1	NC_029679.1:16242222-16242958	+	31	-1304	gene-LOC107421615	1	NAC-T-4-1_peak_96		NC_029679.1	16242222	16242958	31	-	-	-	-
Merged-NC_029688.1-17336529-1	NC_029688.1:17336359-17336699	+	31	4252	rna-XM_016039975.2	2		NAC-T-4-2_peak_698	-	-	-	-	NC_029688.1	17336359	17336699	31	gene-LOC107429309	product=uncharacterized LOC107429309
Merged-NW_015453538.1-61174-1	NW_015453538.1:61016-61333	+	31	11191	rna-XM_016047065.2	1	NAC-T-4-1_peak_1729		NW_015453538.1	61016	61333	31	-	-	-	-	gene-LOC107435449	product=leucine--tRNA ligase%2C cytoplasmic-like
Merged-NW_015453820.1-27855-1	NW_015453820.1:27534-28177	+	31	21892	rna-XM_016011928.1	2		NAC-T-4-2_peak_909	-	-	-	-	NW_015453820.1	27534	28177	31	gene-LOC107404923	product=cytochrome P450 714C2-like
Merged-NC_029682.1-4223794-1	NC_029682.1:4223633-4223955	+	31	-2486	rna-XM_016023907.2	1	NAC-T-4-1_peak_508		NC_029682.1	4223633	4223955	31	-	-	-	-	gene-LOC107415563	product=pentatricopeptide repeat-containing protein At5g39680
Merged-NC_029684.1-17886802-1	NC_029684.1:17886580-17887024	+	31	-8189	gene-LOC107421341	1	NAC-T-4-1_peak_875		NC_029684.1	17886580	17887024	31	-	-	-	-
Merged-NC_029679.1-286678-1	NC_029679.1:286443-286914	+	31	-1342	rna-XM_025078542.1	2		NAC-T-4-2_peak_1	-	-	-	-	NC_029679.1	286443	286914	31	gene-LOC107435705	product=30-kDa cleavage and polyadenylation specificity factor 30-like
Merged-NC_029688.1-4428205-1	NC_029688.1:4427898-4428513	+	31	-2241	rna-XM_016038989.2	1	NAC-T-4-1_peak_1332		NC_029688.1	4427898	4428513	31	-	-	-	-	gene-LOC107428458	product=cytochrome P450 71B26-like
Merged-NC_029680.1-19592059-1	NC_029680.1:19591814-19592305	+	31	459	rna-XM_016019382.2	1	NAC-T-4-1_peak_332		NC_029680.1	19591814	19592305	31	-	-	-	-	gene-LOC107411734	product=F-box/kelch-repeat protein At3g23880-like
Merged-NC_029686.1-1980904-1	NC_029686.1:1980667-1981142	+	31	-2157	rna-XM_016033441.2	1	NAC-T-4-1_peak_1032		NC_029686.1	1980667	1981142	31	-	-	-	-	gene-LOC107423806	product=kinesin-like protein NACK2
Merged-NC_029681.1-7281563-1	NC_029681.1:7281386-7281741	+	31	1628	rna-XM_016021267.2	2		NAC-T-4-2_peak_207	-	-	-	-	NC_029681.1	7281386	7281741	31	gene-LOC107413341	product=elongator complex protein 2
Merged-NC_029687.1-20709829-1	NC_029687.1:20709650-20710008	+	31	5693	rna-XM_016038004.2	1	NAC-T-4-1_peak_1280		NC_029687.1	20709650	20710008	31	-	-	-	-	gene-LOC107427621	product=serine carboxypeptidase-like 18
Merged-NC_029688.1-19506580-1	NC_029688.1:19506415-19506745	+	31	-5802	rna-XM_016040314.2	1	NAC-T-4-1_peak_1411		NC_029688.1	19506415	19506745	31	-	-	-	-	gene-LOC107429601	product=tropinone reductase homolog At2g29290-like
Merged-NC_029679.1-32763828-1	NC_029679.1:32763658-32763998	+	31	-15325	rna-XR_003057365.1	1	NAC-T-4-1_peak_197		NC_029679.1	32763658	32763998	31	-	-	-	-
Merged-NC_029686.1-5570863-1	NC_029686.1:5570627-5571099	+	31	1617	rna-XM_016034118.2	2		NAC-T-4-2_peak_529	-	-	-	-	NC_029686.1	5570627	5571099	31	gene-LOC107424340	product=phosphoinositide phosphatase SAC6%2C transcript variant X2
Merged-NW_015453404.1-34910-1	NW_015453404.1:34747-35074	+	31	2119	rna-XM_016044802.2	2		NAC-T-4-2_peak_806	-	-	-	-	NW_015453404.1	34747	35074	31	gene-LOC107433517	product=microfibrillar-associated protein 1-like%2C transcript variant X2
Merged-NC_029688.1-710597-1	NC_029688.1:710409-710786	+	31	-12335	rna-XM_016038556.2	2		NAC-T-4-2_peak_650	-	-	-	-	NC_029688.1	710409	710786	31	gene-LOC107428094	product=uncharacterized acetyltransferase At3g50280-like
Merged-NC_029684.1-13711686-1	NC_029684.1:13711514-13711858	+	31	3671	rna-XM_016030412.2	2		NAC-T-4-2_peak_427	-	-	-	-	NC_029684.1	13711514	13711858	31	gene-LOC107421223	product=tRNA (cytosine(38)-C(5))-methyltransferase
Merged-NC_029679.1-32103567-1	NC_029679.1:32103256-32103878	+	31	671	rna-XM_016041717.2	1	NAC-T-4-1_peak_194		NC_029679.1	32103256	32103878	31	-	-	-	-	gene-LOC107430843	product=G-type lectin S-receptor-like serine/threonine-protein kinase SD1-1
Merged-NC_029679.1-18110499-1	NC_029679.1:18110313-18110686	+	31	24506	rna-XM_016032715.2	2		NAC-T-4-2_peak_51	-	-	-	-	NC_029679.1	18110313	18110686	31	gene-LOC107423182	product=disease resistance-like protein CSA1
Merged-NC_029684.1-19122026-1	NC_029684.1:19121841-19122212	+	31	-59031	rna-XM_016030626.2	1	NAC-T-4-1_peak_882		NC_029684.1	19121841	19122212	31	-	-	-	-	gene-LOC107421397	product=probable beta-1%2C4-xylosyltransferase IRX9H
Merged-NC_029683.1-13912229-1	NC_029683.1:13911928-13912531	+	31	2013	rna-XM_016027382.2	1	NAC-T-4-1_peak_695		NC_029683.1	13911928	13912531	31	-	-	-	-	gene-LOC107418682	product=probable S-adenosylmethionine-dependent methyltransferase At5g38780
Merged-NC_029680.1-1757409-1	NC_029680.1:1757206-1757613	+	31	853	rna-XM_016017813.2	1	NAC-T-4-1_peak_252		NC_029680.1	1757206	1757613	31	-	-	-	-	gene-LOC107410386	product=inactive protein RESTRICTED TEV MOVEMENT 2
Merged-NC_029687.1-16160093-1	NC_029687.1:16159929-16160258	+	31	-28114	rna-XM_016037583.2	1	NAC-T-4-1_peak_1256		NC_029687.1	16159929	16160258	31	-	-	-	-	gene-LOC107427215	product=EC protein I/II-like
Merged-NC_029680.1-18150980-1	NC_029680.1:18150816-18151145	+	31	-76	rna-XM_016019203.2	2		NAC-T-4-2_peak_161	-	-	-	-	NC_029680.1	18150816	18151145	31	gene-LOC107411594	product=B3 domain-containing transcription repressor VAL1-like
Merged-NC_029683.1-2353904-1	NC_029683.1:2353741-2354067	+	31	869	rna-XM_016026236.2	1	NAC-T-4-1_peak_630		NC_029683.1	2353741	2354067	31	-	-	-	-	gene-LOC107417621	product=chloroplast envelope membrane protein%2C transcript variant X2
Merged-NC_029687.1-18051502-1	NC_029687.1:18051320-18051685	+	31	6224	rna-XR_003057146.1	2		NAC-T-4-2_peak_633	-	-	-	-	NC_029687.1	18051320	18051685	31
Merged-NC_029679.1-29336378-1	NC_029679.1:29336140-29336617	+	31	-8076	rna-XM_016038479.2	2		NAC-T-4-2_peak_88	-	-	-	-	NC_029679.1	29336140	29336617	31	gene-LOC107428028	product=probable LRR receptor-like serine/threonine-protein kinase At3g47570
Merged-NC_029686.1-23054608-1	NC_029686.1:23054437-23054779	+	31	-6747	rna-XM_016035751.2	1	NAC-T-4-1_peak_1166		NC_029686.1	23054437	23054779	31	-	-	-	-	gene-LOC107425734	product=uncharacterized LOC107425734
Merged-NC_029683.1-1802382-2	NC_029683.1:1802165-1802602	+	30.5	3437	rna-XM_016026165.2	1&2	NAC-T-4-1_peak_628	NAC-T-4-2_peak_315	NC_029683.1	1802165	1802596	48	NC_029683.1	1802165	1802602	13	gene-LOC107417557	product=uncharacterized LOC107417557
Merged-NC_029682.1-11245298-2	NC_029682.1:11244999-11245553	+	30.5	4153	gene-LOC107416170	1&2	NAC-T-4-1_peak_545	NAC-T-4-2_peak_271	NC_029682.1	11244999	11245504	36	NC_029682.1	11245137	11245553	25
Merged-NC_029679.1-41877243-2	NC_029679.1:41876921-41877629	+	30.5	1949	rna-XM_016015869.2	1&2	NAC-T-4-1_peak_241	NAC-T-4-2_peak_113	NC_029679.1	41877132	41877629	25	NC_029679.1	41876921	41877291	36	gene-LOC107408468	product=probable amino-acid racemase%2C transcript variant X1
Merged-NC_029688.1-8318788-2	NC_029688.1:8318524-8319006	+	30.5	-2753	rna-XM_016039389.1	1&2	NAC-T-4-1_peak_1357	NAC-T-4-2_peak_667	NC_029688.1	8318686	8319006	26	NC_029688.1	8318524	8318938	35	gene-LOC107428801	product=ankyrin repeat-containing protein At2g01680-like
Merged-NC_029690.1-10315313-2	NC_029690.1:10314978-10315931	+	30.5	-2514	rna-XM_025079537.1	1&2	NAC-T-4-1_peak_1577	NAC-T-4-2_peak_772	NC_029690.1	10314998	10315346	25	NC_029690.1	10314978	10315931	36	gene-LOC107432743	product=cytochrome P450 CYP72A219-like
Merged-NC_029681.1-26302746-2	NC_029681.1:26302531-26302944	+	30.5	7632	rna-XM_016023118.2	1&2	NAC-T-4-1_peak_491	NAC-T-4-2_peak_244	NC_029681.1	26302531	26302928	35	NC_029681.1	26302582	26302944	26	gene-LOC107414907	product=probable E3 ubiquitin-protein ligase RHA1A
Merged-NC_029681.1-4727305-2	NC_029681.1:4726835-4727688	+	30.5	1626	rna-XM_025071369.1	1&2	NAC-T-4-1_peak_383	NAC-T-4-2_peak_199	NC_029681.1	4726835	4727688	34	NC_029681.1	4727187	4727513	27	gene-LOC107413154	product=transcription factor DIVARICATA
Merged-NW_015453631.1-47911-1	NW_015453631.1:47750-48072	+	30	-1036	rna-XM_025068322.1	1	NAC-T-4-1_peak_1754		NW_015453631.1	47750	48072	30	-	-	-	-	gene-LOC107403651	product=uncharacterized LOC107403651
Merged-NW_015453514.1-152060-1	NW_015453514.1:151638-152483	+	30	-11396	rna-XM_016046737.2	1	NAC-T-4-1_peak_1721		NW_015453514.1	151638	152483	30	-	-	-	-	gene-LOC107435183	product=(-)-germacrene D synthase-like
Merged-NC_029690.1-6230304-1	NC_029690.1:6230100-6230508	+	30	-1395	rna-XR_003057992.1	2		NAC-T-4-2_peak_760	-	-	-	-	NC_029690.1	6230100	6230508	30
Merged-NC_029687.1-11605961-1	NC_029687.1:11605760-11606162	+	30	17243	rna-XM_016037356.2	2		NAC-T-4-2_peak_616	-	-	-	-	NC_029687.1	11605760	11606162	30	gene-LOC107427019	product=uncharacterized LOC107427019
Merged-NC_029681.1-839643-1	NC_029681.1:839336-839951	+	30	1130	rna-XM_016020636.2	1	NAC-T-4-1_peak_369		NC_029681.1	839336	839951	30	-	-	-	-	gene-LOC107412815	product=dr1-associated corepressor%2C transcript variant X2
Merged-NC_029685.1-17318201-1	NC_029685.1:17317972-17318431	+	30	-82	rna-XM_025075641.1	2		NAC-T-4-2_peak_495	-	-	-	-	NC_029685.1	17317972	17318431	30	gene-LOC107422816	product=uncharacterized LOC107422816%2C transcript variant X5
Merged-NC_029689.1-4284384-1	NC_029689.1:4283991-4284777	+	30	4609	rna-XM_016041031.2	1	NAC-T-4-1_peak_1448		NC_029689.1	4283991	4284777	30	-	-	-	-	gene-LOC107430217	product=GDT1-like protein 1%2C chloroplastic
Merged-NC_029681.1-12311654-1	NC_029681.1:12311496-12311813	+	30	-1336	rna-XM_016021732.1	1	NAC-T-4-1_peak_422		NC_029681.1	12311496	12311813	30	-	-	-	-	gene-LOC107413709	product=cucumisin-like
Merged-NC_029679.1-27666057-1	NC_029679.1:27665879-27666236	+	30	-20147	rna-XM_016037323.2	2		NAC-T-4-2_peak_83	-	-	-	-	NC_029679.1	27665879	27666236	30	gene-LOC107426991	product=uncharacterized LOC107426991
Merged-NC_029686.1-20199095-1	NC_029686.1:20198933-20199257	+	30	2122	rna-XM_016035625.2	1	NAC-T-4-1_peak_1139		NC_029686.1	20198933	20199257	30	-	-	-	-	gene-LOC107425615	product=farnesylcysteine lyase
Merged-NW_015453419.1-41428-1	NW_015453419.1:41206-41650	+	30	-39546	rna-XM_025067272.1	2		NAC-T-4-2_peak_820	-	-	-	-	NW_015453419.1	41206	41650	30	gene-LOC107433958	product=G-type lectin S-receptor-like serine/threonine-protein kinase LECRK2
Merged-NC_029689.1-8668551-1	NC_029689.1:8668332-8668770	+	30	-12971	rna-XR_003057953.1	2		NAC-T-4-2_peak_725	-	-	-	-	NC_029689.1	8668332	8668770	30
Merged-NC_029680.1-5170390-1	NC_029680.1:5170224-5170556	+	30	-2381	gene-LOC107410646	2		NAC-T-4-2_peak_130	-	-	-	-	NC_029680.1	5170224	5170556	30
Merged-NC_029684.1-6031667-1	NC_029684.1:6031502-6031832	+	30	-9552	rna-XM_016029510.2	1	NAC-T-4-1_peak_807		NC_029684.1	6031502	6031832	30	-	-	-	-	gene-LOC107420522	product=protein disulfide-isomerase 5-2
Merged-NC_029681.1-8894161-2	NC_029681.1:8893935-8894373	+	30	-78	rna-XM_016021482.2	1&2	NAC-T-4-1_peak_404	NAC-T-4-2_peak_212	NC_029681.1	8893935	8894373	30	NC_029681.1	8893979	8894358	30	gene-LOC107413522	product=uncharacterized LOC107413522
Merged-NC_029685.1-1249687-1	NC_029685.1:1249470-1249905	+	30	-144975	rna-XM_016031186.2	2		NAC-T-4-2_peak_459	-	-	-	-	NC_029685.1	1249470	1249905	30	gene-LOC107421847	product=endonuclease III homolog 1%2C chloroplastic-like%2C transcript variant X2
Merged-NW_015453459.1-201510-1	NW_015453459.1:201321-201699	+	30	-6734	rna-XM_016045981.2	1	NAC-T-4-1_peak_1673		NW_015453459.1	201321	201699	30	-	-	-	-	gene-LOC107434508	product=transcription elongation factor SPT4 homolog 1%2C transcript variant X4
Merged-NW_015453399.1-353023-1	NW_015453399.1:352815-353231	+	30	-43280	rna-XM_016044754.2	1	NAC-T-4-1_peak_1617		NW_015453399.1	352815	353231	30	-	-	-	-	gene-LOC107433468	product=allantoate deiminase 1
Merged-NC_029685.1-15484651-1	NC_029685.1:15484489-15484814	+	30	2439	rna-XM_016032126.2	2		NAC-T-4-2_peak_492	-	-	-	-	NC_029685.1	15484489	15484814	30	gene-LOC107422651	product=uncharacterized LOC107422651
Merged-NC_029683.1-10271367-1	NC_029683.1:10271208-10271527	+	30	1062	rna-XM_016027099.2	1	NAC-T-4-1_peak_675		NC_029683.1	10271208	10271527	30	-	-	-	-	gene-LOC107418405	product=serine/threonine-protein kinase HT1-like%2C transcript variant X2
Merged-NC_029679.1-7228627-1	NC_029679.1:7228453-7228801	+	30	3033	rna-XM_016022895.2	1	NAC-T-4-1_peak_46		NC_029679.1	7228453	7228801	30	-	-	-	-	gene-LOC107414722	product=tropinone reductase-like 3
Merged-NC_029688.1-2734051-1	NC_029688.1:2733842-2734260	+	30	-1095	rna-XM_025078495.1	2		NAC-T-4-2_peak_653	-	-	-	-	NC_029688.1	2733842	2734260	30	gene-LOC112493217	product=cysteine-rich receptor-like protein kinase 10
Merged-NC_029679.1-6683259-1	NC_029679.1:6683087-6683432	+	30	1978	rna-XM_016022423.2	1	NAC-T-4-1_peak_44		NC_029679.1	6683087	6683432	30	-	-	-	-	gene-LOC107414307	product=tyrosine decarboxylase 1-like
Merged-NC_029685.1-725348-1	NC_029685.1:725034-725662	+	30	-8155	rna-XM_016031161.2	1	NAC-T-4-1_peak_918		NC_029685.1	725034	725662	30	-	-	-	-	gene-LOC107421832	product=cyclin-dependent kinase C-2%2C transcript variant X3
Merged-NC_029679.1-8295465-1	NC_029679.1:8295282-8295649	+	30	4001	rna-XM_016023944.2	2		NAC-T-4-2_peak_24	-	-	-	-	NC_029679.1	8295282	8295649	30	gene-LOC107415591	product=probable alpha%2Calpha-trehalose-phosphate synthase [UDP-forming] 11
Merged-NC_029686.1-2635352-1	NC_029686.1:2635182-2635523	+	30	1119	rna-XM_016033599.2	2		NAC-T-4-2_peak_523	-	-	-	-	NC_029686.1	2635182	2635523	30	gene-LOC107423941	product=uncharacterized LOC107423941
Merged-NC_029686.1-9174813-1	NC_029686.1:9174608-9175018	+	30	195	rna-XM_025076597.1	1	NAC-T-4-1_peak_1069		NC_029686.1	9174608	9175018	30	-	-	-	-	gene-LOC112492580	product=scarecrow-like protein 15
Merged-NW_015453720.1-452-1	NW_015453720.1:173-732	+	30	6185	rna-XR_003053971.1	1	NAC-T-4-1_peak_1781		NW_015453720.1	173	732	30	-	-	-	-
Merged-NC_029683.1-9973363-1	NC_029683.1:9973193-9973534	+	30	5028	rna-XM_025073710.1	1	NAC-T-4-1_peak_670		NC_029683.1	9973193	9973534	30	-	-	-	-	gene-LOC107418386	product=homeobox protein knotted-1-like 6
Merged-NC_029682.1-13515364-1	NC_029682.1:13515191-13515538	+	30	-431	rna-XM_016024899.1	2		NAC-T-4-2_peak_277	-	-	-	-	NC_029682.1	13515191	13515538	30	gene-LOC107416410	product=metalloendoproteinase 1-MMP-like
Merged-NC_029682.1-17071051-1	NC_029682.1:17070872-17071230	+	30	801	rna-XM_016025212.2	2		NAC-T-4-2_peak_283	-	-	-	-	NC_029682.1	17070872	17071230	30	gene-LOC107416686	product=uncharacterized LOC107416686%2C transcript variant X1
Merged-NC_029681.1-5715864-1	NC_029681.1:5715636-5716092	+	30	-38199	rna-XM_016021129.2	2		NAC-T-4-2_peak_204	-	-	-	-	NC_029681.1	5715636	5716092	30	gene-LOC107413232	product=oxysterol-binding protein-related protein 2A-like%2C transcript variant X2
Merged-NC_029684.1-15856944-1	NC_029684.1:15856721-15857167	+	30	-3306	rna-XR_003056263.1	1	NAC-T-4-1_peak_861		NC_029684.1	15856721	15857167	30	-	-	-	-
Merged-NC_029684.1-1920292-1	NC_029684.1:1920132-1920452	+	30	-4351	rna-XR_001581651.2	2		NAC-T-4-2_peak_387	-	-	-	-	NC_029684.1	1920132	1920452	30
Merged-NC_029687.1-19901326-1	NC_029687.1:19901138-19901515	+	30	2517	rna-XM_016037880.2	2		NAC-T-4-2_peak_637	-	-	-	-	NC_029687.1	19901138	19901515	30	gene-LOC107427502	product=beta-galactosidase 11-like
Merged-NC_029679.1-7260383-1	NC_029679.1:7260164-7260603	+	30	1136	rna-XM_016022679.2	1	NAC-T-4-1_peak_47		NC_029679.1	7260164	7260603	30	-	-	-	-	gene-LOC107414539	product=uncharacterized LOC107414539
Merged-NC_029686.1-20531584-1	NC_029686.1:20531393-20531776	+	30	-7593	rna-XM_016035634.2	1	NAC-T-4-1_peak_1146		NC_029686.1	20531393	20531776	30	-	-	-	-	gene-LOC107425624	product=U-box domain-containing protein 14-like
Merged-NC_029689.1-1443531-1	NC_029689.1:1443324-1443738	+	30	-1744	rna-XM_016040679.2	1	NAC-T-4-1_peak_1427		NC_029689.1	1443324	1443738	30	-	-	-	-	gene-LOC107429905	product=nuclear transcription factor Y subunit C-3-like
Merged-NW_015453411.1-124364-1	NW_015453411.1:124185-124544	+	30	91982	gene-LOC112489133	1	NAC-T-4-1_peak_1628		NW_015453411.1	124185	124544	30	-	-	-	-
Merged-NW_015453631.1-32677-1	NW_015453631.1:32327-33027	+	30	1631	rna-XM_016010556.2	2		NAC-T-4-2_peak_880	-	-	-	-	NW_015453631.1	32327	33027	30	gene-LOC107403649	product=putative glucose-6-phosphate 1-epimerase
Merged-NC_029683.1-30808242-1	NC_029683.1:30808036-30808449	+	30	9463	rna-XM_016028508.2	1	NAC-T-4-1_peak_774		NC_029683.1	30808036	30808449	30	-	-	-	-	gene-LOC107419730	product=protein argonaute 1
Merged-NC_029683.1-10663932-1	NC_029683.1:10663721-10664143	+	30	-25	gene-LOC112491737	1	NAC-T-4-1_peak_680		NC_029683.1	10663721	10664143	30	-	-	-	-
Merged-NC_029685.1-14021947-1	NC_029685.1:14021583-14022311	+	30	-174	rna-XM_025075921.1	1	NAC-T-4-1_peak_971		NC_029685.1	14021583	14022311	30	-	-	-	-	gene-LOC107422559	product=uncharacterized LOC107422559%2C transcript variant X3
Merged-NC_029679.1-5913052-1	NC_029679.1:5912850-5913255	+	30	5578	rna-XM_025073664.1	2		NAC-T-4-2_peak_21	-	-	-	-	NC_029679.1	5912850	5913255	30	gene-LOC107412761	product=uncharacterized LOC107412761
Merged-NC_029679.1-11876932-1	NC_029679.1:11876632-11877233	+	30	6078	rna-XM_016028419.2	1	NAC-T-4-1_peak_66		NC_029679.1	11876632	11877233	30	-	-	-	-	gene-LOC107419649	product=patatin-like protein 7
Merged-NC_029679.1-6244312-1	NC_029679.1:6244131-6244493	+	30	-153	rna-XM_016021517.2	1	NAC-T-4-1_peak_41		NC_029679.1	6244131	6244493	30	-	-	-	-	gene-LOC107413540	product=chlorophyll a-b binding protein of LHCII type 1
Merged-NC_029685.1-18036881-1	NC_029685.1:18036677-18037085	+	30	859	rna-XM_016032352.2	2		NAC-T-4-2_peak_500	-	-	-	-	NC_029685.1	18036677	18037085	30	gene-LOC107422843	product=polyubiquitin-like
Merged-NC_029682.1-9744473-1	NC_029682.1:9744157-9744790	+	30	8014	gene-LOC107416021	1	NAC-T-4-1_peak_532		NC_029682.1	9744157	9744790	30	-	-	-	-
Merged-NC_029679.1-24429619-2	NC_029679.1:24429391-24429845	+	30	5360	rna-XM_016035766.2	1&2	NAC-T-4-1_peak_149	NAC-T-4-2_peak_71	NC_029679.1	24429509	24429845	26	NC_029679.1	24429391	24429732	34	gene-LOC107425741	product=gamma-glutamyl peptidase 5-like%2C transcript variant X1
Merged-NC_029685.1-23023830-1	NC_029685.1:23023669-23023991	+	30	-1983	rna-XM_016032783.2	1	NAC-T-4-1_peak_998		NC_029685.1	23023669	23023991	30	-	-	-	-	gene-LOC107423252	product=uncharacterized protein At5g19025
Merged-NC_029684.1-3666600-1	NC_029684.1:3666417-3666783	+	30	26	rna-XM_016029110.2	2		NAC-T-4-2_peak_394	-	-	-	-	NC_029684.1	3666417	3666783	30	gene-LOC107420213	product=glucan endo-1%2C3-beta-D-glucosidase
Merged-NW_015453575.1-78384-1	NW_015453575.1:78139-78630	+	30	-1485	rna-XM_016047537.2	1	NAC-T-4-1_peak_1739		NW_015453575.1	78139	78630	30	-	-	-	-	gene-LOC107435906	product=UDP-glycosyltransferase 91A1-like
Merged-NC_029690.1-13869758-1	NC_029690.1:13869573-13869944	+	30	-12122	rna-XM_016044228.2	1	NAC-T-4-1_peak_1595		NC_029690.1	13869573	13869944	30	-	-	-	-	gene-LOC107432992	product=uncharacterized LOC107432992%2C transcript variant X4
Merged-NC_029690.1-14627086-1	NC_029690.1:14626807-14627365	+	30	-10402	rna-XM_025066898.1	2		NAC-T-4-2_peak_784	-	-	-	-	NC_029690.1	14626807	14627365	30	gene-LOC107433039	product=uncharacterized LOC107433039%2C transcript variant X2
Merged-NC_029687.1-15814731-2	NC_029687.1:15814366-15815039	+	30	-36595	rna-XM_016037563.2	1&2	NAC-T-4-1_peak_1252	NAC-T-4-2_peak_626	NC_029687.1	15814366	15814803	43	NC_029687.1	15814717	15815039	17	gene-LOC107427202	product=cytochrome P450 87A3-like
Merged-NC_029680.1-341293-1	NC_029680.1:341136-341451	+	30	-2565	rna-XM_016017515.2	1	NAC-T-4-1_peak_248		NC_029680.1	341136	341451	30	-	-	-	-	gene-LOC107410102	product=NDR1/HIN1-like protein 1
Merged-NC_029681.1-20697592-1	NC_029681.1:20697396-20697789	+	30	2369	gene-LOC107414232	1	NAC-T-4-1_peak_462		NC_029681.1	20697396	20697789	30	-	-	-	-
Merged-NC_029689.1-15138286-1	NC_029689.1:15137824-15138748	+	30	-861	rna-XM_016041900.2	1	NAC-T-4-1_peak_1509		NC_029689.1	15137824	15138748	30	-	-	-	-	gene-LOC107431022	product=CBL-interacting protein kinase 18-like%2C transcript variant X1
Merged-NC_029683.1-10856697-2	NC_029683.1:10856456-10856948	+	30	3409	rna-XM_025073328.1	1&2	NAC-T-4-1_peak_682	NAC-T-4-2_peak_327	NC_029683.1	10856456	10856948	41	NC_029683.1	10856514	10856873	19	gene-LOC107418455	product=BTB/POZ domain-containing protein At3g22104%2C transcript variant X4
Merged-NC_029679.1-13500370-1	NC_029679.1:13500163-13500577	+	30	4753	rna-XR_003056337.1	1	NAC-T-4-1_peak_74		NC_029679.1	13500163	13500577	30	-	-	-	-
Merged-NC_029684.1-5461790-1	NC_029684.1:5461627-5461954	+	30	1427	rna-XM_016029408.1	2		NAC-T-4-2_peak_401	-	-	-	-	NC_029684.1	5461627	5461954	30	gene-LOC107420447	product=uncharacterized LOC107420447
Merged-NC_029683.1-28449226-1	NC_029683.1:28449068-28449385	+	30	-1804	rna-XM_025074241.1	1	NAC-T-4-1_peak_769		NC_029683.1	28449068	28449385	30	-	-	-	-	gene-LOC112491787	product=uncharacterized LOC112491787
Merged-NC_029680.1-23403724-1	NC_029680.1:23403562-23403886	+	30	-2828	rna-XM_016019908.2	2		NAC-T-4-2_peak_177	-	-	-	-	NC_029680.1	23403562	23403886	30	gene-LOC107412191	product=polycomb group protein Pc-like
Merged-NC_029681.1-4110983-1	NC_029681.1:4110817-4111150	+	30	-1278	rna-XM_016020943.2	1	NAC-T-4-1_peak_380		NC_029681.1	4110817	4111150	30	-	-	-	-	gene-LOC107413081	product=phosphatidylinositol-3-phosphatase myotubularin-1%2C transcript variant X2
Merged-NC_029683.1-10352932-1	NC_029683.1:10352760-10353104	+	30	3151	rna-XM_025074137.1	1	NAC-T-4-1_peak_676		NC_029683.1	10352760	10353104	30	-	-	-	-	gene-LOC107418408	product=transcription factor bHLH162-like
Merged-NC_029690.1-13690722-1	NC_029690.1:13690354-13691091	+	30	-5567	rna-XM_016044230.2	2		NAC-T-4-2_peak_780	-	-	-	-	NC_029690.1	13690354	13691091	30	gene-LOC107432996	product=uncharacterized LOC107432996
Merged-NC_029688.1-17676763-1	NC_029688.1:17676605-17676922	+	30	187	rna-XM_016040043.2	2		NAC-T-4-2_peak_700	-	-	-	-	NC_029688.1	17676605	17676922	30	gene-LOC107429368	product=uncharacterized LOC107429368
Merged-NC_029679.1-23217356-2	NC_029679.1:23217050-23217625	+	29.5	-26418	rna-XM_016035635.2	1&2	NAC-T-4-1_peak_141	NAC-T-4-2_peak_69	NC_029679.1	23217278	23217625	37	NC_029679.1	23217050	23217472	22	gene-LOC107425621	product=3-hydroxy-3-methylglutaryl-coenzyme A reductase 1-like
Merged-NC_029685.1-11045208-2	NC_029685.1:11044796-11045527	+	29.5	3336	rna-XM_016031758.2	1&2	NAC-T-4-1_peak_962	NAC-T-4-2_peak_485	NC_029685.1	11044796	11045302	29	NC_029685.1	11045208	11045527	30	gene-LOC107422322	product=uncharacterized LOC107422322
Merged-NW_015453399.1-143606-2	NW_015453399.1:143429-143790	+	29.5	44956	rna-XM_016044753.2	1&2	NAC-T-4-1_peak_1616	NAC-T-4-2_peak_800	NW_015453399.1	143429	143773	15	NW_015453399.1	143435	143790	44	gene-LOC107433467	product=protein SUPPRESSOR OF FRI 4
Merged-NC_029684.1-13171422-2	NC_029684.1:13171231-13171634	+	29.5	-7135	rna-XR_003056255.1	1&2	NAC-T-4-1_peak_842	NAC-T-4-2_peak_423	NC_029684.1	13171253	13171573	14	NC_029684.1	13171231	13171634	45
Merged-NC_029680.1-23775105-2	NC_029680.1:23774850-23775334	+	29.5	3912	rna-XM_025070651.1	1&2	NAC-T-4-1_peak_344	NAC-T-4-2_peak_179	NC_029680.1	23774971	23775334	38	NC_029680.1	23774850	23775265	21	gene-LOC107412244	product=late embryogenesis abundant protein 47
Merged-NW_015453892.1-2977-1	NW_015453892.1:2816-3138	+	29	-5420	rna-XM_025069012.1	1	NAC-T-4-1_peak_1813		NW_015453892.1	2816	3138	29	-	-	-	-	gene-LOC112489898	product=uncharacterized LOC112489898%2C transcript variant X3
Merged-NC_029684.1-23336487-1	NC_029684.1:23336302-23336672	+	29	4163	rna-XM_025074619.1	1	NAC-T-4-1_peak_908		NC_029684.1	23336302	23336672	29	-	-	-	-	gene-LOC107421582	product=DEAD-box ATP-dependent RNA helicase FANCM%2C transcript variant X4
Merged-NC_029680.1-11639668-1	NC_029680.1:11639487-11639849	+	29	10353	rna-XM_016018769.2	1	NAC-T-4-1_peak_299		NC_029680.1	11639487	11639849	29	-	-	-	-	gene-LOC107411224	product=3-ketoacyl-CoA synthase 12-like
Merged-NC_029682.1-855453-2	NC_029682.1:855133-855863	+	29	1782	rna-XM_025072566.1	1&2	NAC-T-4-1_peak_499	NAC-T-4-2_peak_248	NC_029682.1	855360	855863	21	NC_029682.1	855133	855459	37	gene-LOC107415122	product=AUGMIN subunit 6
Merged-NC_029679.1-21813005-1	NC_029679.1:21812829-21813181	+	29	28989	rna-XM_016035014.2	1	NAC-T-4-1_peak_129		NC_029679.1	21812829	21813181	29	-	-	-	-	gene-LOC107425079	product=protein E6
Merged-NC_029690.1-11071259-1	NC_029690.1:11071031-11071488	+	29	-1889	rna-XM_016043960.2	1	NAC-T-4-1_peak_1580		NC_029690.1	11071031	11071488	29	-	-	-	-	gene-LOC107432774	product=inositol oxygenase 1-like
Merged-NC_029685.1-14850711-1	NC_029685.1:14850489-14850934	+	29	8398	rna-XM_016032091.2	1	NAC-T-4-1_peak_976		NC_029685.1	14850489	14850934	29	-	-	-	-	gene-LOC107422619	product=lupeol synthase-like
Merged-NC_029685.1-17941617-1	NC_029685.1:17941429-17941805	+	29	-1233	rna-XM_016032337.2	2		NAC-T-4-2_peak_499	-	-	-	-	NC_029685.1	17941429	17941805	29	gene-LOC107422831	product=transcription factor bHLH92
Merged-NW_015453439.1-250489-1	NW_015453439.1:250290-250688	+	29	-6300	rna-XM_025067413.1	1	NAC-T-4-1_peak_1658		NW_015453439.1	250290	250688	29	-	-	-	-	gene-LOC112489220	product=nuclear pore complex protein NUP98A-like
Merged-NC_029681.1-19089527-1	NC_029681.1:19089369-19089685	+	29	-2455	rna-XM_016022190.2	1	NAC-T-4-1_peak_454		NC_029681.1	19089369	19089685	29	-	-	-	-	gene-LOC107414093	product=uncharacterized LOC107414093
Merged-NC_029683.1-15989759-1	NC_029683.1:15989517-15990001	+	29	-9600	rna-XM_016027528.1	1	NAC-T-4-1_peak_706		NC_029683.1	15989517	15990001	29	-	-	-	-	gene-LOC107418844	product=ethylene-responsive transcription factor CRF1
Merged-NC_029683.1-4797912-1	NC_029683.1:4797740-4798084	+	29	6594	rna-XR_003056114.1	2		NAC-T-4-2_peak_317	-	-	-	-	NC_029683.1	4797740	4798084	29
Merged-NC_029681.1-2653029-1	NC_029681.1:2652793-2653266	+	29	2164	rna-XM_025071568.1	2		NAC-T-4-2_peak_194	-	-	-	-	NC_029681.1	2652793	2653266	29	gene-LOC107412939	product=peptide-N4-(N-acetyl-beta-glucosaminyl)asparagine amidase A-like
Merged-NW_015453445.1-107711-1	NW_015453445.1:107545-107878	+	29	-2783	rna-XM_016045776.1	2		NAC-T-4-2_peak_833	-	-	-	-	NW_015453445.1	107545	107878	29	gene-LOC107434323	product=glycerophosphodiester phosphodiesterase GDPDL3-like
Merged-NC_029682.1-11144104-1	NC_029682.1:11143907-11144302	+	29	376	gene-LOC112491189	1	NAC-T-4-1_peak_544		NC_029682.1	11143907	11144302	29	-	-	-	-
Merged-NC_029683.1-26991978-1	NC_029683.1:26991707-26992250	+	29	1511	rna-XM_025074030.1	1	NAC-T-4-1_peak_765		NC_029683.1	26991707	26992250	29	-	-	-	-	gene-LOC107419364	product=pentatricopeptide repeat-containing protein At5g56310%2C transcript variant X1
Merged-NC_029679.1-36400618-1	NC_029679.1:36400457-36400779	+	29	-3376	rna-XM_016046077.2	1	NAC-T-4-1_peak_216		NC_029679.1	36400457	36400779	29	-	-	-	-	gene-LOC107434596	product=disease resistance protein RPM1-like
Merged-NC_029686.1-22709688-1	NC_029686.1:22709508-22709869	+	29	1279	rna-XM_016035718.2	1	NAC-T-4-1_peak_1163		NC_029686.1	22709508	22709869	29	-	-	-	-	gene-LOC107425704	product=pentatricopeptide repeat-containing protein At2g13600
Merged-NC_029680.1-12257091-1	NC_029680.1:12256829-12257353	+	29	-5376	rna-XM_016018820.2	1	NAC-T-4-1_peak_301		NC_029680.1	12256829	12257353	29	-	-	-	-	gene-LOC107411275	product=uncharacterized LOC107411275%2C transcript variant X1
Merged-NC_029679.1-33664109-2	NC_029679.1:33663883-33664325	+	29	960	rna-XM_016042378.1	1&2	NAC-T-4-1_peak_202	NAC-T-4-2_peak_98	NC_029679.1	33663883	33664325	43	NC_029679.1	33663919	33664309	15	gene-LOC107431464	product=disease resistance protein At4g27190-like
Merged-NC_029688.1-4427273-1	NC_029688.1:4427097-4427450	+	29	-1309	rna-XM_016038989.2	1	NAC-T-4-1_peak_1331		NC_029688.1	4427097	4427450	29	-	-	-	-	gene-LOC107428458	product=cytochrome P450 71B26-like
Merged-NC_029680.1-9225032-1	NC_029680.1:9224775-9225289	+	29	-2786	gene-LOC107411052	1	NAC-T-4-1_peak_283		NC_029680.1	9224775	9225289	29	-	-	-	-
Merged-NC_029680.1-27280595-1	NC_029680.1:27280393-27280798	+	29	-1313	rna-XR_003054715.1	1	NAC-T-4-1_peak_365		NC_029680.1	27280393	27280798	29	-	-	-	-
Merged-NC_029679.1-15121131-1	NC_029679.1:15120947-15121315	+	29	-122	rna-XM_016030607.2	1	NAC-T-4-1_peak_85		NC_029679.1	15120947	15121315	29	-	-	-	-	gene-LOC107421375	product=uncharacterized LOC107421375
Merged-NW_015453635.1-42185-1	NW_015453635.1:42019-42351	+	29	-18959	rna-XM_016010609.1	1	NAC-T-4-1_peak_1759		NW_015453635.1	42019	42351	29	-	-	-	-	gene-LOC107403696	product=non-functional pseudokinase ZED1-like
Merged-NC_029679.1-30471171-1	NC_029679.1:30470954-30471388	+	29	2919	rna-XM_016040367.2	1	NAC-T-4-1_peak_185		NC_029679.1	30470954	30471388	29	-	-	-	-	gene-LOC107429641	product=chromo domain-containing protein LHP1
Merged-NC_029685.1-20454410-1	NC_029685.1:20454235-20454586	+	29	1993	rna-XM_016032516.2	1	NAC-T-4-1_peak_994		NC_029685.1	20454235	20454586	29	-	-	-	-	gene-LOC107423010	product=protein SIEVE ELEMENT OCCLUSION B-like
Merged-NC_029688.1-18578385-1	NC_029688.1:18578162-18578608	+	29	540	rna-XM_016040149.2	1	NAC-T-4-1_peak_1409		NC_029688.1	18578162	18578608	29	-	-	-	-	gene-LOC107429459	product=cysteine--tRNA ligase 2%2C cytoplasmic
Merged-NC_029679.1-2756596-1	NC_029679.1:2756436-2756757	+	29	-7947	rna-XM_025066739.1	1	NAC-T-4-1_peak_16		NC_029679.1	2756436	2756757	29	-	-	-	-	gene-LOC107433611	product=probable WRKY transcription factor 11
Merged-NC_029687.1-19742434-1	NC_029687.1:19742271-19742597	+	29	-4653	rna-XM_016037891.2	1	NAC-T-4-1_peak_1276		NC_029687.1	19742271	19742597	29	-	-	-	-	gene-LOC107427514	product=protein NUCLEAR FUSION DEFECTIVE 4-like
Merged-NC_029680.1-25276667-1	NC_029680.1:25276495-25276839	+	29	1305	gene-LOC112490676	1	NAC-T-4-1_peak_354		NC_029680.1	25276495	25276839	29	-	-	-	-
Merged-NC_029686.1-14225121-1	NC_029686.1:14224871-14225372	+	29	1201	rna-XM_025076491.1	1	NAC-T-4-1_peak_1101		NC_029686.1	14224871	14225372	29	-	-	-	-	gene-LOC107425356	product=beta-galactosidase 6%2C transcript variant X2
Merged-NC_029685.1-975122-1	NC_029685.1:974944-975301	+	29	-945	rna-TRNAG-CCC-3	1	NAC-T-4-1_peak_919		NC_029685.1	974944	975301	29	-	-	-	-
Merged-NC_029686.1-21681392-1	NC_029686.1:21681222-21681562	+	29	-5079	rna-XM_025076466.1	1	NAC-T-4-1_peak_1154		NC_029686.1	21681222	21681562	29	-	-	-	-	gene-LOC107425664	product=endoplasmic reticulum metallopeptidase 1-like
Merged-NC_029682.1-27032196-2	NC_029682.1:27031885-27032700	+	29	41315	rna-XM_016025890.2	1&2	NAC-T-4-1_peak_610	NAC-T-4-2_peak_305	NC_029682.1	27031885	27032224	31	NC_029682.1	27031978	27032700	27	gene-LOC107417277	product=protein trichome birefringence-like 43
Merged-NC_029680.1-9899990-1	NC_029680.1:9899826-9900155	+	29	9157	rna-TRNAC-GCA-2	2		NAC-T-4-2_peak_141	-	-	-	-	NC_029680.1	9899826	9900155	29
Merged-NC_029688.1-11648443-1	NC_029688.1:11648268-11648618	+	29	-5399	rna-XM_025078154.1	1	NAC-T-4-1_peak_1385		NC_029688.1	11648268	11648618	29	-	-	-	-	gene-LOC107428967	product=protein O-linked-mannose beta-1%2C4-N-acetylglucosaminyltransferase 2-like%2C transcript variant X2
Merged-NW_015457782.1-930-1	NW_015457782.1:718-1142	+	29	492	rna-XR_003054678.1	1	NAC-T-4-1_peak_1899		NW_015457782.1	718	1142	29	-	-	-	-
Merged-NC_029681.1-15231410-1	NC_029681.1:15231167-15231654	+	29	923	rna-XM_016021853.2	1	NAC-T-4-1_peak_434		NC_029681.1	15231167	15231654	29	-	-	-	-	gene-LOC107413810	product=uncharacterized acetyltransferase At3g50280
Merged-NC_029679.1-9600120-1	NC_029679.1:9599960-9600281	+	29	1206	rna-XM_016025896.2	1	NAC-T-4-1_peak_57		NC_029679.1	9599960	9600281	29	-	-	-	-	gene-LOC107417280	product=probable amino acid permease 7
Merged-NC_029686.1-18606996-1	NC_029686.1:18606798-18607195	+	29	2837	rna-XM_025076218.1	1	NAC-T-4-1_peak_1127		NC_029686.1	18606798	18607195	29	-	-	-	-	gene-LOC107425551	product=ras-related protein Rab7%2C transcript variant X3
Merged-NC_029680.1-27297024-1	NC_029680.1:27296840-27297208	+	29	3248	rna-XM_025070918.1	1	NAC-T-4-1_peak_366		NC_029680.1	27296840	27297208	29	-	-	-	-	gene-LOC107412640	product=beta-glucosidase 12-like
Merged-NW_015457834.1-335-1	NW_015457834.1:95-576	+	29	792	rna-XR_001580781.2	2		NAC-T-4-2_peak_962	-	-	-	-	NW_015457834.1	95	576	29
Merged-NC_029686.1-704125-1	NC_029686.1:703827-704423	+	29	377	rna-XM_016033351.2	1	NAC-T-4-1_peak_1025		NC_029686.1	703827	704423	29	-	-	-	-	gene-LOC107423736	product=uncharacterized LOC107423736
Merged-NC_029684.1-12563484-2	NC_029684.1:12563237-12563687	+	29	-15737	rna-XM_016030341.2	1&2	NAC-T-4-1_peak_839	NAC-T-4-2_peak_420	NC_029684.1	12563237	12563677	26	NC_029684.1	12563337	12563687	32	gene-LOC107421164	product=phosphopantothenoylcysteine decarboxylase subunit VHS3-like
Merged-NC_029683.1-3162799-1	NC_029683.1:3162503-3163095	+	29	38384	rna-XM_025073800.1	1	NAC-T-4-1_peak_635		NC_029683.1	3162503	3163095	29	-	-	-	-	gene-LOC112491671	product=bidirectional sugar transporter NEC1-like
Merged-NC_029684.1-11055254-1	NC_029684.1:11055080-11055428	+	29	1620	rna-XR_003056445.1	1	NAC-T-4-1_peak_826		NC_029684.1	11055080	11055428	29	-	-	-	-
Merged-NC_029683.1-7327878-1	NC_029683.1:7327691-7328065	+	29	-685	rna-XM_025073421.1	1	NAC-T-4-1_peak_662		NC_029683.1	7327691	7328065	29	-	-	-	-	gene-LOC107418097	product=glutamic acid-rich protein-like%2C transcript variant X3
Merged-NC_029688.1-5998009-1	NC_029688.1:5997716-5998302	+	29	2269	rna-XM_016039254.2	1	NAC-T-4-1_peak_1342		NC_029688.1	5997716	5998302	29	-	-	-	-	gene-LOC107428687	product=protein NSP-INTERACTING KINASE 3
Merged-NW_015453855.1-30149-1	NW_015453855.1:29977-30321	+	29	-28484	rna-XM_016012080.2	1	NAC-T-4-1_peak_1806		NW_015453855.1	29977	30321	29	-	-	-	-	gene-LOC107405074	product=cilia- and flagella-associated protein 251-like
Merged-NW_015453435.1-141569-1	NW_015453435.1:141380-141758	+	29	-3231	rna-XM_016045617.2	1	NAC-T-4-1_peak_1651		NW_015453435.1	141380	141758	29	-	-	-	-	gene-LOC107434186	product=flavin-containing monooxygenase FMO GS-OX-like 4%2C transcript variant X2
Merged-NW_015453500.1-97806-1	NW_015453500.1:97642-97971	+	29	-20203	rna-XM_016046569.2	1	NAC-T-4-1_peak_1718		NW_015453500.1	97642	97971	29	-	-	-	-	gene-LOC107435029	product=uncharacterized LOC107435029%2C transcript variant X1
Merged-NW_015453404.1-426852-1	NW_015453404.1:426666-427038	+	29	3127	rna-XM_025067065.1	2		NAC-T-4-2_peak_808	-	-	-	-	NW_015453404.1	426666	427038	29	gene-LOC112489096	product=MATH domain and coiled-coil domain-containing protein At3g58340-like
Merged-NC_029686.1-20315007-1	NC_029686.1:20314763-20315251	+	29	-5007	rna-XM_016035619.2	1	NAC-T-4-1_peak_1143		NC_029686.1	20314763	20315251	29	-	-	-	-	gene-LOC107425608	product=F-box protein At5g07610-like
Merged-NC_029685.1-10157431-2	NC_029685.1:10157119-10157696	+	29	16233	rna-XM_016031672.2	1&2	NAC-T-4-1_peak_956	NAC-T-4-2_peak_479	NC_029685.1	10157256	10157696	20	NC_029685.1	10157119	10157654	38	gene-LOC107422250	product=uncharacterized WD repeat-containing protein C2A9.03-like
Merged-NC_029684.1-23780756-1	NC_029684.1:23780528-23780985	+	29	4190	rna-XM_016030939.2	1	NAC-T-4-1_peak_909		NC_029684.1	23780528	23780985	29	-	-	-	-	gene-LOC107421659	product=uncharacterized LOC107421659
Merged-NC_029686.1-5763408-1	NC_029686.1:5763227-5763590	+	29	1913	rna-XM_016034076.2	1	NAC-T-4-1_peak_1052		NC_029686.1	5763227	5763590	29	-	-	-	-	gene-LOC107424311	product=RING-H2 finger protein ATL8
Merged-NW_015453574.1-47597-1	NW_015453574.1:47358-47837	+	29	32256	rna-XR_003053767.1	1	NAC-T-4-1_peak_1738		NW_015453574.1	47358	47837	29	-	-	-	-
Merged-NC_029682.1-30406622-1	NC_029682.1:30406281-30406964	+	29	-160151	rna-XM_016026043.2	1	NAC-T-4-1_peak_626		NC_029682.1	30406281	30406964	29	-	-	-	-	gene-LOC107417427	product=protein trichome birefringence-like 42%2C transcript variant X1
Merged-NW_015453586.1-90675-1	NW_015453586.1:90368-90983	+	29	10225	rna-XM_016047612.2	2		NAC-T-4-2_peak_871	-	-	-	-	NW_015453586.1	90368	90983	29	gene-LOC107435979	product=bidirectional sugar transporter SWEET1
Merged-NC_029681.1-22547394-1	NC_029681.1:22547237-22547552	+	29	1281	rna-XM_016022615.2	1	NAC-T-4-1_peak_473		NC_029681.1	22547237	22547552	29	-	-	-	-	gene-LOC107414487	product=heavy metal-associated isoprenylated plant protein 31
Merged-NC_029680.1-1558835-1	NC_029680.1:1558674-1558996	+	29	3400	rna-XM_025071233.1	1	NAC-T-4-1_peak_251		NC_029680.1	1558674	1558996	29	-	-	-	-	gene-LOC107410318	product=protein DETOXIFICATION 47%2C chloroplastic-like%2C transcript variant X1
Merged-NW_015453815.1-6998-1	NW_015453815.1:6803-7194	+	29	-1684	gene-LOC112489826	1	NAC-T-4-1_peak_1800		NW_015453815.1	6803	7194	29	-	-	-	-
Merged-NC_029685.1-2777305-1	NC_029685.1:2777065-2777545	+	29	7346	rna-XR_003056742.1	2		NAC-T-4-2_peak_465	-	-	-	-	NC_029685.1	2777065	2777545	29
Merged-NC_029679.1-11055005-1	NC_029679.1:11054662-11055348	+	29	3170	rna-XM_016027426.2	1	NAC-T-4-1_peak_64		NC_029679.1	11054662	11055348	29	-	-	-	-	gene-LOC107418717	product=uncharacterized LOC107418717
Merged-NC_029683.1-11971-2	NC_029683.1:11761-12167	+	28.5	-6090	rna-XM_025073749.1	1&2	NAC-T-4-1_peak_627	NAC-T-4-2_peak_312	NC_029683.1	11761	12167	35	NC_029683.1	11794	12162	22	gene-LOC107417430	product=putative disease resistance RPP13-like protein 1
Merged-NC_029679.1-27369597-2	NC_029679.1:27369151-27369907	+	28.5	-7179	rna-NM_001323881.1	1&2	NAC-T-4-1_peak_162	NAC-T-4-2_peak_80	NC_029679.1	27369553	27369907	30	NC_029679.1	27369151	27369779	27	gene-LOC107426850	product=CBL-interacting serine/threonine-protein kinase 6
Merged-NW_015453532.1-34458-2	NW_015453532.1:34002-34769	+	28.5	13398	rna-XM_016047004.1	1&2	NAC-T-4-1_peak_1726	NAC-T-4-2_peak_861	NW_015453532.1	34002	34769	29	NW_015453532.1	34333	34729	28	gene-LOC107435398	product=probable LRR receptor-like serine/threonine-protein kinase At1g53430
Merged-NC_029679.1-21326557-2	NC_029679.1:21326361-21326751	+	28.5	8844	rna-XM_025074811.1	1&2	NAC-T-4-1_peak_126	NAC-T-4-2_peak_59	NC_029679.1	21326401	21326751	20	NC_029679.1	21326361	21326716	37	gene-LOC107425190	product=uncharacterized LOC107425190
Merged-NC_029681.1-11405554-2	NC_029681.1:11405293-11405801	+	28.5	-42043	rna-XM_016021696.2	1&2	NAC-T-4-1_peak_416	NAC-T-4-2_peak_218	NC_029681.1	11405293	11405693	37	NC_029681.1	11405430	11405801	20	gene-LOC107413683	product=synaptotagmin-3-like
Merged-NC_029680.1-26863272-1	NC_029680.1:26862686-26863858	+	28	-1653	rna-XM_016020396.2	1	NAC-T-4-1_peak_363		NC_029680.1	26862686	26863858	28	-	-	-	-	gene-LOC107412593	product=transcription factor MYB46-like
Merged-NC_029680.1-7578833-1	NC_029680.1:7578606-7579061	+	28	-1244	rna-XM_016018409.2	1	NAC-T-4-1_peak_271		NC_029680.1	7578606	7579061	28	-	-	-	-	gene-LOC107410922	product=uncharacterized LOC107410922%2C transcript variant X1
Merged-NW_015453411.1-133765-1	NW_015453411.1:133547-133984	+	28	82581	gene-LOC112489133	1	NAC-T-4-1_peak_1629		NW_015453411.1	133547	133984	28	-	-	-	-
Merged-NW_015453550.1-54973-1	NW_015453550.1:54711-55236	+	28	22697	gene-LOC107435627	1	NAC-T-4-1_peak_1733		NW_015453550.1	54711	55236	28	-	-	-	-
Merged-NC_029689.1-9969655-1	NC_029689.1:9969497-9969813	+	28	2298	rna-XM_016041291.2	1	NAC-T-4-1_peak_1478		NC_029689.1	9969497	9969813	28	-	-	-	-	gene-LOC107430454	product=S-norcoclaurine synthase 1-like
Merged-NW_015457569.1-920-1	NW_015457569.1:696-1144	+	28	789	rna-XM_016017256.2	1	NAC-T-4-1_peak_1897		NW_015457569.1	696	1144	28	-	-	-	-	gene-LOC107409833	product=putative aminoacrylate hydrolase RutD
Merged-NC_029680.1-12840072-1	NC_029680.1:12839874-12840270	+	28	-350	rna-XM_016018859.2	1	NAC-T-4-1_peak_306		NC_029680.1	12839874	12840270	28	-	-	-	-	gene-LOC107411303	product=fasciclin-like arabinogalactan protein 12
Merged-NC_029690.1-1591321-1	NC_029690.1:1591090-1591553	+	28	-3909	rna-XM_025079589.1	1	NAC-T-4-1_peak_1538		NC_029690.1	1591090	1591553	28	-	-	-	-	gene-LOC107431614	product=ABC transporter G family member 15-like%2C transcript variant X2
Merged-NC_029687.1-12549987-1	NC_029687.1:12549788-12550187	+	28	284	rna-XM_016037424.2	1	NAC-T-4-1_peak_1233		NC_029687.1	12549788	12550187	28	-	-	-	-	gene-LOC107427084	product=pentatricopeptide repeat-containing protein At4g33990%2C transcript variant X1
Merged-NC_029679.1-7252117-1	NC_029679.1:7251917-7252318	+	28	-1101	rna-XM_016022661.2	2		NAC-T-4-2_peak_22	-	-	-	-	NC_029679.1	7251917	7252318	28	gene-LOC107414517	product=non-specific lipid-transfer protein 1-like
Merged-NC_029680.1-19418054-1	NC_029680.1:19417821-19418287	+	28	337	rna-XM_016019354.2	1	NAC-T-4-1_peak_331		NC_029680.1	19417821	19418287	28	-	-	-	-	gene-LOC107411713	product=pleiotropic drug resistance protein 3-like%2C transcript variant X1
Merged-NC_029683.1-29833977-1	NC_029683.1:29833747-29834208	+	28	1834	rna-XM_016028367.2	1	NAC-T-4-1_peak_772		NC_029683.1	29833747	29834208	28	-	-	-	-	gene-LOC107419618	product=adenine nucleotide transporter BT1%2C chloroplastic/mitochondrial-like
Merged-NC_029682.1-810383-1	NC_029682.1:810219-810547	+	28	2508	rna-XM_016023407.2	1	NAC-T-4-1_peak_498		NC_029682.1	810219	810547	28	-	-	-	-	gene-LOC107415126	product=cytosolic Fe-S cluster assembly factor NBP35
Merged-NC_029682.1-14314213-1	NC_029682.1:14313900-14314527	+	28	1184	rna-XM_025072681.1	1	NAC-T-4-1_peak_555		NC_029682.1	14313900	14314527	28	-	-	-	-	gene-LOC107416473	product=uncharacterized LOC107416473
Merged-NW_015453410.1-123582-1	NW_015453410.1:123327-123837	+	28	1942	rna-XM_016045144.2	1	NAC-T-4-1_peak_1626		NW_015453410.1	123327	123837	28	-	-	-	-	gene-LOC107433788	product=uncharacterized LOC107433788%2C transcript variant X6
Merged-NC_029690.1-11754188-1	NC_029690.1:11753831-11754545	+	28	-431	gene-LOC107432842	1	NAC-T-4-1_peak_1584		NC_029690.1	11753831	11754545	28	-	-	-	-
Merged-NW_015453422.1-192753-1	NW_015453422.1:192544-192963	+	28	37813	rna-XM_016045449.2	1	NAC-T-4-1_peak_1643		NW_015453422.1	192544	192963	28	-	-	-	-	gene-LOC107434037	product=MLO-like protein 3
Merged-NC_029687.1-2022079-1	NC_029687.1:2021872-2022286	+	28	577	rna-XM_016036046.2	1	NAC-T-4-1_peak_1174		NC_029687.1	2021872	2022286	28	-	-	-	-	gene-LOC107425970	product=H/ACA ribonucleoprotein complex non-core subunit NAF1-like
Merged-NC_029687.1-4088020-1	NC_029687.1:4087854-4088187	+	28	-966	rna-XM_016036444.2	1	NAC-T-4-1_peak_1186		NC_029687.1	4087854	4088187	28	-	-	-	-	gene-LOC107426309	product=histone H1-like
Merged-NC_029685.1-3797698-1	NC_029685.1:3797276-3798120	+	28	-6752	rna-XM_016031326.2	1	NAC-T-4-1_peak_930		NC_029685.1	3797276	3798120	28	-	-	-	-	gene-LOC107421959	product=putative GEM-like protein 8
Merged-NC_029679.1-12795368-1	NC_029679.1:12795109-12795627	+	28	-1535	rna-XM_025071324.1	1	NAC-T-4-1_peak_67		NC_029679.1	12795109	12795627	28	-	-	-	-	gene-LOC107419565	product=aspartic proteinase-like%2C transcript variant X2
Merged-NC_029681.1-24569973-1	NC_029681.1:24569675-24570271	+	28	-3934	rna-XR_001581157.2	1	NAC-T-4-1_peak_482		NC_029681.1	24569675	24570271	28	-	-	-	-
Merged-NC_029687.1-12617676-1	NC_029687.1:12617495-12617858	+	28	3768	gene-LOC107427057	1	NAC-T-4-1_peak_1235		NC_029687.1	12617495	12617858	28	-	-	-	-
Merged-NC_029680.1-11861619-1	NC_029680.1:11861461-11861778	+	28	-21325	rna-XM_016018822.2	1	NAC-T-4-1_peak_300		NC_029680.1	11861461	11861778	28	-	-	-	-	gene-LOC107411277	product=L-ascorbate peroxidase%2C cytosolic-like
Merged-NC_029681.1-16411257-1	NC_029681.1:16411075-16411440	+	28	-37130	rna-XM_025071921.1	1	NAC-T-4-1_peak_440		NC_029681.1	16411075	16411440	28	-	-	-	-	gene-LOC112491010	product=SKP1-like protein 7
Merged-NC_029681.1-22447949-1	NC_029681.1:22447771-22448128	+	28	-1775	rna-XM_025071343.1	1	NAC-T-4-1_peak_471		NC_029681.1	22447771	22448128	28	-	-	-	-	gene-LOC107414419	product=phosphoglucomutase%2C chloroplastic-like
Merged-NW_015453400.1-427881-1	NW_015453400.1:427705-428057	+	28	-45840	rna-XM_016044762.1	2		NAC-T-4-2_peak_805	-	-	-	-	NW_015453400.1	427705	428057	28	gene-LOC107433475	product=14 kDa proline-rich protein DC2.15
Merged-NW_015453414.1-79624-1	NW_015453414.1:79435-79813	+	28	-585	rna-XM_016045275.2	2		NAC-T-4-2_peak_816	-	-	-	-	NW_015453414.1	79435	79813	28	gene-LOC107433891	product=indole-3-glycerol phosphate synthase%2C chloroplastic-like
Merged-NC_029686.1-19336657-1	NC_029686.1:19336477-19336837	+	28	508	rna-XM_016035584.2	2		NAC-T-4-2_peak_575	-	-	-	-	NC_029686.1	19336477	19336837	28	gene-LOC107425575	product=UDP-glucuronate:xylan alpha-glucuronosyltransferase 1%2C transcript variant X2
Merged-NC_029682.1-25137783-1	NC_029682.1:25137533-25138034	+	28	1219	rna-XR_003055714.1	2		NAC-T-4-2_peak_297	-	-	-	-	NC_029682.1	25137533	25138034	28
Merged-NC_029679.1-1443333-1	NC_029679.1:1443169-1443498	+	28	5574	rna-XM_016028566.2	1	NAC-T-4-1_peak_11		NC_029679.1	1443169	1443498	28	-	-	-	-	gene-LOC107419736	product=uncharacterized LOC107419736
Merged-NC_029687.1-6186465-1	NC_029687.1:6186175-6186756	+	28	8855	rna-XM_016036813.2	2		NAC-T-4-2_peak_605	-	-	-	-	NC_029687.1	6186175	6186756	28	gene-LOC107426592	product=60S ribosomal protein L13a-4-like
Merged-NC_029679.1-13177719-1	NC_029679.1:13177502-13177937	+	28	-19344	rna-XM_016028273.2	1	NAC-T-4-1_peak_71		NC_029679.1	13177502	13177937	28	-	-	-	-	gene-LOC107419529	product=uncharacterized LOC107419529
Merged-NC_029683.1-373250-1	NC_029683.1:373061-373439	+	28	-273	rna-XM_016026056.1	2		NAC-T-4-2_peak_314	-	-	-	-	NC_029683.1	373061	373439	28	gene-LOC107417441	product=protein BPS1%2C chloroplastic-like
Merged-NC_029679.1-39286015-1	NC_029679.1:39285694-39286337	+	28	-485	rna-XM_016012123.2	1	NAC-T-4-1_peak_227		NC_029679.1	39285694	39286337	28	-	-	-	-	gene-LOC107405108	product=sulfite exporter TauE/SafE family protein 3-like
Merged-NW_015453893.1-14877-1	NW_015453893.1:14700-15054	+	28	797	rna-XR_003054160.1	1	NAC-T-4-1_peak_1814		NW_015453893.1	14700	15054	28	-	-	-	-
Merged-NC_029680.1-19026579-1	NC_029680.1:19026419-19026739	+	28	15763	rna-XM_025070928.1	2		NAC-T-4-2_peak_165	-	-	-	-	NC_029680.1	19026419	19026739	28	gene-LOC112490694	product=probable beta-1%2C4-xylosyltransferase IRX14
Merged-NC_029686.1-439443-1	NC_029686.1:439012-439874	+	28	-2291	rna-XM_016033216.2	1	NAC-T-4-1_peak_1022		NC_029686.1	439012	439874	28	-	-	-	-	gene-LOC107423631	product=dof zinc finger protein DOF2.5%2C transcript variant X1
Merged-NC_029679.1-20973694-1	NC_029679.1:20973320-20974068	+	28	14379	rna-XM_025074920.1	1	NAC-T-4-1_peak_122		NC_029679.1	20973320	20974068	28	-	-	-	-	gene-LOC107424690	product=protein SMG7L%2C transcript variant X3
Merged-NC_029681.1-17433701-1	NC_029681.1:17433453-17433949	+	28	1504	rna-XM_016021942.2	1	NAC-T-4-1_peak_450		NC_029681.1	17433453	17433949	28	-	-	-	-	gene-LOC107413888	product=putative Myb family transcription factor At1g14600
Merged-NC_029689.1-15696482-1	NC_029689.1:15696295-15696670	+	28	5498	rna-XM_016041989.2	1	NAC-T-4-1_peak_1515		NC_029689.1	15696295	15696670	28	-	-	-	-	gene-LOC107431107	product=vesicle transport protein GOT1-like
Merged-NC_029683.1-20534750-1	NC_029683.1:20534365-20535135	+	28	-28544	rna-XM_016027785.1	1	NAC-T-4-1_peak_735		NC_029683.1	20534365	20535135	28	-	-	-	-	gene-LOC107419064	product=aspartic proteinase nepenthesin-2-like
Merged-NC_029679.1-16762936-1	NC_029679.1:16762640-16763233	+	28	-494	rna-XM_016031534.2	2		NAC-T-4-2_peak_46	-	-	-	-	NC_029679.1	16762640	16763233	28	gene-LOC107422122	product=endonuclease 1-like
Merged-NC_029684.1-20137049-1	NC_029684.1:20136867-20137231	+	28	-54677	rna-XM_016030694.2	1	NAC-T-4-1_peak_890		NC_029684.1	20136867	20137231	28	-	-	-	-	gene-LOC107421446	product=protein DMR6-LIKE OXYGENASE 1-like
Merged-NC_029690.1-8351743-1	NC_029690.1:8351449-8352038	+	28	889	rna-XM_025066706.1	1	NAC-T-4-1_peak_1568		NC_029690.1	8351449	8352038	28	-	-	-	-	gene-LOC107432553	product=uncharacterized LOC107432553%2C transcript variant X2
Merged-NC_029684.1-25100638-1	NC_029684.1:25100391-25100885	+	28	-2836	rna-XM_025075035.1	2		NAC-T-4-2_peak_455	-	-	-	-	NC_029684.1	25100391	25100885	28	gene-LOC107421741	product=uncharacterized LOC107421741%2C transcript variant X1
Merged-NC_029689.1-3850216-1	NC_029689.1:3849933-3850500	+	28	3604	rna-TRNAA-AGC-6	1	NAC-T-4-1_peak_1447		NC_029689.1	3849933	3850500	28	-	-	-	-
Merged-NW_015457832.1-377-1	NW_015457832.1:193-562	+	28	983	rna-XM_016017447.1	1	NAC-T-4-1_peak_1901		NW_015457832.1	193	562	28	-	-	-	-	gene-LOC107410033	product=homeobox-leucine zipper protein ATHB-15-like
Merged-NC_029680.1-6515754-2	NC_029680.1:6515395-6516252	+	28	2983	gene-LOC107410773	1&2	NAC-T-4-1_peak_264	NAC-T-4-2_peak_133	NC_029680.1	6515395	6515771	25	NC_029680.1	6515598	6516252	31
Merged-NC_029685.1-27260864-1	NC_029685.1:27260587-27261141	+	28	-2454	rna-XM_025075944.1	1	NAC-T-4-1_peak_1018		NC_029685.1	27260587	27261141	28	-	-	-	-	gene-LOC107423558	product=uncharacterized LOC107423558%2C transcript variant X3
Merged-NC_029680.1-19846895-1	NC_029680.1:19846716-19847075	+	28	-254	rna-XM_025070363.1	1	NAC-T-4-1_peak_333		NC_029680.1	19846716	19847075	28	-	-	-	-	gene-LOC107411757	product=rab9 effector protein with kelch motifs-like%2C transcript variant X4
Merged-NC_029684.1-10861756-1	NC_029684.1:10861324-10862188	+	28	656	rna-XM_025074569.1	1	NAC-T-4-1_peak_823		NC_029684.1	10861324	10862188	28	-	-	-	-	gene-LOC107420996	product=probable eukaryotic translation initiation factor 5-1%2C transcript variant X3
Merged-NC_029679.1-20862968-1	NC_029679.1:20862784-20863153	+	28	5335	rna-XM_016034291.2	1	NAC-T-4-1_peak_121		NC_029679.1	20862784	20863153	28	-	-	-	-	gene-LOC107424471	product=protein RALF-like 19
Merged-NC_029688.1-2540452-1	NC_029688.1:2540278-2540627	+	28	-1923	rna-XM_025078494.1	2		NAC-T-4-2_peak_651	-	-	-	-	NC_029688.1	2540278	2540627	28	gene-LOC112493215	product=uncharacterized LOC112493215
Merged-NW_015454545.1-6191-1	NW_015454545.1:6032-6351	+	28	-2301	rna-XR_003054463.1	2		NAC-T-4-2_peak_941	-	-	-	-	NW_015454545.1	6032	6351	28
Merged-NC_029681.1-23282774-1	NC_029681.1:23282489-23283060	+	28	3658	rna-XM_016022672.2	1	NAC-T-4-1_peak_480		NC_029681.1	23282489	23283060	28	-	-	-	-	gene-LOC107414534	product=acidic endochitinase-like
Merged-NC_029686.1-13549710-1	NC_029686.1:13549526-13549895	+	28	3682	rna-XM_016035243.2	2		NAC-T-4-2_peak_557	-	-	-	-	NC_029686.1	13549526	13549895	28	gene-LOC107425275	product=transcription factor bHLH94-like%2C transcript variant X1
Merged-NW_015453441.1-190549-1	NW_015453441.1:190367-190732	+	28	-5906	rna-XM_025067418.1	2		NAC-T-4-2_peak_832	-	-	-	-	NW_015453441.1	190367	190732	28	gene-LOC107434281	product=prohibitin-1%2C mitochondrial-like%2C transcript variant X3
Merged-NW_015453557.1-99555-1	NW_015453557.1:99235-99875	+	28	-2425	rna-XM_016047319.2	1	NAC-T-4-1_peak_1734		NW_015453557.1	99235	99875	28	-	-	-	-	gene-LOC107435691	product=transducin beta-like protein 2
Merged-NC_029679.1-40568126-1	NC_029679.1:40567875-40568377	+	28	-2516	gene-LOC107405775	2		NAC-T-4-2_peak_110	-	-	-	-	NC_029679.1	40567875	40568377	28
Merged-NC_029689.1-6222433-1	NC_029689.1:6222270-6222597	+	28	9752	rna-XM_025079472.1	1	NAC-T-4-1_peak_1464		NC_029689.1	6222270	6222597	28	-	-	-	-	gene-LOC107430288	product=protein NETWORKED 3C-like
Merged-NC_029686.1-3307846-1	NC_029686.1:3307663-3308029	+	28	-7019	rna-XM_016033696.2	1	NAC-T-4-1_peak_1038		NC_029686.1	3307663	3308029	28	-	-	-	-	gene-LOC107424012	product=uncharacterized LOC107424012
Merged-NC_029683.1-2976884-1	NC_029683.1:2976659-2977109	+	28	1162	rna-XM_016026226.2	1	NAC-T-4-1_peak_634		NC_029683.1	2976659	2977109	28	-	-	-	-	gene-LOC107417614	product=transcription factor TCP20-like
Merged-NC_029689.1-2936551-1	NC_029689.1:2936385-2936717	+	28	-290	rna-XM_016040846.2	1	NAC-T-4-1_peak_1440		NC_029689.1	2936385	2936717	28	-	-	-	-	gene-LOC107430061	product=uncharacterized LOC107430061
Merged-NC_029684.1-3004095-1	NC_029684.1:3003936-3004255	+	28	3368	rna-XM_016028986.2	1	NAC-T-4-1_peak_788		NC_029684.1	3003936	3004255	28	-	-	-	-	gene-LOC107420114	product=ferrochelatase-2%2C chloroplastic
Merged-NC_029687.1-20860506-1	NC_029687.1:20860334-20860679	+	28	1272	gene-LOC107427596	1	NAC-T-4-1_peak_1282		NC_029687.1	20860334	20860679	28	-	-	-	-
Merged-NW_015453541.1-122882-1	NW_015453541.1:122690-123074	+	28	8506	rna-XM_016047126.2	1	NAC-T-4-1_peak_1731		NW_015453541.1	122690	123074	28	-	-	-	-	gene-LOC107435499	product=vacuolar protein 8
Merged-NC_029683.1-18353815-1	NC_029683.1:18353626-18354005	+	28	-9818	rna-XM_025074193.1	1	NAC-T-4-1_peak_724		NC_029683.1	18353626	18354005	28	-	-	-	-	gene-LOC112491758	product=protein DETOXIFICATION 13-like
Merged-NC_029685.1-5243421-1	NC_029685.1:5243195-5243648	+	28	42797	rna-XR_003056822.1	1	NAC-T-4-1_peak_935		NC_029685.1	5243195	5243648	28	-	-	-	-
Merged-NC_029679.1-4814885-2	NC_029679.1:4814540-4815287	+	27.5	7619	rna-XM_016019658.2	1&2	NAC-T-4-1_peak_24	NAC-T-4-2_peak_13	NC_029679.1	4814540	4815112	22	NC_029679.1	4814602	4815287	33	gene-LOC107411970	product=NAC domain-containing protein 73-like%2C transcript variant X1
Merged-NC_029690.1-4231235-2	NC_029690.1:4230922-4231644	+	27.5	-460	rna-XM_016043037.2	1&2	NAC-T-4-1_peak_1547	NAC-T-4-2_peak_757	NC_029690.1	4230922	4231644	13	NC_029690.1	4231019	4231356	42	gene-LOC107431980	product=peptidyl-prolyl cis-trans isomerase FKBP16-4%2C chloroplastic%2C transcript variant X1
Merged-NW_015453657.1-83883-2	NW_015453657.1:83709-84081	+	27.5	-234	rna-XM_016010792.2	1&2	NAC-T-4-1_peak_1765	NAC-T-4-2_peak_884	NW_015453657.1	83722	84081	24	NW_015453657.1	83709	84022	31	gene-LOC107403879	product=classical arabinogalactan protein 4-like
Merged-NC_029686.1-2095505-2	NC_029686.1:2095075-2096039	+	27.5	-9359	rna-XM_025076143.1	1&2	NAC-T-4-1_peak_1033	NAC-T-4-2_peak_522	NC_029686.1	2095075	2095771	28	NC_029686.1	2095137	2096039	27	gene-LOC107423858	product=probable L-gulonolactone oxidase 4%2C transcript variant X1
Merged-NC_029680.1-18134907-2	NC_029680.1:18134644-18135172	+	27.5	3205	rna-XM_016019181.2	1&2	NAC-T-4-1_peak_324	NAC-T-4-2_peak_160	NC_029680.1	18134644	18135166	34	NC_029680.1	18134648	18135172	21	gene-LOC107411574	product=non-specific lipid-transfer protein 1-like
Merged-NC_029679.1-19152308-1	NC_029679.1:19152115-19152502	+	27	-8586	rna-XM_016033550.2	1	NAC-T-4-1_peak_114		NC_029679.1	19152115	19152502	27	-	-	-	-	gene-LOC107423895	product=sphingolipid delta(4)-desaturase DES1-like
Merged-NC_029689.1-11075136-1	NC_029689.1:11074976-11075297	+	27	1674	rna-XM_016041468.1	1	NAC-T-4-1_peak_1486		NC_029689.1	11074976	11075297	27	-	-	-	-	gene-LOC107430605	product=RING-H2 finger protein ATL52
Merged-NC_029680.1-8468972-1	NC_029680.1:8468703-8469242	+	27	-905	rna-XM_016018551.2	1	NAC-T-4-1_peak_278		NC_029680.1	8468703	8469242	27	-	-	-	-	gene-LOC107411040	product=L-type lectin-domain containing receptor kinase IV.2-like
Merged-NC_029686.1-5901065-1	NC_029686.1:5900785-5901345	+	27	307	rna-XM_016034222.2	2		NAC-T-4-2_peak_531	-	-	-	-	NC_029686.1	5900785	5901345	27	gene-LOC107424416	product=protein FMP32%2C mitochondrial-like%2C transcript variant X6
Merged-NW_015455200.1-1851-1	NW_015455200.1:1576-2127	+	27	1844	rna-XR_003054535.1	2		NAC-T-4-2_peak_946	-	-	-	-	NW_015455200.1	1576	2127	27
Merged-NC_029685.1-7805734-1	NC_029685.1:7805499-7805970	+	27	15361	rna-XM_016031554.2	1	NAC-T-4-1_peak_944		NC_029685.1	7805499	7805970	27	-	-	-	-	gene-LOC107422146	product=organ-specific protein P4-like
Merged-NC_029685.1-17870808-1	NC_029685.1:17870613-17871004	+	27	-1175	rna-XR_001581915.2	2		NAC-T-4-2_peak_498	-	-	-	-	NC_029685.1	17870613	17871004	27
Merged-NC_029690.1-10928984-1	NC_029690.1:10928810-10929158	+	27	3147	rna-XM_025079536.1	1	NAC-T-4-1_peak_1579		NC_029690.1	10928810	10929158	27	-	-	-	-	gene-LOC107432805	product=type I inositol polyphosphate 5-phosphatase 8
Merged-NC_029682.1-14747692-1	NC_029682.1:14747501-14747883	+	27	-14760	rna-XM_016025003.2	1	NAC-T-4-1_peak_558		NC_029682.1	14747501	14747883	27	-	-	-	-	gene-LOC107416516	product=E3 SUMO-protein ligase SIZ1-like%2C transcript variant X2
Merged-NC_029683.1-21557063-1	NC_029683.1:21556905-21557221	+	27	-45788	rna-XM_016027806.2	2		NAC-T-4-2_peak_362	-	-	-	-	NC_029683.1	21556905	21557221	27	gene-LOC107419077	product=squamosa promoter-binding-like protein 6
Merged-NC_029681.1-1581988-1	NC_029681.1:1581793-1582184	+	27	-12783	gene-LOC107412834	2		NAC-T-4-2_peak_192	-	-	-	-	NC_029681.1	1581793	1582184	27
Merged-NC_029687.1-6602733-1	NC_029687.1:6602448-6603019	+	27	1779	rna-XM_016036959.2	1	NAC-T-4-1_peak_1203		NC_029687.1	6602448	6603019	27	-	-	-	-	gene-LOC107426712	product=probable methionine--tRNA ligase
Merged-NC_029683.1-23539541-1	NC_029683.1:23539358-23539724	+	27	1256	rna-XR_003056190.1	1	NAC-T-4-1_peak_749		NC_029683.1	23539358	23539724	27	-	-	-	-
Merged-NC_029683.1-16768097-1	NC_029683.1:16767909-16768286	+	27	-14434	gene-LOC112491754	2		NAC-T-4-2_peak_349	-	-	-	-	NC_029683.1	16767909	16768286	27
Merged-NC_029683.1-4905483-1	NC_029683.1:4905310-4905656	+	27	190	rna-XM_025073840.1	1	NAC-T-4-1_peak_641		NC_029683.1	4905310	4905656	27	-	-	-	-	gene-LOC107417866	product=protein REVEILLE 7-like%2C transcript variant X2
Merged-NC_029681.1-2294105-2	NC_029681.1:2293841-2294429	+	27	18564	rna-XM_016020745.2	1&2	NAC-T-4-1_peak_376	NAC-T-4-2_peak_193	NC_029681.1	2293841	2294429	41	NC_029681.1	2293857	2294294	13	gene-LOC107412915	product=uncharacterized LOC107412915
Merged-NW_015453808.1-50399-1	NW_015453808.1:50227-50572	+	27	-29093	rna-XM_016011862.2	2		NAC-T-4-2_peak_906	-	-	-	-	NW_015453808.1	50227	50572	27	gene-LOC107404866	product=protein TIFY 4B%2C transcript variant X2
Merged-NW_015453738.1-47065-2	NW_015453738.1:46738-47331	+	27	1606	rna-XM_016011336.2	1&2	NAC-T-4-1_peak_1784	NAC-T-4-2_peak_899	NW_015453738.1	47014	47331	39	NW_015453738.1	46738	47180	15	gene-LOC107404388	product=beta-D-glucosyl crocetin beta-1%2C6-glucosyltransferase-like
Merged-NC_029687.1-8173380-2	NC_029687.1:8173148-8173637	+	27	-2199	rna-XM_016036934.2	1&2	NAC-T-4-1_peak_1215	NAC-T-4-2_peak_611	NC_029687.1	8173240	8173637	31	NC_029687.1	8173148	8173496	23	gene-LOC107426694	product=zinc finger CCCH domain-containing protein 19
Merged-NC_029686.1-20102505-1	NC_029686.1:20102189-20102822	+	27	11367	rna-XM_025076423.1	2		NAC-T-4-2_peak_578	-	-	-	-	NC_029686.1	20102189	20102822	27	gene-LOC112492555	product=uncharacterized LOC112492555
Merged-NC_029686.1-9594365-1	NC_029686.1:9594168-9594563	+	27	-5767	gene-LOC107424891	1	NAC-T-4-1_peak_1072		NC_029686.1	9594168	9594563	27	-	-	-	-
Merged-NC_029680.1-10656261-2	NC_029680.1:10655946-10656608	+	27	5390	rna-XM_025071046.1	1&2	NAC-T-4-1_peak_292	NAC-T-4-2_peak_143	NC_029680.1	10655946	10656383	41	NC_029680.1	10656110	10656608	13	gene-LOC107411131	product=uncharacterized LOC107411131%2C transcript variant X4
Merged-NW_015454094.1-31342-1	NW_015454094.1:31174-31511	+	27	4374	rna-XM_016013202.2	2		NAC-T-4-2_peak_934	-	-	-	-	NW_015454094.1	31174	31511	27	gene-LOC107406107	product=scarecrow-like protein 1%2C transcript variant X1
Merged-NC_029682.1-13294416-1	NC_029682.1:13294245-13294588	+	27	-29	rna-XM_016024874.2	1	NAC-T-4-1_peak_553		NC_029682.1	13294245	13294588	27	-	-	-	-	gene-LOC107416387	product=protein C2-DOMAIN ABA-RELATED 3-like
Merged-NC_029684.1-18794544-1	NC_029684.1:18794319-18794770	+	27	-452	rna-XM_016030603.1	2		NAC-T-4-2_peak_442	-	-	-	-	NC_029684.1	18794319	18794770	27	gene-LOC107421374	product=uncharacterized mitochondrial protein AtMg00810-like
Merged-NC_029683.1-9790605-1	NC_029683.1:9790367-9790844	+	27	8388	rna-XM_016027043.2	2		NAC-T-4-2_peak_325	-	-	-	-	NC_029683.1	9790367	9790844	27	gene-LOC107418355	product=serine/threonine-protein kinase ATM
Merged-NC_029681.1-16374879-1	NC_029681.1:16374519-16375239	+	27	1730	rna-XM_025072252.1	1	NAC-T-4-1_peak_439		NC_029681.1	16374519	16375239	27	-	-	-	-	gene-LOC107413830	product=ras-related protein RABF1%2C transcript variant X2
Merged-NC_029680.1-27413755-1	NC_029680.1:27413512-27413999	+	27	-4465	rna-XM_016020487.2	1	NAC-T-4-1_peak_367		NC_029680.1	27413512	27413999	27	-	-	-	-	gene-LOC107412673	product=G-type lectin S-receptor-like serine/threonine-protein kinase RLK1
Merged-NC_029688.1-20013813-1	NC_029688.1:20013623-20014003	+	27	-1784	rna-XM_016040386.2	2		NAC-T-4-2_peak_705	-	-	-	-	NC_029688.1	20013623	20014003	27	gene-LOC107429659	product=uncharacterized lipoprotein syc1174_c-like%2C transcript variant X1
Merged-NW_015453649.1-74933-1	NW_015453649.1:74745-75122	+	27	3070	rna-XM_016010708.2	2		NAC-T-4-2_peak_883	-	-	-	-	NW_015453649.1	74745	75122	27	gene-LOC107403796	product=microtubule-associated protein 1B%2C transcript variant X1
Merged-NC_029684.1-1874386-1	NC_029684.1:1874147-1874626	+	27	3291	rna-XR_001581647.2	1	NAC-T-4-1_peak_786		NC_029684.1	1874147	1874626	27	-	-	-	-
Merged-NW_015455486.1-3263-1	NW_015455486.1:3023-3504	+	27	1969	rna-XM_016015827.2	1	NAC-T-4-1_peak_1876		NW_015455486.1	3023	3504	27	-	-	-	-	gene-LOC107408433	product=putative disease resistance RPP13-like protein 1
Merged-NC_029679.1-24665995-1	NC_029679.1:24665740-24666251	+	27	-38346	gene-LOC107425845	1	NAC-T-4-1_peak_151		NC_029679.1	24665740	24666251	27	-	-	-	-
Merged-NC_029684.1-7075862-1	NC_029684.1:7075698-7076026	+	27	-500	rna-XM_016029662.1	1	NAC-T-4-1_peak_810		NC_029684.1	7075698	7076026	27	-	-	-	-	gene-LOC107420651	product=uncharacterized LOC107420651
Merged-NC_029680.1-9445300-1	NC_029680.1:9445121-9445479	+	27	-5900	rna-XM_016018585.2	1	NAC-T-4-1_peak_285		NC_029680.1	9445121	9445479	27	-	-	-	-	gene-LOC107411075	product=CLAVATA3/ESR (CLE)-related protein 46
Merged-NC_029683.1-22115909-1	NC_029683.1:22115661-22116158	+	27	2255	rna-XM_016027830.2	1	NAC-T-4-1_peak_741		NC_029683.1	22115661	22116158	27	-	-	-	-	gene-LOC107419097	product=PLASMODESMATA CALLOSE-BINDING PROTEIN 3
Merged-NC_029684.1-8016428-1	NC_029684.1:8016065-8016791	+	27	28614	gene-LOC112492060	2		NAC-T-4-2_peak_409	-	-	-	-	NC_029684.1	8016065	8016791	27
Merged-NC_029685.1-6755325-1	NC_029685.1:6755149-6755502	+	27	997	rna-XM_025075677.1	2		NAC-T-4-2_peak_470	-	-	-	-	NC_029685.1	6755149	6755502	27	gene-LOC107422083	product=vesicle transport protein GOT1-like%2C transcript variant X1
Merged-NC_029684.1-762178-1	NC_029684.1:761912-762444	+	27	1830	rna-XM_016028758.2	2		NAC-T-4-2_peak_384	-	-	-	-	NC_029684.1	761912	762444	27	gene-LOC107419918	product=protein GLUTAMINE DUMPER 5
Merged-NW_015454281.1-18560-1	NW_015454281.1:18356-18765	+	27	-7000	rna-XM_016013736.2	1	NAC-T-4-1_peak_1851		NW_015454281.1	18356	18765	27	-	-	-	-	gene-LOC107406593	product=surfeit locus protein 6 homolog
Merged-NC_029690.1-175721-1	NC_029690.1:175489-175954	+	27	-4950	rna-XM_016042484.2	1	NAC-T-4-1_peak_1533		NC_029690.1	175489	175954	27	-	-	-	-	gene-LOC107431540	product=cytochrome P450 94B3
Merged-NC_029679.1-32697818-1	NC_029679.1:32697639-32697997	+	27	-5006	gene-LOC107431104	2		NAC-T-4-2_peak_97	-	-	-	-	NC_029679.1	32697639	32697997	27
Merged-NC_029686.1-16741013-1	NC_029686.1:16740751-16741276	+	27	-4225	rna-XM_016035478.2	1	NAC-T-4-1_peak_1114		NC_029686.1	16740751	16741276	27	-	-	-	-	gene-LOC107425479	product=cytochrome P450 78A7-like
Merged-NC_029680.1-10543161-1	NC_029680.1:10542920-10543402	+	27	-1803	rna-XM_016018680.2	1	NAC-T-4-1_peak_290		NC_029680.1	10542920	10543402	27	-	-	-	-	gene-LOC107411148	product=uncharacterized LOC107411148
Merged-NC_029679.1-12367583-1	NC_029679.1:12367423-12367744	+	27	2861	rna-XM_025074314.1	2		NAC-T-4-2_peak_32	-	-	-	-	NC_029679.1	12367423	12367744	27	gene-LOC107421040	product=E3 ubiquitin-protein ligase XBAT32%2C transcript variant X2
Merged-NC_029684.1-19026908-1	NC_029684.1:19026539-19027277	+	27	-2443	rna-XM_025074795.1	1	NAC-T-4-1_peak_881		NC_029684.1	19026539	19027277	27	-	-	-	-	gene-LOC107421393	product=sucrose transport protein SUC4%2C transcript variant X2
Merged-NC_029682.1-25965858-1	NC_029682.1:25965674-25966042	+	27	154542	rna-XM_016025808.1	2		NAC-T-4-2_peak_299	-	-	-	-	NC_029682.1	25965674	25966042	27	gene-LOC107417212	product=anthocyanidin 3-O-glucosyltransferase 2-like
Merged-NC_029679.1-11164387-1	NC_029679.1:11164225-11164549	+	27	14702	rna-XM_025067233.1	1	NAC-T-4-1_peak_65		NC_029679.1	11164225	11164549	27	-	-	-	-	gene-LOC112489139	product=probable LRR receptor-like serine/threonine-protein kinase At1g56140
Merged-NC_029680.1-2214435-1	NC_029680.1:2214216-2214654	+	27	445	rna-XM_016017836.2	1	NAC-T-4-1_peak_255		NC_029680.1	2214216	2214654	27	-	-	-	-	gene-LOC107410410	product=probable serine/threonine-protein kinase PBL3
Merged-NC_029685.1-18380285-1	NC_029685.1:18380012-18380558	+	27	-6218	rna-XM_016032382.2	1	NAC-T-4-1_peak_989		NC_029685.1	18380012	18380558	27	-	-	-	-	gene-LOC107422875	product=ethylene-responsive transcription factor ERF098-like
Merged-NC_029680.1-9038331-1	NC_029680.1:9038106-9038556	+	27	-19916	rna-XM_016018560.1	1	NAC-T-4-1_peak_282		NC_029680.1	9038106	9038556	27	-	-	-	-	gene-LOC107411048	product=uncharacterized LOC107411048
Merged-NC_029687.1-23178751-1	NC_029687.1:23178397-23179106	+	27	-109	rna-XM_016038194.1	1	NAC-T-4-1_peak_1294		NC_029687.1	23178397	23179106	27	-	-	-	-	gene-LOC107427800	product=NAC domain-containing protein 83-like
Merged-NC_029679.1-42075580-1	NC_029679.1:42075408-42075752	+	27	289	rna-XM_025068280.1	2		NAC-T-4-2_peak_115	-	-	-	-	NC_029679.1	42075408	42075752	27	gene-LOC107408680	product=protein RAE1%2C transcript variant X1
Merged-NC_029684.1-3695339-1	NC_029684.1:3695180-3695498	+	27	3151	rna-XM_016029151.2	2		NAC-T-4-2_peak_395	-	-	-	-	NC_029684.1	3695180	3695498	27	gene-LOC107420253	product=uncharacterized LOC107420253
Merged-NC_029681.1-14887928-1	NC_029681.1:14887664-14888193	+	27	-20860	rna-XM_016021842.2	1	NAC-T-4-1_peak_431		NC_029681.1	14887664	14888193	27	-	-	-	-	gene-LOC107413798	product=7-deoxyloganetic acid glucosyltransferase-like
Merged-NW_015453414.1-309855-1	NW_015453414.1:309687-310024	+	27	-3385	rna-XM_016045245.2	2		NAC-T-4-2_peak_818	-	-	-	-	NW_015453414.1	309687	310024	27	gene-LOC107433869	product=pentatricopeptide repeat-containing protein At4g26680%2C mitochondrial-like%2C transcript variant X1
Merged-NW_015453620.1-111176-1	NW_015453620.1:111015-111338	+	27	-1310	rna-XM_016010433.2	2		NAC-T-4-2_peak_879	-	-	-	-	NW_015453620.1	111015	111338	27	gene-LOC107403528	product=probable beta-1%2C4-xylosyltransferase IRX14
Merged-NC_029684.1-15743645-1	NC_029684.1:15743484-15743806	+	27	-15678	rna-XM_016030477.2	2		NAC-T-4-2_peak_434	-	-	-	-	NC_029684.1	15743484	15743806	27	gene-LOC107421271	product=lysine histidine transporter-like 5
Merged-NC_029689.1-5041932-2	NC_029689.1:5041670-5042204	+	27	14423	rna-XM_016041088.2	1&2	NAC-T-4-1_peak_1455	NAC-T-4-2_peak_717	NC_029689.1	5041670	5042090	25	NC_029689.1	5041767	5042204	29	gene-LOC107430263	product=peroxisomal acyl-coenzyme A oxidase 1-like
Merged-NC_029682.1-28777446-1	NC_029682.1:28777274-28777618	+	27	-10155	rna-XM_016025942.2	1	NAC-T-4-1_peak_616		NC_029682.1	28777274	28777618	27	-	-	-	-	gene-LOC107417327	product=cyclin-dependent kinase D-3-like%2C transcript variant X1
Merged-NC_029683.1-16667021-1	NC_029683.1:16666727-16667315	+	27	31310	rna-XM_016027586.2	1	NAC-T-4-1_peak_709		NC_029683.1	16666727	16667315	27	-	-	-	-	gene-LOC107418892	product=zinc finger BED domain-containing protein DAYSLEEPER%2C transcript variant X2
Merged-NC_029689.1-3016031-1	NC_029689.1:3015726-3016337	+	27	-2514	gene-LOC107430079	1	NAC-T-4-1_peak_1441		NC_029689.1	3015726	3016337	27	-	-	-	-
Merged-NC_029683.1-17002689-1	NC_029683.1:17002487-17002892	+	27	-979	rna-XM_016027566.1	2		NAC-T-4-2_peak_351	-	-	-	-	NC_029683.1	17002487	17002892	27	gene-LOC107418881	product=protein DETOXIFICATION 14-like
Merged-NC_029679.1-9658367-1	NC_029679.1:9658191-9658544	+	27	-1691	rna-XM_016025799.2	1	NAC-T-4-1_peak_58		NC_029679.1	9658191	9658544	27	-	-	-	-	gene-LOC107417200	product=cytochrome c oxidase assembly protein COX15
Merged-NC_029688.1-18292430-1	NC_029688.1:18292269-18292591	+	27	155	rna-XM_016040107.2	1	NAC-T-4-1_peak_1408		NC_029688.1	18292269	18292591	27	-	-	-	-	gene-LOC107429428	product=ACD11 homolog protein
Merged-NC_029684.1-13880762-1	NC_029684.1:13880537-13880987	+	27	4821	rna-XM_016030411.2	2		NAC-T-4-2_peak_429	-	-	-	-	NC_029684.1	13880537	13880987	27	gene-LOC107421222	product=boron transporter 4
Merged-NC_029684.1-11836799-1	NC_029684.1:11836637-11836962	+	27	611	rna-XM_016030245.2	2		NAC-T-4-2_peak_417	-	-	-	-	NC_029684.1	11836637	11836962	27	gene-LOC107421092	product=aldehyde dehydrogenase family 3 member H1%2C transcript variant X2
Merged-NC_029681.1-8190966-2	NC_029681.1:8190464-8191425	+	27	7637	rna-XM_016021419.2	1&2	NAC-T-4-1_peak_396	NAC-T-4-2_peak_209	NC_029681.1	8190464	8191031	20	NC_029681.1	8190947	8191425	34	gene-LOC107413463	product=cucumisin-like
Merged-NC_029688.1-4362542-1	NC_029688.1:4362248-4362837	+	27	-477	rna-XM_016039067.2	2		NAC-T-4-2_peak_657	-	-	-	-	NC_029688.1	4362248	4362837	27	gene-LOC107428521	product=protein SIEVE ELEMENT OCCLUSION B-like
Merged-NC_029686.1-10231052-1	NC_029686.1:10230867-10231238	+	27	4594	rna-XM_025076373.1	1	NAC-T-4-1_peak_1080		NC_029686.1	10230867	10231238	27	-	-	-	-	gene-LOC107424912	product=formin-like protein 6
Merged-NC_029682.1-8848963-1	NC_029682.1:8848799-8849128	+	27	1177	rna-XM_016024448.2	1	NAC-T-4-1_peak_529		NC_029682.1	8848799	8849128	27	-	-	-	-	gene-LOC107415997	product=NAC domain-containing protein 86
Merged-NC_029680.1-27250487-1	NC_029680.1:27250285-27250690	+	27	-2444	rna-XR_003054718.1	2		NAC-T-4-2_peak_191	-	-	-	-	NC_029680.1	27250285	27250690	27
Merged-NC_029689.1-9392316-1	NC_029689.1:9392157-9392475	+	27	-5773	rna-XM_025078762.1	2		NAC-T-4-2_peak_728	-	-	-	-	NC_029689.1	9392157	9392475	27	gene-LOC107430421	product=uncharacterized LOC107430421
Merged-NC_029686.1-561508-1	NC_029686.1:561322-561694	+	27	-4776	rna-XM_016033303.1	1	NAC-T-4-1_peak_1023		NC_029686.1	561322	561694	27	-	-	-	-	gene-LOC107423691	product=CDPK-related kinase 3
Merged-NC_029682.1-24012082-2	NC_029682.1:24011826-24012346	+	27	-16347	rna-XM_016025768.2	1&2	NAC-T-4-1_peak_595	NAC-T-4-2_peak_296	NC_029682.1	24012016	24012346	30	NC_029682.1	24011826	24012141	24	gene-LOC107417177	product=protein trichome birefringence-like 39
Merged-NC_029681.1-2655364-1	NC_029681.1:2655136-2655593	+	27	1161	rna-XM_025071478.1	1	NAC-T-4-1_peak_377		NC_029681.1	2655136	2655593	27	-	-	-	-	gene-LOC107412925	product=putative calcium-transporting ATPase 13%2C plasma membrane-type
Merged-NC_029685.1-140523-1	NC_029685.1:140361-140685	+	27	9075	rna-XM_016031090.2	1	NAC-T-4-1_peak_914		NC_029685.1	140361	140685	27	-	-	-	-	gene-LOC107421776	product=crossover junction endonuclease EME1B%2C transcript variant X1
Merged-NC_029681.1-21316574-2	NC_029681.1:21316402-21316754	+	27	3381	rna-XM_016022420.2	1&2	NAC-T-4-1_peak_466	NAC-T-4-2_peak_234	NC_029681.1	21316402	21316719	23	NC_029681.1	21316423	21316754	31	gene-LOC107414306	product=heat shock 22 kDa protein%2C mitochondrial-like%2C transcript variant X2
Merged-NC_029686.1-5872257-1	NC_029686.1:5872034-5872480	+	27	-2870	rna-XM_016034125.2	1	NAC-T-4-1_peak_1053		NC_029686.1	5872034	5872480	27	-	-	-	-	gene-LOC107424345	product=AT-rich interactive domain-containing protein 3-like%2C transcript variant X2
Merged-NC_029690.1-16393016-1	NC_029690.1:16392829-16393204	+	27	-70238	rna-XM_016044332.2	2		NAC-T-4-2_peak_785	-	-	-	-	NC_029690.1	16392829	16393204	27	gene-LOC107433085	product=protein PHLOEM PROTEIN 2-LIKE A9-like
Merged-NC_029682.1-27823063-1	NC_029682.1:27822896-27823231	+	27	-114668	rna-XM_016025917.2	2		NAC-T-4-2_peak_306	-	-	-	-	NC_029682.1	27822896	27823231	27	gene-LOC107417302	product=E3 ubiquitin-protein ligase RMA1H1
Merged-NC_029683.1-12058312-2	NC_029683.1:12058086-12058579	+	26.5	6314	rna-XM_016027273.2	1&2	NAC-T-4-1_peak_688	NAC-T-4-2_peak_333	NC_029683.1	12058154	12058579	29	NC_029683.1	12058086	12058432	24	gene-LOC107418570	product=uncharacterized LOC107418570%2C transcript variant X1
Merged-NC_029681.1-8647291-2	NC_029681.1:8647058-8647509	+	26.5	-306	rna-XM_016021438.2	1&2	NAC-T-4-1_peak_398	NAC-T-4-2_peak_210	NC_029681.1	8647058	8647431	32	NC_029681.1	8647167	8647509	21	gene-LOC107413482	product=heat shock cognate 70 kDa protein 2-like%2C transcript variant X2
Merged-NC_029679.1-21460956-2	NC_029679.1:21460472-21461263	+	26.5	17635	rna-XM_025076202.1	1&2	NAC-T-4-1_peak_127	NAC-T-4-2_peak_60	NC_029679.1	21460472	21461263	32	NC_029679.1	21460850	21461239	21	gene-LOC107425248	product=protein FRIGIDA-ESSENTIAL 1%2C transcript variant X3
Merged-NW_015453397.1-222281-2	NW_015453397.1:222015-222489	+	26.5	-1757	rna-XM_025067013.1	1&2	NAC-T-4-1_peak_1612	NAC-T-4-2_peak_796	NW_015453397.1	222134	222488	32	NW_015453397.1	222015	222489	21	gene-LOC112489059	product=beta-glucosidase BoGH3B-like
Merged-NC_029681.1-21340734-1	NC_029681.1:21340567-21340902	+	26	1388	rna-XM_016022449.2	1	NAC-T-4-1_peak_467		NC_029681.1	21340567	21340902	26	-	-	-	-	gene-LOC107414340	product=E3 ubiquitin protein ligase RIN2-like%2C transcript variant X1
Merged-NC_029687.1-16715065-1	NC_029687.1:16714834-16715297	+	26	15979	rna-XM_016037619.1	1	NAC-T-4-1_peak_1260		NC_029687.1	16714834	16715297	26	-	-	-	-	gene-LOC107427246	product=cytochrome P450 87A3-like
Merged-NC_029679.1-1957223-1	NC_029679.1:1957044-1957403	+	26	-1129	rna-XM_016031491.2	2		NAC-T-4-2_peak_4	-	-	-	-	NC_029679.1	1957044	1957403	26	gene-LOC107422064	product=SURP and G-patch domain-containing protein 1-like protein
Merged-NW_015454049.1-21353-1	NW_015454049.1:21159-21548	+	26	-732	gene-LOC107405924	2		NAC-T-4-2_peak_930	-	-	-	-	NW_015454049.1	21159	21548	26
Merged-NW_015453414.1-240216-1	NW_015453414.1:239977-240456	+	26	-438	rna-XM_016045295.2	2		NAC-T-4-2_peak_817	-	-	-	-	NW_015453414.1	239977	240456	26	gene-LOC107433903	product=alpha-1%2C6-mannosyl-glycoprotein 2-beta-N-acetylglucosaminyltransferase-like%2C transcript variant X2
Merged-NC_029684.1-7160379-1	NC_029684.1:7160207-7160552	+	26	88	rna-XM_025074420.1	1	NAC-T-4-1_peak_812		NC_029684.1	7160207	7160552	26	-	-	-	-	gene-LOC107420670	product=rhomboid-like protein 11%2C chloroplastic%2C transcript variant X2
Merged-NC_029686.1-20094556-1	NC_029686.1:20094398-20094714	+	26	3418	rna-XM_025076423.1	1	NAC-T-4-1_peak_1136		NC_029686.1	20094398	20094714	26	-	-	-	-	gene-LOC112492555	product=uncharacterized LOC112492555
Merged-NC_029684.1-14186832-1	NC_029684.1:14186539-14187125	+	26	3153	gene-LOC107421220	2		NAC-T-4-2_peak_432	-	-	-	-	NC_029684.1	14186539	14187125	26
Merged-NW_015453592.1-40504-1	NW_015453592.1:40331-40677	+	26	3929	rna-XM_016010164.2	2		NAC-T-4-2_peak_873	-	-	-	-	NW_015453592.1	40331	40677	26	gene-LOC107403293	product=UDP-glucose flavonoid 3-O-glucosyltransferase 7-like%2C transcript variant X1
Merged-NC_029683.1-21969114-1	NC_029683.1:21968760-21969468	+	26	-10345	rna-XM_016027820.2	1	NAC-T-4-1_peak_740		NC_029683.1	21968760	21969468	26	-	-	-	-	gene-LOC107419091	product=uncharacterized LOC107419091%2C transcript variant X1
Merged-NC_029687.1-2514063-1	NC_029687.1:2513899-2514227	+	26	989	rna-XM_016036172.2	2		NAC-T-4-2_peak_594	-	-	-	-	NC_029687.1	2513899	2514227	26	gene-LOC107426076	product=sister-chromatid cohesion protein 3
Merged-NC_029686.1-10086268-1	NC_029686.1:10086082-10086455	+	26	892	rna-XM_016034858.2	1	NAC-T-4-1_peak_1078		NC_029686.1	10086082	10086455	26	-	-	-	-	gene-LOC107424952	product=uncharacterized protein At2g23090
Merged-NC_029684.1-11546358-1	NC_029684.1:11546184-11546532	+	26	4548	rna-XR_001581745.2	1	NAC-T-4-1_peak_829		NC_029684.1	11546184	11546532	26	-	-	-	-
Merged-NC_029679.1-22257734-1	NC_029679.1:22257376-22258092	+	26	17608	rna-XM_016035359.1	1	NAC-T-4-1_peak_131		NC_029679.1	22257376	22258092	26	-	-	-	-	gene-LOC107425359	product=uncharacterized LOC107425359
Merged-NC_029680.1-11611975-1	NC_029680.1:11611783-11612167	+	26	-17340	rna-XM_016018769.2	1	NAC-T-4-1_peak_297		NC_029680.1	11611783	11612167	26	-	-	-	-	gene-LOC107411224	product=3-ketoacyl-CoA synthase 12-like
Merged-NC_029679.1-23105780-1	NC_029679.1:23105472-23106089	+	26	42267	rna-XM_025073123.1	2		NAC-T-4-2_peak_67	-	-	-	-	NC_029679.1	23105472	23106089	26	gene-LOC112491436	product=beta-glucosidase 13-like
Merged-NC_029683.1-6829053-1	NC_029683.1:6828735-6829372	+	26	-1748	rna-XM_016026703.2	1	NAC-T-4-1_peak_658		NC_029683.1	6828735	6829372	26	-	-	-	-	gene-LOC107418037	product=uncharacterized LOC107418037%2C transcript variant X1
Merged-NC_029685.1-4470994-1	NC_029685.1:4470771-4471217	+	26	-38677	rna-XM_025075799.1	1	NAC-T-4-1_peak_932		NC_029685.1	4470771	4471217	26	-	-	-	-	gene-LOC112492364	product=sesquiterpene synthase-like
Merged-NC_029688.1-5133574-1	NC_029688.1:5133360-5133788	+	26	-1238	rna-XM_016039116.1	1	NAC-T-4-1_peak_1337		NC_029688.1	5133360	5133788	26	-	-	-	-	gene-LOC107428565	product=uncharacterized protein At4g02000-like
Merged-NC_029681.1-8786683-1	NC_029681.1:8786500-8786866	+	26	3659	rna-XM_016021508.2	1	NAC-T-4-1_peak_402		NC_029681.1	8786500	8786866	26	-	-	-	-	gene-LOC107413535	product=uncharacterized LOC107413535
Merged-NC_029682.1-21198725-1	NC_029682.1:21198490-21198961	+	26	-14684	rna-XM_016025599.2	1	NAC-T-4-1_peak_579		NC_029682.1	21198490	21198961	26	-	-	-	-	gene-LOC107417044	product=vascular-related unknown protein 1
Merged-NC_029683.1-16490742-1	NC_029683.1:16490561-16490924	+	26	9851	rna-XM_025073587.1	1	NAC-T-4-1_peak_708		NC_029683.1	16490561	16490924	26	-	-	-	-	gene-LOC107418868	product=DENN domain and WD repeat-containing protein SCD1%2C transcript variant X4
Merged-NC_029679.1-38242422-1	NC_029679.1:38242197-38242647	+	26	2242	rna-XM_016010318.2	2		NAC-T-4-2_peak_106	-	-	-	-	NC_029679.1	38242197	38242647	26	gene-LOC107403430	product=developmentally-regulated G-protein 2
Merged-NC_029682.1-8883801-1	NC_029682.1:8883628-8883974	+	26	-845	rna-XM_016024441.2	2		NAC-T-4-2_peak_265	-	-	-	-	NC_029682.1	8883628	8883974	26	gene-LOC107415991	product=NDR1/HIN1-like protein 6
Merged-NC_029684.1-17792578-1	NC_029684.1:17792317-17792840	+	26	-29844	rna-XR_003056354.1	1	NAC-T-4-1_peak_873		NC_029684.1	17792317	17792840	26	-	-	-	-
Merged-NC_029688.1-11957083-1	NC_029688.1:11956771-11957395	+	26	31787	rna-XM_016039595.2	1	NAC-T-4-1_peak_1387		NC_029688.1	11956771	11957395	26	-	-	-	-	gene-LOC107428986	product=peptidyl-prolyl cis-trans isomerase CYP23
Merged-NC_029686.1-1821053-1	NC_029686.1:1820848-1821258	+	26	866	rna-XM_016033496.2	2		NAC-T-4-2_peak_520	-	-	-	-	NC_029686.1	1820848	1821258	26	gene-LOC107423850	product=transcription factor 25
Merged-NW_015456910.1-979-1	NW_015456910.1:744-1215	+	26	273	rna-XM_016016910.2	1	NAC-T-4-1_peak_1887		NW_015456910.1	744	1215	26	-	-	-	-	gene-LOC107409474	product=linoleate 9S-lipoxygenase 1-like
Merged-NC_029682.1-23376860-2	NC_029682.1:23376659-23377048	+	26	-976	rna-XM_016025750.2	1&2	NAC-T-4-1_peak_591	NAC-T-4-2_peak_295	NC_029682.1	23376659	23377038	24	NC_029682.1	23376696	23377048	28	gene-LOC107417165	product=protein LIGHT-DEPENDENT SHORT HYPOCOTYLS 10%2C transcript variant X2
Merged-NC_029683.1-10082679-1	NC_029683.1:10082496-10082863	+	26	-1872	gene-LOC107418371	1	NAC-T-4-1_peak_672		NC_029683.1	10082496	10082863	26	-	-	-	-
Merged-NC_029679.1-4318644-1	NC_029679.1:4318455-4318834	+	26	-2758	rna-XM_016018001.2	1	NAC-T-4-1_peak_23		NC_029679.1	4318455	4318834	26	-	-	-	-	gene-LOC107410557	product=dof zinc finger protein DOF1.5
Merged-NC_029688.1-3779609-1	NC_029688.1:3779360-3779859	+	26	-1476	rna-XM_016038948.1	2		NAC-T-4-2_peak_656	-	-	-	-	NC_029688.1	3779360	3779859	26	gene-LOC107428413	product=BAHD acyltransferase At5g47980-like
Merged-NC_029688.1-12394121-1	NC_029688.1:12393957-12394285	+	26	-3177	rna-XM_016039588.1	1	NAC-T-4-1_peak_1390		NC_029688.1	12393957	12394285	26	-	-	-	-	gene-LOC107428979	product=uncharacterized LOC107428979
Merged-NC_029684.1-20134597-1	NC_029684.1:20134337-20134857	+	26	-52225	rna-XM_016030694.2	1	NAC-T-4-1_peak_889		NC_029684.1	20134337	20134857	26	-	-	-	-	gene-LOC107421446	product=protein DMR6-LIKE OXYGENASE 1-like
Merged-NC_029688.1-10941524-1	NC_029688.1:10941264-10941784	+	26	11646	rna-XR_003057429.1	1	NAC-T-4-1_peak_1377		NC_029688.1	10941264	10941784	26	-	-	-	-
Merged-NC_029682.1-29942053-1	NC_029682.1:29941805-29942302	+	26	1615	rna-XM_016026020.2	1	NAC-T-4-1_peak_622		NC_029682.1	29941805	29942302	26	-	-	-	-	gene-LOC107417404	product=uncharacterized LOC107417404
Merged-NC_029688.1-4027091-1	NC_029688.1:4026862-4027320	+	26	-723	rna-XM_016039014.2	1	NAC-T-4-1_peak_1322		NC_029688.1	4026862	4027320	26	-	-	-	-	gene-LOC107428477	product=cytochrome P450 71A1
Merged-NC_029688.1-4597560-1	NC_029688.1:4597389-4597731	+	26	1675	rna-XM_016038983.2	1	NAC-T-4-1_peak_1333		NC_029688.1	4597389	4597731	26	-	-	-	-	gene-LOC107428455	product=mRNA-capping enzyme-like
Merged-NW_015456489.1-617-1	NW_015456489.1:430-805	+	26	610	rna-XM_016016659.2	2		NAC-T-4-2_peak_953	-	-	-	-	NW_015456489.1	430	805	26	gene-LOC107409226	product=uncharacterized LOC107409226
Merged-NC_029681.1-15221990-1	NC_029681.1:15221784-15222196	+	26	10343	rna-XM_016021853.2	2		NAC-T-4-2_peak_223	-	-	-	-	NC_029681.1	15221784	15222196	26	gene-LOC107413810	product=uncharacterized acetyltransferase At3g50280
Merged-NW_015454955.1-7173-1	NW_015454955.1:6966-7380	+	26	6872	rna-XM_016015123.2	1	NAC-T-4-1_peak_1867		NW_015454955.1	6966	7380	26	-	-	-	-	gene-LOC107407810	product=DDB1- and CUL4-associated factor 4-like
Merged-NC_029687.1-13041374-2	NC_029687.1:13041120-13041682	+	26	-9331	rna-XM_016037451.2	1&2	NAC-T-4-1_peak_1236	NAC-T-4-2_peak_621	NC_029687.1	13041120	13041574	15	NC_029687.1	13041120	13041682	37	gene-LOC107427105	product=basic form of pathogenesis-related protein 1-like
Merged-NC_029680.1-16945135-1	NC_029680.1:16944779-16945492	+	26	-106035	rna-XM_016019052.2	1	NAC-T-4-1_peak_316		NC_029680.1	16944779	16945492	26	-	-	-	-	gene-LOC107411464	product=SNF1-related protein kinase regulatory subunit beta-3
Merged-NC_029689.1-2329803-1	NC_029689.1:2329637-2329970	+	26	6992	rna-XM_016040792.2	1	NAC-T-4-1_peak_1436		NC_029689.1	2329637	2329970	26	-	-	-	-	gene-LOC107430012	product=phosphatidylinositol glycan anchor biosynthesis class U protein-like%2C transcript variant X3
Merged-NW_015454965.1-6008-1	NW_015454965.1:5588-6429	+	26	1017	rna-XM_016015133.1	1	NAC-T-4-1_peak_1868		NW_015454965.1	5588	6429	26	-	-	-	-	gene-LOC107407821	product=DUF724 domain-containing protein 3-like
Merged-NW_015456399.1-342-1	NW_015456399.1:182-502	+	26	335	rna-XM_016016599.1	2		NAC-T-4-2_peak_952	-	-	-	-	NW_015456399.1	182	502	26	gene-LOC107409163	product=polypyrimidine tract-binding protein homolog 3-like
Merged-NC_029682.1-2070119-1	NC_029682.1:2069950-2070289	+	26	-8510	rna-XM_016023573.2	2		NAC-T-4-2_peak_251	-	-	-	-	NC_029682.1	2069950	2070289	26	gene-LOC107415272	product=F-box/LRR-repeat protein At5g02910-like%2C transcript variant X3
Merged-NW_015453834.1-7413-1	NW_015453834.1:7234-7593	+	26	-744	rna-XM_016012002.2	2		NAC-T-4-2_peak_912	-	-	-	-	NW_015453834.1	7234	7593	26	gene-LOC107404988	product=acidic endochitinase-like
Merged-NC_029687.1-6838937-1	NC_029687.1:6838696-6839179	+	26	-2559	rna-XM_016036910.2	1	NAC-T-4-1_peak_1205		NC_029687.1	6838696	6839179	26	-	-	-	-	gene-LOC107426669	product=anthocyanidin 3-O-glucosyltransferase-like
Merged-NC_029683.1-30864371-1	NC_029683.1:30864161-30864581	+	26	3138	rna-XM_016028477.2	1	NAC-T-4-1_peak_776		NC_029683.1	30864161	30864581	26	-	-	-	-	gene-LOC107419733	product=basic transcription factor 3-like%2C transcript variant X4
Merged-NC_029687.1-2573927-1	NC_029687.1:2573751-2574103	+	26	3431	rna-XM_016036165.2	1	NAC-T-4-1_peak_1180		NC_029687.1	2573751	2574103	26	-	-	-	-	gene-LOC107426069	product=gibberellin receptor GID1B-like%2C transcript variant X2
Merged-NC_029682.1-10485842-1	NC_029682.1:10485588-10486096	+	26	1356	rna-XM_016024592.2	2		NAC-T-4-2_peak_269	-	-	-	-	NC_029682.1	10485588	10486096	26	gene-LOC107416133	product=conserved oligomeric Golgi complex subunit 5
Merged-NC_029683.1-9814345-1	NC_029683.1:9814112-9814579	+	26	2534	rna-XM_016027033.2	1	NAC-T-4-1_peak_668		NC_029683.1	9814112	9814579	26	-	-	-	-	gene-LOC107418348	product=50S ribosomal protein L7/L12
Merged-NC_029681.1-21407322-2	NC_029681.1:21407080-21407539	+	25.5	2975	rna-XM_016022435.2	1&2	NAC-T-4-1_peak_468	NAC-T-4-2_peak_235	NC_029681.1	21407080	21407515	24	NC_029681.1	21407155	21407539	27	gene-LOC107414322	product=NAC domain-containing protein 7
Merged-NC_029683.1-6845444-2	NC_029683.1:6845149-6845779	+	25.5	581	rna-XM_025074000.1	1&2	NAC-T-4-1_peak_660	NAC-T-4-2_peak_323	NC_029683.1	6845149	6845779	24	NC_029683.1	6845156	6845693	27	gene-LOC107418008	product=deoxycytidylate deaminase%2C transcript variant X4
Merged-NC_029679.1-15977716-1	NC_029679.1:15977547-15977886	+	25	-6110	rna-XM_016031238.2	1	NAC-T-4-1_peak_94		NC_029679.1	15977547	15977886	25	-	-	-	-	gene-LOC107421885	product=U-box domain-containing protein 8
Merged-NC_029684.1-15485424-1	NC_029684.1:15485244-15485604	+	25	-18501	rna-XM_016030475.2	1	NAC-T-4-1_peak_857		NC_029684.1	15485244	15485604	25	-	-	-	-	gene-LOC107421268	product=AT-hook motif nuclear-localized protein 17-like
Merged-NC_029683.1-4605033-1	NC_029683.1:4604870-4605197	+	25	4466	rna-XM_025074365.1	1	NAC-T-4-1_peak_640		NC_029683.1	4604870	4605197	25	-	-	-	-	gene-LOC107417789	product=protein IQ-DOMAIN 14%2C transcript variant X3
Merged-NC_029683.1-5097488-1	NC_029683.1:5097323-5097653	+	25	-6714	rna-XM_016026480.1	1	NAC-T-4-1_peak_645		NC_029683.1	5097323	5097653	25	-	-	-	-	gene-LOC107417831	product=putative disease resistance protein At3g14460
Merged-NC_029685.1-866335-1	NC_029685.1:866178-866492	+	25	1621	rna-XM_025076006.1	2		NAC-T-4-2_peak_457	-	-	-	-	NC_029685.1	866178	866492	25	gene-LOC107421801	product=importin subunit alpha-4-like%2C transcript variant X2
Merged-NC_029684.1-18201521-1	NC_029684.1:18201197-18201845	+	25	-12154	rna-XM_025075109.1	1	NAC-T-4-1_peak_876		NC_029684.1	18201197	18201845	25	-	-	-	-	gene-LOC107421361	product=rhamnogalacturonate lyase B-like
Merged-NC_029690.1-2289024-1	NC_029690.1:2288793-2289255	+	25	5447	rna-XM_025079545.1	2		NAC-T-4-2_peak_752	-	-	-	-	NC_029690.1	2288793	2289255	25	gene-LOC107431725	product=ABC transporter A family member 1%2C transcript variant X4
Merged-NW_015453445.1-146404-1	NW_015453445.1:146126-146682	+	25	3822	rna-XM_016045789.2	1	NAC-T-4-1_peak_1663		NW_015453445.1	146126	146682	25	-	-	-	-	gene-LOC107434331	product=fimbrin-1-like%2C transcript variant X3
Merged-NC_029679.1-2215879-1	NC_029679.1:2215637-2216122	+	25	6431	gene-LOC107425817	2		NAC-T-4-2_peak_7	-	-	-	-	NC_029679.1	2215637	2216122	25
Merged-NC_029690.1-3838343-1	NC_029690.1:3838133-3838553	+	25	2259	rna-XM_016043005.2	1	NAC-T-4-1_peak_1544		NC_029690.1	3838133	3838553	25	-	-	-	-	gene-LOC107431964	product=probable RNA methyltransferase At5g51130%2C transcript variant X1
Merged-NC_029688.1-5481402-1	NC_029688.1:5481234-5481571	+	25	7037	rna-XM_016039245.2	1	NAC-T-4-1_peak_1340		NC_029688.1	5481234	5481571	25	-	-	-	-	gene-LOC107428676	product=nudix hydrolase 16%2C mitochondrial-like
Merged-NC_029686.1-14543258-1	NC_029686.1:14543006-14543511	+	25	4079	rna-XM_016035368.2	1	NAC-T-4-1_peak_1105		NC_029686.1	14543006	14543511	25	-	-	-	-	gene-LOC107425366	product=squamous cell carcinoma antigen recognized by T-cells 3
Merged-NC_029682.1-486771-1	NC_029682.1:486483-487059	+	25	739	rna-XM_016023398.2	2		NAC-T-4-2_peak_247	-	-	-	-	NC_029682.1	486483	487059	25	gene-LOC107415114	product=dirigent protein 22-like
Merged-NC_029686.1-20254282-1	NC_029686.1:20254064-20254500	+	25	-7824	rna-XM_025076621.1	1	NAC-T-4-1_peak_1140		NC_029686.1	20254064	20254500	25	-	-	-	-	gene-LOC107425606	product=nuclear intron maturase 4%2C mitochondrial%2C transcript variant X2
Merged-NC_029685.1-25785019-1	NC_029685.1:25784620-25785418	+	25	306	rna-XM_016032995.2	2		NAC-T-4-2_peak_509	-	-	-	-	NC_029685.1	25784620	25785418	25	gene-LOC107423442	product=probable protein phosphatase 2C 74
Merged-NC_029683.1-16908673-1	NC_029683.1:16908511-16908835	+	25	2669	rna-XM_016027584.2	1	NAC-T-4-1_peak_711		NC_029683.1	16908511	16908835	25	-	-	-	-	gene-LOC107418891	product=peptidyl-prolyl cis-trans isomerase CYP26-2%2C chloroplastic
Merged-NC_029688.1-13113762-1	NC_029688.1:13113564-13113960	+	25	14914	rna-XM_016039620.2	2		NAC-T-4-2_peak_686	-	-	-	-	NC_029688.1	13113564	13113960	25	gene-LOC107429010	product=ribonuclease 3-like
Merged-NC_029687.1-2014541-1	NC_029687.1:2014336-2014747	+	25	-639	rna-XM_025077389.1	2		NAC-T-4-2_peak_592	-	-	-	-	NC_029687.1	2014336	2014747	25	gene-LOC107425985	product=mediator of RNA polymerase II transcription subunit 33B%2C transcript variant X1
Merged-NC_029683.1-12165542-1	NC_029683.1:12165330-12165755	+	25	4650	rna-XM_025074146.1	1	NAC-T-4-1_peak_689		NC_029683.1	12165330	12165755	25	-	-	-	-	gene-LOC112491741	product=uncharacterized LOC112491741
Merged-NW_015453464.1-120694-1	NW_015453464.1:120432-120957	+	25	1856	rna-XM_016046019.1	1	NAC-T-4-1_peak_1683		NW_015453464.1	120432	120957	25	-	-	-	-	gene-LOC107434546	product=disease resistance protein RPM1-like
Merged-NC_029684.1-11286303-1	NC_029684.1:11286115-11286492	+	25	-4947	rna-XM_016030178.2	1	NAC-T-4-1_peak_827		NC_029684.1	11286115	11286492	25	-	-	-	-	gene-LOC107421047	product=photosystem II 22 kDa protein%2C chloroplastic
Merged-NC_029687.1-12430691-2	NC_029687.1:12430476-12430946	+	25	1850	rna-XM_016037387.2	1&2	NAC-T-4-1_peak_1231	NAC-T-4-2_peak_618	NC_029687.1	12430476	12430816	24	NC_029687.1	12430527	12430946	26	gene-LOC107427051	product=ethylene-responsive transcription factor ERF109
Merged-NC_029684.1-4208651-2	NC_029684.1:4208308-4208938	+	25	4341	rna-XM_016029215.2	1&2	NAC-T-4-1_peak_795	NAC-T-4-2_peak_396	NC_029684.1	4208308	4208934	31	NC_029684.1	4208426	4208938	19	gene-LOC107420287	product=cytochrome P450 CYP82D47-like
Merged-NC_029690.1-7203769-1	NC_029690.1:7203608-7203931	+	25	1710	rna-XM_016043523.2	1	NAC-T-4-1_peak_1562		NC_029690.1	7203608	7203931	25	-	-	-	-	gene-LOC107432397	product=serine-threonine kinase receptor-associated protein-like
Merged-NC_029687.1-21794194-1	NC_029687.1:21794023-21794365	+	25	-120	rna-XM_025077275.1	1	NAC-T-4-1_peak_1286		NC_029687.1	21794023	21794365	25	-	-	-	-	gene-LOC107427689	product=pleiotropic drug resistance protein 1-like%2C transcript variant X3
Merged-NC_029684.1-349001-1	NC_029684.1:348842-349160	+	25	-1183	rna-XM_016028648.2	1	NAC-T-4-1_peak_779		NC_029684.1	348842	349160	25	-	-	-	-	gene-LOC107419833	product=glycosyltransferase family 92 protein At1g27200
Merged-NC_029679.1-35812124-1	NC_029679.1:35811869-35812379	+	25	712	rna-XM_016045360.2	1	NAC-T-4-1_peak_212		NC_029679.1	35811869	35812379	25	-	-	-	-	gene-LOC107433951	product=WEB family protein At5g55860%2C transcript variant X4
Merged-NC_029688.1-1132168-1	NC_029688.1:1132002-1132335	+	25	-20811	rna-XM_025077893.1	1	NAC-T-4-1_peak_1309		NC_029688.1	1132002	1132335	25	-	-	-	-	gene-LOC112493061	product=uncharacterized LOC112493061
Merged-NC_029690.1-10321177-1	NC_029690.1:10321011-10321343	+	25	3209	rna-XM_025079537.1	2		NAC-T-4-2_peak_773	-	-	-	-	NC_029690.1	10321011	10321343	25	gene-LOC107432743	product=cytochrome P450 CYP72A219-like
Merged-NC_029683.1-31026435-2	NC_029683.1:31025894-31026896	+	25	-7031	rna-XM_025074271.1	1&2	NAC-T-4-1_peak_777	NAC-T-4-2_peak_381	NC_029683.1	31025894	31026815	28	NC_029683.1	31026137	31026896	22	gene-LOC112491807	product=putative disease resistance protein At3g14460
Merged-NC_029689.1-1913376-1	NC_029689.1:1913099-1913654	+	25	2125	rna-XM_016040748.2	2		NAC-T-4-2_peak_712	-	-	-	-	NC_029689.1	1913099	1913654	25	gene-LOC107429966	product=60S ribosomal protein L24-like
Merged-NC_029680.1-18940667-1	NC_029680.1:18940480-18940855	+	25	1929	rna-XM_016019262.1	1	NAC-T-4-1_peak_327		NC_029680.1	18940480	18940855	25	-	-	-	-	gene-LOC107411644	product=ABC transporter G family member 33-like
Merged-NC_029682.1-20801402-1	NC_029682.1:20801242-20801563	+	25	1462	rna-XM_025072974.1	2		NAC-T-4-2_peak_289	-	-	-	-	NC_029682.1	20801242	20801563	25	gene-LOC112491394	product=uncharacterized mitochondrial protein AtMg00810-like
Merged-NC_029687.1-9271807-1	NC_029687.1:9271609-9272005	+	25	2182	rna-XM_016037129.2	1	NAC-T-4-1_peak_1220		NC_029687.1	9271609	9272005	25	-	-	-	-	gene-LOC107426833	product=zinc finger protein ZAT10
Merged-NC_029680.1-8222788-1	NC_029680.1:8222607-8222969	+	25	-38224	gene-LOC112490623	1	NAC-T-4-1_peak_275		NC_029680.1	8222607	8222969	25	-	-	-	-
Merged-NC_029684.1-6644799-1	NC_029684.1:6644639-6644960	+	25	-4469	rna-XM_016029606.2	1	NAC-T-4-1_peak_809		NC_029684.1	6644639	6644960	25	-	-	-	-	gene-LOC107420609	product=transcription factor RAX2-like
Merged-NC_029679.1-27406120-1	NC_029679.1:27405929-27406312	+	25	29412	rna-NM_001323881.1	1	NAC-T-4-1_peak_163		NC_029679.1	27405929	27406312	25	-	-	-	-	gene-LOC107426850	product=CBL-interacting serine/threonine-protein kinase 6
Merged-NC_029689.1-2030585-1	NC_029689.1:2030395-2030775	+	25	-26547	rna-XR_001582483.2	1	NAC-T-4-1_peak_1433		NC_029689.1	2030395	2030775	25	-	-	-	-
Merged-NC_029685.1-19199980-1	NC_029685.1:19199812-19200149	+	25	-1140	rna-XM_025075486.1	1	NAC-T-4-1_peak_991		NC_029685.1	19199812	19200149	25	-	-	-	-	gene-LOC107422934	product=1-aminocyclopropane-1-carboxylate oxidase homolog 1-like
Merged-NC_029679.1-5189479-1	NC_029679.1:5189313-5189645	+	25	5833	rna-XM_016019835.2	1	NAC-T-4-1_peak_30		NC_029679.1	5189313	5189645	25	-	-	-	-	gene-LOC107412119	product=cellulose synthase A catalytic subunit 8 [UDP-forming]%2C transcript variant X1
Merged-NC_029689.1-4965667-1	NC_029689.1:4965440-4965895	+	25	-13692	rna-XM_016041086.2	1	NAC-T-4-1_peak_1452		NC_029689.1	4965440	4965895	25	-	-	-	-	gene-LOC107430261	product=FAM10 family protein At4g22670
Merged-NC_029687.1-9214445-1	NC_029687.1:9214272-9214619	+	25	14467	rna-XM_016037134.2	1	NAC-T-4-1_peak_1217		NC_029687.1	9214272	9214619	25	-	-	-	-	gene-LOC107426837	product=zinc finger protein-like 1 homolog
Merged-NC_029679.1-3701459-1	NC_029679.1:3701300-3701619	+	25	-2910	rna-XM_016017616.2	2		NAC-T-4-2_peak_11	-	-	-	-	NC_029679.1	3701300	3701619	25	gene-LOC107410178	product=O-fucosyltransferase 20
Merged-NC_029690.1-5072830-1	NC_029690.1:5072651-5073009	+	25	2730	rna-XM_016043206.2	1	NAC-T-4-1_peak_1551		NC_029690.1	5072651	5073009	25	-	-	-	-	gene-LOC107432136	product=AT-hook motif nuclear-localized protein 1-like
Merged-NC_029690.1-18604203-1	NC_029690.1:18604042-18604364	+	25	-8035	rna-XM_016044564.2	1	NAC-T-4-1_peak_1609		NC_029690.1	18604042	18604364	25	-	-	-	-	gene-LOC107433284	product=uncharacterized LOC107433284%2C transcript variant X1
Merged-NC_029683.1-13843615-1	NC_029683.1:13843398-13843832	+	25	-3938	gene-LOC107418678	2		NAC-T-4-2_peak_339	-	-	-	-	NC_029683.1	13843398	13843832	25
Merged-NC_029688.1-10697923-1	NC_029688.1:10697736-10698110	+	25	-57986	rna-XR_003057426.1	2		NAC-T-4-2_peak_678	-	-	-	-	NC_029688.1	10697736	10698110	25
Merged-NC_029687.1-9728504-1	NC_029687.1:9728238-9728770	+	25	1653	rna-XM_016037156.1	2		NAC-T-4-2_peak_613	-	-	-	-	NC_029687.1	9728238	9728770	25	gene-LOC107426864	product=disease resistance protein RPP13-like
Merged-NC_029680.1-10290866-1	NC_029680.1:10290696-10291037	+	25	3204	rna-XM_016018715.2	1	NAC-T-4-1_peak_288		NC_029680.1	10290696	10291037	25	-	-	-	-	gene-LOC107411173	product=DNA-directed RNA polymerase III subunit 1%2C transcript variant X1
Merged-NC_029688.1-16537096-2	NC_029688.1:16536871-16537344	+	25	-4808	rna-XM_016039920.2	1&2	NAC-T-4-1_peak_1403	NAC-T-4-2_peak_696	NC_029688.1	16536871	16537296	31	NC_029688.1	16536874	16537344	19	gene-LOC107429266	product=probable peroxygenase 4
Merged-NC_029686.1-20595978-1	NC_029686.1:20595798-20596159	+	25	9294	rna-XM_016035623.2	1	NAC-T-4-1_peak_1148		NC_029686.1	20595798	20596159	25	-	-	-	-	gene-LOC107425614	product=NAC domain-containing protein 104-like
Merged-NC_029682.1-5725837-1	NC_029682.1:5725638-5726036	+	25	1411	rna-XM_016024068.2	1	NAC-T-4-1_peak_516		NC_029682.1	5725638	5726036	25	-	-	-	-	gene-LOC107415691	product=uncharacterized protein YMR317W
Merged-NC_029683.1-18107352-1	NC_029683.1:18107195-18107509	+	25	1874	rna-XM_016027714.2	2		NAC-T-4-2_peak_355	-	-	-	-	NC_029683.1	18107195	18107509	25	gene-LOC107419003	product=probable protein phosphatase 2C 42
Merged-NC_029690.1-8897934-1	NC_029690.1:8897714-8898154	+	25	3093	rna-XM_016043779.2	1	NAC-T-4-1_peak_1573		NC_029690.1	8897714	8898154	25	-	-	-	-	gene-LOC107432597	product=50S ribosomal protein L13%2C chloroplastic
Merged-NW_015453411.1-346331-1	NW_015453411.1:346145-346518	+	25	11453	rna-XM_016045162.2	1	NAC-T-4-1_peak_1633		NW_015453411.1	346145	346518	25	-	-	-	-	gene-LOC107433804	product=BEL1-like homeodomain protein 10%2C transcript variant X1
Merged-NC_029686.1-329398-1	NC_029686.1:329134-329663	+	25	2531	rna-XR_003056922.1	2		NAC-T-4-2_peak_514	-	-	-	-	NC_029686.1	329134	329663	25
Merged-NC_029683.1-25053106-2	NC_029683.1:25052922-25053278	+	25	10153	rna-XR_003056205.1	1&2	NAC-T-4-1_peak_759	NAC-T-4-2_peak_371	NC_029683.1	25052922	25053277	25	NC_029683.1	25052949	25053278	25
Merged-NC_029688.1-2784918-1	NC_029688.1:2784735-2785102	+	25	367	rna-XM_016038822.2	1	NAC-T-4-1_peak_1314		NC_029688.1	2784735	2785102	25	-	-	-	-	gene-LOC107428304	product=4-coumarate--CoA ligase-like 1
Merged-NC_029687.1-17514-2	NC_029687.1:17276-17781	+	24.5	-25	rna-XM_016035795.2	1&2	NAC-T-4-1_peak_1167	NAC-T-4-2_peak_587	NC_029687.1	17276	17619	29	NC_029687.1	17380	17781	20	gene-LOC107425763	product=uncharacterized LOC107425763
Merged-NC_029688.1-11448623-2	NC_029688.1:11448212-11449176	+	24.5	-30253	rna-XM_016039526.2	1&2	NAC-T-4-1_peak_1383	NAC-T-4-2_peak_683	NC_029688.1	11448212	11449176	31	NC_029688.1	11448310	11448795	18	gene-LOC107428929	product=O-fucosyltransferase 3
Merged-NC_029681.1-17482555-2	NC_029681.1:17482168-17482974	+	24.5	-5418	rna-XM_016021972.2	1&2	NAC-T-4-1_peak_451	NAC-T-4-2_peak_230	NC_029681.1	17482353	17482725	26	NC_029681.1	17482168	17482974	23	gene-LOC107413918	product=probable inactive receptor-like protein kinase At3g56050
Merged-NC_029682.1-14883762-1	NC_029682.1:14883541-14883983	+	24	15948	rna-XM_025072316.1	1	NAC-T-4-1_peak_562		NC_029682.1	14883541	14883983	24	-	-	-	-	gene-LOC107416512	product=structural maintenance of chromosomes protein 3%2C transcript variant X1
Merged-NC_029679.1-27362754-1	NC_029679.1:27362563-27362946	+	24	-13954	rna-NM_001323881.1	1	NAC-T-4-1_peak_161		NC_029679.1	27362563	27362946	24	-	-	-	-	gene-LOC107426850	product=CBL-interacting serine/threonine-protein kinase 6
Merged-NC_029679.1-19236132-1	NC_029679.1:19235931-19236333	+	24	10678	rna-XM_016033494.2	2		NAC-T-4-2_peak_54	-	-	-	-	NC_029679.1	19235931	19236333	24	gene-LOC107423847	product=stem-specific protein TSJT1-like
Merged-NC_029682.1-401165-1	NC_029682.1:400925-401405	+	24	1418	rna-XM_025072435.1	1	NAC-T-4-1_peak_497		NC_029682.1	400925	401405	24	-	-	-	-	gene-LOC107415017	product=B3 domain-containing protein At2g36080%2C transcript variant X2
Merged-NC_029682.1-1595169-1	NC_029682.1:1595008-1595330	+	24	2587	rna-XM_016023563.2	1	NAC-T-4-1_peak_503		NC_029682.1	1595008	1595330	24	-	-	-	-	gene-LOC107415266	product=protein WVD2-like 7
Merged-NC_029683.1-9105374-1	NC_029683.1:9105184-9105565	+	24	1764	gene-LOC107418318	2		NAC-T-4-2_peak_324	-	-	-	-	NC_029683.1	9105184	9105565	24
Merged-NC_029679.1-13210469-1	NC_029679.1:13210226-13210712	+	24	11941	rna-XM_016028284.2	2		NAC-T-4-2_peak_36	-	-	-	-	NC_029679.1	13210226	13210712	24	gene-LOC107419537	product=uncharacterized LOC107419537
Merged-NC_029680.1-10634453-1	NC_029680.1:10634281-10634625	+	24	-20	rna-XM_016018721.2	1	NAC-T-4-1_peak_291		NC_029680.1	10634281	10634625	24	-	-	-	-	gene-LOC107411178	product=uncharacterized LOC107411178
Merged-NC_029688.1-12461644-1	NC_029688.1:12461419-12461870	+	24	19503	rna-XM_016039616.2	2		NAC-T-4-2_peak_684	-	-	-	-	NC_029688.1	12461419	12461870	24	gene-LOC107429006	product=probable methyltransferase PMT2
Merged-NC_029687.1-2356808-1	NC_029687.1:2356438-2357178	+	24	-690	rna-XM_016036142.2	1	NAC-T-4-1_peak_1178		NC_029687.1	2356438	2357178	24	-	-	-	-	gene-LOC107426053	product=bidirectional sugar transporter NEC1-like
Merged-NC_029685.1-14226727-1	NC_029685.1:14226551-14226903	+	24	7693	rna-XM_016032016.1	2		NAC-T-4-2_peak_490	-	-	-	-	NC_029685.1	14226551	14226903	24	gene-LOC107422553	product=S-protein homolog 24-like
Merged-NC_029686.1-9205146-1	NC_029686.1:9204923-9205369	+	24	-332	rna-XM_016034721.2	2		NAC-T-4-2_peak_538	-	-	-	-	NC_029686.1	9204923	9205369	24	gene-LOC107424844	product=protein indeterminate-domain 2
Merged-NC_029687.1-3735123-1	NC_029687.1:3734878-3735368	+	24	1825	gene-LOC107426183	1	NAC-T-4-1_peak_1182		NC_029687.1	3734878	3735368	24	-	-	-	-
Merged-NC_029689.1-19996767-1	NC_029689.1:19996604-19996931	+	24	-7485	rna-XM_016042400.2	1	NAC-T-4-1_peak_1531		NC_029689.1	19996604	19996931	24	-	-	-	-	gene-LOC107431481	product=putative GPI-anchored protein pfl2
Merged-NC_029686.1-8682653-1	NC_029686.1:8682494-8682813	+	24	-2694	rna-XM_016034651.2	1	NAC-T-4-1_peak_1066		NC_029686.1	8682494	8682813	24	-	-	-	-	gene-LOC107424790	product=uncharacterized LOC107424790
Merged-NC_029683.1-5080123-1	NC_029683.1:5079945-5080301	+	24	2972	rna-XM_016026497.2	1	NAC-T-4-1_peak_643		NC_029683.1	5079945	5080301	24	-	-	-	-	gene-LOC107417845	product=putative disease resistance protein At3g14460
Merged-NC_029682.1-24060015-1	NC_029682.1:24059774-24060256	+	24	-8188	gene-LOC112491190	1	NAC-T-4-1_peak_596		NC_029682.1	24059774	24060256	24	-	-	-	-
Merged-NC_029679.1-23429044-2	NC_029679.1:23428836-23429292	+	24	-6824	rna-XM_016035682.2	1&2	NAC-T-4-1_peak_145	NAC-T-4-2_peak_70	NC_029679.1	23428900	23429292	15	NC_029679.1	23428836	23429151	33	gene-LOC107425662	product=cysteine protease XCP1
Merged-NC_029688.1-4204548-1	NC_029688.1:4204230-4204867	+	24	8522	rna-XM_016039073.2	1	NAC-T-4-1_peak_1326		NC_029688.1	4204230	4204867	24	-	-	-	-	gene-LOC107428525	product=photosystem II core complex proteins psbY%2C chloroplastic
Merged-NC_029688.1-9373961-1	NC_029688.1:9373781-9374142	+	24	3870	rna-XM_016039440.2	1	NAC-T-4-1_peak_1365		NC_029688.1	9373781	9374142	24	-	-	-	-	gene-LOC107428849	product=uncharacterized LOC107428849
Merged-NW_015453483.1-40127-1	NW_015453483.1:39929-40325	+	24	-16839	rna-XM_025067677.1	1	NAC-T-4-1_peak_1703		NW_015453483.1	39929	40325	24	-	-	-	-	gene-LOC107434852	product=receptor-like protein 12%2C transcript variant X1
Merged-NC_029679.1-38515796-1	NC_029679.1:38515566-38516026	+	24	1714	rna-XM_016010834.2	1	NAC-T-4-1_peak_224		NC_029679.1	38515566	38516026	24	-	-	-	-	gene-LOC107403914	product=uncharacterized LOC107403914%2C transcript variant X1
Merged-NC_029682.1-22341902-1	NC_029682.1:22341650-22342154	+	24	-5043	rna-XM_016025700.2	1	NAC-T-4-1_peak_586		NC_029682.1	22341650	22342154	24	-	-	-	-	gene-LOC107417128	product=putative E3 ubiquitin-protein ligase RING1a%2C transcript variant X3
Merged-NC_029682.1-26179637-1	NC_029682.1:26179408-26179867	+	24	-11397	rna-XM_016025812.2	1	NAC-T-4-1_peak_608		NC_029682.1	26179408	26179867	24	-	-	-	-	gene-LOC107417217	product=probable WRKY transcription factor 69
Merged-NC_029684.1-22802771-1	NC_029684.1:22802429-22803113	+	24	4734	rna-XM_016030821.2	1	NAC-T-4-1_peak_905		NC_029684.1	22802429	22803113	24	-	-	-	-	gene-LOC107421561	product=uncharacterized LOC107421561%2C transcript variant X5
Merged-NC_029690.1-4487099-1	NC_029690.1:4486904-4487295	+	24	984	rna-XM_025066609.1	1	NAC-T-4-1_peak_1550		NC_029690.1	4486904	4487295	24	-	-	-	-	gene-LOC107432004	product=succinate dehydrogenase [ubiquinone] iron-sulfur subunit 3%2C mitochondrial
Merged-NC_029687.1-5715417-1	NC_029687.1:5715165-5715669	+	24	4163	rna-XM_016037033.2	2		NAC-T-4-2_peak_602	-	-	-	-	NC_029687.1	5715165	5715669	24	gene-LOC107426764	product=protein LATE FLOWERING
Merged-NC_029685.1-7075399-1	NC_029685.1:7075239-7075560	+	24	7865	rna-XM_025075662.1	1	NAC-T-4-1_peak_942		NC_029685.1	7075239	7075560	24	-	-	-	-	gene-LOC107422100	product=protein FAR1-RELATED SEQUENCE 5-like
Merged-NC_029690.1-18595081-1	NC_029690.1:18594857-18595305	+	24	1020	rna-XM_016044565.2	2		NAC-T-4-2_peak_793	-	-	-	-	NC_029690.1	18594857	18595305	24	gene-LOC107433284	product=uncharacterized LOC107433284%2C transcript variant X2
Merged-NC_029681.1-22030887-1	NC_029681.1:22030731-22031044	+	24	2279	rna-XM_016022590.2	2		NAC-T-4-2_peak_237	-	-	-	-	NC_029681.1	22030731	22031044	24	gene-LOC107414469	product=DNA mismatch repair protein MSH3
Merged-NC_029687.1-3836994-1	NC_029687.1:3836746-3837243	+	24	3031	rna-XM_016036293.2	2		NAC-T-4-2_peak_596	-	-	-	-	NC_029687.1	3836746	3837243	24	gene-LOC107426186	product=protein NIM1-INTERACTING 1
Merged-NC_029687.1-20967109-1	NC_029687.1:20966942-20967277	+	24	494	gene-LOC107427592	1	NAC-T-4-1_peak_1284		NC_029687.1	20966942	20967277	24	-	-	-	-
Merged-NC_029681.1-10998993-1	NC_029681.1:10998836-10999151	+	24	1968	rna-XM_025071912.1	2		NAC-T-4-2_peak_217	-	-	-	-	NC_029681.1	10998836	10999151	24	gene-LOC112491002	product=uncharacterized LOC112491002
Merged-NC_029686.1-8953666-1	NC_029686.1:8953382-8953950	+	24	-2561	rna-XM_025076564.1	2		NAC-T-4-2_peak_537	-	-	-	-	NC_029686.1	8953382	8953950	24	gene-LOC112492574	product=BEL1-like homeodomain protein 2
Merged-NW_015453617.1-47608-1	NW_015453617.1:47436-47781	+	24	-24604	rna-XM_016010374.2	2		NAC-T-4-2_peak_876	-	-	-	-	NW_015453617.1	47436	47781	24	gene-LOC107403489	product=transcription initiation factor TFIID subunit 15-like
Merged-NC_029679.1-17747517-1	NC_029679.1:17747348-17747686	+	24	6239	gene-LOC112489013	1	NAC-T-4-1_peak_105		NC_029679.1	17747348	17747686	24	-	-	-	-
Merged-NC_029680.1-11179439-1	NC_029680.1:11179232-11179646	+	24	-2010	rna-XM_025071258.1	1	NAC-T-4-1_peak_296		NC_029680.1	11179232	11179646	24	-	-	-	-	gene-LOC107411196	product=uncharacterized LOC107411196%2C transcript variant X2
Merged-NC_029688.1-19525598-1	NC_029688.1:19525281-19525916	+	24	-1128	rna-XM_016040334.2	1	NAC-T-4-1_peak_1412		NC_029688.1	19525281	19525916	24	-	-	-	-	gene-LOC107429628	product=glutamine synthetase nodule isozyme-like
Merged-NC_029683.1-24381506-1	NC_029683.1:24381339-24381673	+	24	-1390	rna-XM_016027958.2	1	NAC-T-4-1_peak_755		NC_029683.1	24381339	24381673	24	-	-	-	-	gene-LOC107419218	product=formin-like protein 20%2C transcript variant X2
Merged-NC_029679.1-9971427-1	NC_029679.1:9971152-9971703	+	24	-1461	rna-XM_025076528.1	2		NAC-T-4-2_peak_30	-	-	-	-	NC_029679.1	9971152	9971703	24	gene-LOC112492570	product=wall-associated receptor kinase 5-like
Merged-NC_029687.1-8224342-1	NC_029687.1:8224182-8224502	+	24	5885	gene-LOC107426529	1	NAC-T-4-1_peak_1216		NC_029687.1	8224182	8224502	24	-	-	-	-
Merged-NC_029680.1-1073678-1	NC_029680.1:1073517-1073839	+	24	237	rna-XM_025071007.1	2		NAC-T-4-2_peak_121	-	-	-	-	NC_029680.1	1073517	1073839	24	gene-LOC107410273	product=receptor-like protein 33%2C transcript variant X1
Merged-NC_029690.1-18937149-1	NC_029690.1:18936989-18937310	+	24	2060	rna-XM_025066692.1	1	NAC-T-4-1_peak_1610		NC_029690.1	18936989	18937310	24	-	-	-	-	gene-LOC107433329	product=uncharacterized LOC107433329%2C transcript variant X2
Merged-NC_029683.1-19004187-1	NC_029683.1:19003987-19004387	+	24	-23349	gene-LOC107419021	2		NAC-T-4-2_peak_357	-	-	-	-	NC_029683.1	19003987	19004387	24
Merged-NC_029683.1-15790524-1	NC_029683.1:15790338-15790711	+	24	-26384	rna-XM_016027525.1	2		NAC-T-4-2_peak_346	-	-	-	-	NC_029683.1	15790338	15790711	24	gene-LOC107418841	product=aspartyl protease APCB1
Merged-NC_029679.1-41895002-1	NC_029679.1:41894815-41895190	+	24	-586	rna-XM_016016466.2	1	NAC-T-4-1_peak_242		NC_029679.1	41894815	41895190	24	-	-	-	-	gene-LOC107409030	product=uncharacterized LOC107409030
Merged-NW_015453438.1-210843-1	NW_015453438.1:210678-211009	+	24	2158	rna-XM_016045690.2	1	NAC-T-4-1_peak_1655		NW_015453438.1	210678	211009	24	-	-	-	-	gene-LOC107434243	product=ABC transporter C family member 5
Merged-NC_029687.1-25142080-1	NC_029687.1:25141894-25142266	+	24	0	rna-XM_016038466.2	1	NAC-T-4-1_peak_1302		NC_029687.1	25141894	25142266	24	-	-	-	-	gene-LOC107428022	product=NAC domain-containing protein 83%2C transcript variant X2
Merged-NC_029687.1-10352655-1	NC_029687.1:10352493-10352817	+	24	13543	rna-XM_016037295.2	1	NAC-T-4-1_peak_1223		NC_029687.1	10352493	10352817	24	-	-	-	-	gene-LOC107426971	product=scopoletin glucosyltransferase-like
Merged-NC_029687.1-1232935-1	NC_029687.1:1232769-1233102	+	24	1526	rna-XM_016035951.2	1	NAC-T-4-1_peak_1170		NC_029687.1	1232769	1233102	24	-	-	-	-	gene-LOC107425898	product=F-box/LRR-repeat protein 17
Merged-NC_029688.1-19692269-2	NC_029688.1:19691960-19692560	+	24	-655	rna-XM_016040316.2	1&2	NAC-T-4-1_peak_1415	NAC-T-4-2_peak_704	NC_029688.1	19692218	19692560	35	NC_029688.1	19691960	19692338	13	gene-LOC107429606	product=phospholipase A1-IIgamma-like
Merged-NC_029687.1-6855451-2	NC_029687.1:6854937-6855775	+	24	924	rna-XM_016036901.2	1&2	NAC-T-4-1_peak_1206	NAC-T-4-2_peak_607	NC_029687.1	6855459	6855775	24	NC_029687.1	6854937	6855633	24	gene-LOC107426662	product=chloroplast envelope quinone oxidoreductase homolog
Merged-NW_015453421.1-81116-1	NW_015453421.1:80942-81290	+	24	2999	rna-XM_016045425.2	1	NAC-T-4-1_peak_1640		NW_015453421.1	80942	81290	24	-	-	-	-	gene-LOC107434017	product=uncharacterized LOC107434017
Merged-NC_029683.1-10171340-1	NC_029683.1:10171160-10171520	+	24	1233	rna-XM_016027091.2	1	NAC-T-4-1_peak_673		NC_029683.1	10171160	10171520	24	-	-	-	-	gene-LOC107418397	product=probable inactive poly [ADP-ribose] polymerase SRO5%2C transcript variant X2
[truncated: 694 more rows]
