# Supplementary material for: Genome-Wide Identification of Direct Targets of ZjVND7 Reveals the Putative Roles of Whole-Genome Duplication in Sour Jujube in Regulating Xylem Vessel Differentiation and Drought Tolerance
Source: Front Plant Sci. 2022 Feb 4;13:829765. doi: 10.3389/fpls.2022.829765 (PMC8854171; doi:10.3389/fpls.2022.829765)
Supplement: Supplementary file 5 [file Table_4.xlsx]

## Sheet: Supplementary Table 4
Supplementary Table 4 KEGG annotations of target genes in diploid sour jujube
Term	Database	ID	Input number	Background number	P-Value	Corrected P-Value	Input	Hyperlink
Plant hormone signal transduction	KEGG PATHWAY	ath04075	7	273	0.0115344	0.118461	ath:AT2G46690(gene-LOC107414929)|ath:AT4G38840(gene-LOC107426755)|ath:AT4G38840(gene-LOC107426688)|ath:AT4G39400(gene-LOC112489094)|ath:AT5G51760(gene-LOC107414371)|ath:AT3G09870(gene-LOC107431869)|ath:AT2G21050(gene-LOC107427523)	http://www.genome.jp/kegg-bin/show_pathway?ath04075/ath:AT4G39400%09red/ath:AT2G46690%09red/ath:AT5G51760%09red/ath:AT2G21050%09red/ath:AT3G09870%09red/ath:AT4G38840%09red
Protein processing in endoplasmic reticulum	KEGG PATHWAY	ath04141	6	211	0.0119688	0.120035	ath:AT5G50460(gene-LOC107418042)|ath:AT1G04980(gene-LOC107417317)|ath:AT2G47970(gene-LOC107426032)|ath:AT3G62600(gene-LOC107426375)|ath:AT2G21270(gene-LOC107426781)|ath:AT2G17200(gene-LOC107427208)	http://www.genome.jp/kegg-bin/show_pathway?ath04141/ath:AT2G47970%09red/ath:AT2G17200%09red/ath:AT2G21270%09red/ath:AT5G50460%09red/ath:AT3G62600%09red/ath:AT1G04980%09red
Ascorbate and aldarate metabolism	KEGG PATHWAY	ath00053	3	53	0.012757	0.123216	ath:AT3G52880(gene-LOC112490562)|ath:AT3G27820(gene-LOC107415283)|ath:AT4G26260(gene-LOC107432793)	http://www.genome.jp/kegg-bin/show_pathway?ath00053/ath:AT3G27820%09red/ath:AT4G26260%09red/ath:AT3G52880%09red
Zeatin biosynthesis	KEGG PATHWAY	ath00908	2	32	0.0350465	0.219494	ath:AT2G36780(gene-LOC107432019)|ath:AT5G56970(gene-LOC107423944)	http://www.genome.jp/kegg-bin/show_pathway?ath00908/ath:AT5G56970%09red/ath:AT2G36780%09red
Ubiquinone and other terpenoid-quinone biosynthesis	KEGG PATHWAY	ath00130	2	38	0.0471131	0.250303	ath:AT5G54500(gene-LOC107431062)|ath:AT1G06570(gene-LOC107416589)	http://www.genome.jp/kegg-bin/show_pathway?ath00130/ath:AT1G06570%09red/ath:AT5G54500%09red
alpha-Linolenic acid metabolism	KEGG PATHWAY	ath00592	2	44	0.0604531	0.257253	ath:AT1G76690(gene-LOC107412929)|ath:AT1G72520(gene-LOC107409898)	http://www.genome.jp/kegg-bin/show_pathway?ath00592/ath:AT1G72520%09red/ath:AT1G76690%09red
Metabolic pathways	KEGG PATHWAY	ath01100	27	2246	0.0607157	0.257812	ath:AT1G76690(gene-LOC107412929)|ath:AT5G16760(gene-LOC107414875)|ath:AT4G14710(gene-LOC107423094)|ath:AT1G22450(gene-LOC107420769)|ath:AT4G34200(gene-LOC107426985)|ath:AT1G48850(gene-LOC107413644)|ath:AT3G52880(gene-LOC112490562)|ath:AT1G05160(gene-LOC107428821)|ath:AT5G54500(gene-LOC107431062)|ath:AT5G05980(gene-LOC107413199)|ath:AT4G37970(gene-LOC107425066)|ath:AT1G06570(gene-LOC107416589)|ath…	http://www.genome.jp/kegg-bin/show_pathway?ath01100/ath:AT1G10070%09red/ath:AT1G79550%09red/ath:AT5G05980%09red/ath:AT1G76690%09red/ath:AT4G25970%09red/ath:AT1G05260%09red/ath:AT4G14710%09red/ath:AT1G11840%09red/ath:AT5G20960%09red/ath:AT3G27820%09red/ath:AT4G37970%09red/ath:AT1G06570%09red/ath:AT3G52880%09red/ath:AT1G05160%09red/ath:AT2G21610%09red/ath:AT4G26260%09red/ath:AT5G61580%09red/ath:AT5…
Phenylpropanoid biosynthesis	KEGG PATHWAY	ath00940	4	166	0.0611758	0.258094	ath:AT2G22990(gene-LOC107417585)|ath:AT4G37970(gene-LOC107425066)|ath:AT5G51890(gene-LOC107414445)|ath:AT1G05260(gene-LOC107417043)	http://www.genome.jp/kegg-bin/show_pathway?ath00940/ath:AT4G37970%09red/ath:AT1G05260%09red/ath:AT2G22990%09red/ath:AT5G51890%09red
Biosynthesis of secondary metabolites	KEGG PATHWAY	ath01110	15	1107	0.0659304	0.264705	ath:AT1G76690(gene-LOC107412929)|ath:AT1G61680(gene-LOC107421470)|ath:AT1G79550(gene-LOC107417915)|ath:AT1G05160(gene-LOC107428821)|ath:AT5G54500(gene-LOC107431062)|ath:AT1G10070(gene-LOC107420596)|ath:AT4G37970(gene-LOC107425066)|ath:AT1G72520(gene-LOC107409898)|ath:AT2G36780(gene-LOC107432019)|ath:AT1G48850(gene-LOC107413644)|ath:AT4G25970(gene-LOC107427778)|ath:AT5G51890(gene-LOC107414445)|ath…	http://www.genome.jp/kegg-bin/show_pathway?ath01110/ath:AT1G48850%09red/ath:AT2G02010%09red/ath:AT4G25970%09red/ath:AT5G51890%09red/ath:AT1G10070%09red/ath:AT4G37970%09red/ath:AT5G54500%09red/ath:AT1G05260%09red/ath:AT5G61580%09red/ath:AT1G61680%09red/ath:AT1G79550%09red/ath:AT2G36780%09red/ath:AT1G72520%09red/ath:AT1G05160%09red/ath:AT1G76690%09red
Biosynthesis of amino acids	KEGG PATHWAY	ath01230	5	251	0.0730921	0.272526	ath:AT5G61580(gene-LOC107414109)|ath:AT4G34200(gene-LOC107426985)|ath:AT1G79550(gene-LOC107417915)|ath:AT1G48850(gene-LOC107413644)|ath:AT1G10070(gene-LOC107420596)	http://www.genome.jp/kegg-bin/show_pathway?ath01230/ath:AT1G48850%09red/ath:AT1G10070%09red/ath:AT5G61580%09red/ath:AT1G79550%09red/ath:AT4G34200%09red
Monoterpenoid biosynthesis	KEGG PATHWAY	ath00902	1	8	0.0754118	0.272526	ath:AT1G61680(gene-LOC107421470)	http://www.genome.jp/kegg-bin/show_pathway?ath00902/ath:AT1G61680%09red
Linoleic acid metabolism	KEGG PATHWAY	ath00591	1	9	0.0834329	0.285765	ath:AT1G72520(gene-LOC107409898)	http://www.genome.jp/kegg-bin/show_pathway?ath00591/ath:AT1G72520%09red
Cysteine and methionine metabolism	KEGG PATHWAY	ath00270	3	121	0.0935456	0.295202	ath:AT4G34200(gene-LOC107426985)|ath:AT4G14710(gene-LOC107423094)|ath:AT1G10070(gene-LOC107420596)	http://www.genome.jp/kegg-bin/show_pathway?ath00270/ath:AT1G10070%09red/ath:AT4G34200%09red/ath:AT4G14710%09red
Other types of O-glycan biosynthesis	KEGG PATHWAY	ath00514	1	13	0.11483	0.311781	ath:AT3G04240(gene-LOC107417905)	http://www.genome.jp/kegg-bin/show_pathway?ath00514/ath:AT3G04240%09red
Taurine and hypotaurine metabolism	KEGG PATHWAY	ath00430	1	14	0.12251	0.321999	ath:AT2G02010(gene-LOC107419654)	http://www.genome.jp/kegg-bin/show_pathway?ath00430/ath:AT2G02010%09red
Inositol phosphate metabolism	KEGG PATHWAY	ath00562	2	78	0.153066	0.343918	ath:AT5G16760(gene-LOC107414875)|ath:AT4G26260(gene-LOC107432793)	http://www.genome.jp/kegg-bin/show_pathway?ath00562/ath:AT5G16760%09red/ath:AT4G26260%09red
Butanoate metabolism	KEGG PATHWAY	ath00650	1	19	0.159927	0.348577	ath:AT2G02010(gene-LOC107419654)	http://www.genome.jp/kegg-bin/show_pathway?ath00650/ath:AT2G02010%09red
Phagosome	KEGG PATHWAY	ath04145	2	82	0.165234	0.35198	ath:AT5G50460(gene-LOC107418042)|ath:AT4G35020(gene-LOC107427496)	http://www.genome.jp/kegg-bin/show_pathway?ath04145/ath:AT4G35020%09red/ath:AT5G50460%09red
AGE-RAGE signaling pathway in diabetic complications	KEGG PATHWAY	ath04933	1	20	0.167217	0.35198	ath:AT4G35020(gene-LOC107427496)	http://www.genome.jp/kegg-bin/show_pathway?ath04933/ath:AT4G35020%09red
Diterpenoid biosynthesis	KEGG PATHWAY	ath00904	1	22	0.181609	0.3632	ath:AT1G05160(gene-LOC107428821)	http://www.genome.jp/kegg-bin/show_pathway?ath00904/ath:AT1G05160%09red
Valine, leucine and isoleucine biosynthesis	KEGG PATHWAY	ath00290	1	22	0.181609	0.3632	ath:AT1G10070(gene-LOC107420596)	http://www.genome.jp/kegg-bin/show_pathway?ath00290/ath:AT1G10070%09red
Glucosinolate biosynthesis	KEGG PATHWAY	ath00966	1	23	0.188712	0.366247	ath:AT1G10070(gene-LOC107420596)	http://www.genome.jp/kegg-bin/show_pathway?ath00966/ath:AT1G10070%09red
RNA transport	KEGG PATHWAY	ath03013	3	171	0.192564	0.371815	ath:AT5G53480(gene-LOC107421833)|ath:AT3G05040(gene-LOC107409816)|ath:AT1G10390(gene-LOC112489220)	http://www.genome.jp/kegg-bin/show_pathway?ath03013/ath:AT3G05040%09red/ath:AT1G10390%09red/ath:AT5G53480%09red
ABC transporters	KEGG PATHWAY	ath02010	1	26	0.209654	0.37954	ath:AT1G02520(gene-LOC107433307)	http://www.genome.jp/kegg-bin/show_pathway?ath02010/ath:AT1G02520%09red
Folate biosynthesis	KEGG PATHWAY	ath00790	1	26	0.209654	0.37954	ath:AT5G05980(gene-LOC107413199)	http://www.genome.jp/kegg-bin/show_pathway?ath00790/ath:AT5G05980%09red
Sphingolipid metabolism	KEGG PATHWAY	ath00600	1	27	0.216515	0.38522	ath:AT4G22330(gene-LOC107422449)	http://www.genome.jp/kegg-bin/show_pathway?ath00600/ath:AT4G22330%09red
Pantothenate and CoA biosynthesis	KEGG PATHWAY	ath00770	1	28	0.223316	0.391525	ath:AT1G10070(gene-LOC107420596)	http://www.genome.jp/kegg-bin/show_pathway?ath00770/ath:AT1G10070%09red
Spliceosome	KEGG PATHWAY	ath03040	3	192	0.239856	0.407569	ath:AT1G20920(gene-LOC107413866)|ath:AT3G13570(gene-LOC107415085)|ath:AT5G64270(gene-LOC107404103)	http://www.genome.jp/kegg-bin/show_pathway?ath03040/ath:AT3G13570%09red/ath:AT5G64270%09red/ath:AT1G20920%09red
Phenylalanine metabolism	KEGG PATHWAY	ath00360	1	32	0.249936	0.415363	ath:AT1G06570(gene-LOC107416589)	http://www.genome.jp/kegg-bin/show_pathway?ath00360/ath:AT1G06570%09red
Lysine degradation	KEGG PATHWAY	ath00310	1	34	0.262903	0.425995	ath:AT2G44150(gene-LOC107405325)	http://www.genome.jp/kegg-bin/show_pathway?ath00310/ath:AT2G44150%09red
Glycolysis / Gluconeogenesis	KEGG PATHWAY	ath00010	2	116	0.272897	0.435131	ath:AT5G61580(gene-LOC107414109)|ath:AT1G79550(gene-LOC107417915)	http://www.genome.jp/kegg-bin/show_pathway?ath00010/ath:AT5G61580%09red/ath:AT1G79550%09red
Tyrosine metabolism	KEGG PATHWAY	ath00350	1	40	0.30048	0.458652	ath:AT1G06570(gene-LOC107416589)	http://www.genome.jp/kegg-bin/show_pathway?ath00350/ath:AT1G06570%09red
Nitrogen metabolism	KEGG PATHWAY	ath00910	1	43	0.318546	0.471582	ath:AT3G01500(gene-LOC107415438)	http://www.genome.jp/kegg-bin/show_pathway?ath00910/ath:AT3G01500%09red
beta-Alanine metabolism	KEGG PATHWAY	ath00410	1	50	0.358913	0.509107	ath:AT2G02010(gene-LOC107419654)	http://www.genome.jp/kegg-bin/show_pathway?ath00410/ath:AT2G02010%09red
Valine, leucine and isoleucine degradation	KEGG PATHWAY	ath00280	1	51	0.364481	0.513303	ath:AT1G10070(gene-LOC107420596)	http://www.genome.jp/kegg-bin/show_pathway?ath00280/ath:AT1G10070%09red
Alanine, aspartate and glutamate metabolism	KEGG PATHWAY	ath00250	1	51	0.364481	0.513303	ath:AT2G02010(gene-LOC107419654)	http://www.genome.jp/kegg-bin/show_pathway?ath00250/ath:AT2G02010%09red
Protein export	KEGG PATHWAY	ath03060	1	54	0.3809	0.52294	ath:AT5G50460(gene-LOC107418042)	http://www.genome.jp/kegg-bin/show_pathway?ath03060/ath:AT5G50460%09red
Phenylalanine, tyrosine and tryptophan biosynthesis	KEGG PATHWAY	ath00400	1	56	0.39161	0.527333	ath:AT1G48850(gene-LOC107413644)	http://www.genome.jp/kegg-bin/show_pathway?ath00400/ath:AT1G48850%09red
Galactose metabolism	KEGG PATHWAY	ath00052	1	57	0.396896	0.529734	ath:AT5G61580(gene-LOC107414109)	http://www.genome.jp/kegg-bin/show_pathway?ath00052/ath:AT5G61580%09red
Pentose phosphate pathway	KEGG PATHWAY	ath00030	1	58	0.402136	0.53455	ath:AT5G61580(gene-LOC107414109)	http://www.genome.jp/kegg-bin/show_pathway?ath00030/ath:AT5G61580%09red
Proteasome	KEGG PATHWAY	ath03050	1	60	0.41248	0.540985	ath:AT2G20580(gene-LOC107422353)	http://www.genome.jp/kegg-bin/show_pathway?ath03050/ath:AT2G20580%09red
Tryptophan metabolism	KEGG PATHWAY	ath00380	1	60	0.41248	0.540985	ath:AT5G20960(gene-LOC107410390)	http://www.genome.jp/kegg-bin/show_pathway?ath00380/ath:AT5G20960%09red
Carbon metabolism	KEGG PATHWAY	ath01200	3	273	0.429528	0.550849	ath:AT5G61580(gene-LOC107414109)|ath:AT4G34200(gene-LOC107426985)|ath:AT1G79550(gene-LOC107417915)	http://www.genome.jp/kegg-bin/show_pathway?ath01200/ath:AT5G61580%09red/ath:AT1G79550%09red/ath:AT4G34200%09red
Fructose and mannose metabolism	KEGG PATHWAY	ath00051	1	64	0.432636	0.551955	ath:AT5G61580(gene-LOC107414109)	http://www.genome.jp/kegg-bin/show_pathway?ath00051/ath:AT5G61580%09red
Carbon fixation in photosynthetic organisms	KEGG PATHWAY	ath00710	1	69	0.456865	0.567811	ath:AT1G79550(gene-LOC107417915)	http://www.genome.jp/kegg-bin/show_pathway?ath00710/ath:AT1G79550%09red
Glycine, serine and threonine metabolism	KEGG PATHWAY	ath00260	1	70	0.461586	0.570741	ath:AT4G34200(gene-LOC107426985)	http://www.genome.jp/kegg-bin/show_pathway?ath00260/ath:AT4G34200%09red
2-Oxocarboxylic acid metabolism	KEGG PATHWAY	ath01210	1	74	0.480063	0.582595	ath:AT1G10070(gene-LOC107420596)	http://www.genome.jp/kegg-bin/show_pathway?ath01210/ath:AT1G10070%09red
Phosphatidylinositol signaling system	KEGG PATHWAY	ath04070	1	76	0.489063	0.587041	ath:AT5G16760(gene-LOC107414875)	http://www.genome.jp/kegg-bin/show_pathway?ath04070/ath:AT5G16760%09red
Pyruvate metabolism	KEGG PATHWAY	ath00620	1	86	0.531788	0.621948	ath:AT1G11840(gene-LOC107419809)	http://www.genome.jp/kegg-bin/show_pathway?ath00620/ath:AT1G11840%09red
Pentose and glucuronate interconversions	KEGG PATHWAY	ath00040	1	96	0.570952	0.648464	ath:AT2G21610(gene-LOC107420185)	http://www.genome.jp/kegg-bin/show_pathway?ath00040/ath:AT2G21610%09red
Glycerophospholipid metabolism	KEGG PATHWAY	ath00564	1	97	0.574684	0.650448	ath:AT4G25970(gene-LOC107427778)	http://www.genome.jp/kegg-bin/show_pathway?ath00564/ath:AT4G25970%09red
RNA degradation	KEGG PATHWAY	ath03018	1	113	0.630182	0.691758	ath:AT5G61580(gene-LOC107414109)	http://www.genome.jp/kegg-bin/show_pathway?ath03018/ath:AT5G61580%09red
Amino sugar and nucleotide sugar metabolism	KEGG PATHWAY	ath00520	1	131	0.684036	0.734871	ath:AT3G46440(gene-LOC107411128)	http://www.genome.jp/kegg-bin/show_pathway?ath00520/ath:AT3G46440%09red
MAPK signaling pathway - plant	KEGG PATHWAY	ath04016	1	134	0.692218	0.74204	ath:AT5G51760(gene-LOC107414371)	http://www.genome.jp/kegg-bin/show_pathway?ath04016/ath:AT5G51760%09red
Ubiquitin mediated proteolysis	KEGG PATHWAY	ath04120	1	143	0.715521	0.75752	ath:AT1G26830(gene-LOC107429007)	http://www.genome.jp/kegg-bin/show_pathway?ath04120/ath:AT1G26830%09red
Endocytosis	KEGG PATHWAY	ath04144	1	144	0.717999	0.758917	ath:AT2G33385(gene-LOC107422784)	http://www.genome.jp/kegg-bin/show_pathway?ath04144/ath:AT2G33385%09red
Oxidative phosphorylation	KEGG PATHWAY	ath00190	1	160	0.754846	0.791059	ath:AT1G22450(gene-LOC107420769)	http://www.genome.jp/kegg-bin/show_pathway?ath00190/ath:AT1G22450%09red
Plant-pathogen interaction	KEGG PATHWAY	ath04626	1	170	0.775396	0.807431	ath:AT3G07040(gene-LOC107430464)	http://www.genome.jp/kegg-bin/show_pathway?ath04626/ath:AT3G07040%09red
Ribosome	KEGG PATHWAY	ath03010	1	364	0.959123	0.960589	ath:AT2G20450(gene-LOC107425771)	http://www.genome.jp/kegg-bin/show_pathway?ath03010/ath:AT2G20450%09red
