# Supplementary material for: Genome-Wide Identification of Direct Targets of ZjVND7 Reveals the Putative Roles of Whole-Genome Duplication in Sour Jujube in Regulating Xylem Vessel Differentiation and Drought Tolerance
Source: Front Plant Sci. 2022 Feb 4;13:829765. doi: 10.3389/fpls.2022.829765 (PMC8854171; doi:10.3389/fpls.2022.829765)
Supplement: Supplementary file 6 [file Table_5.xlsx]

## Sheet: Supplementary Table 5
Supplementary Table 5 KEGG annotations of target genes in autotetraploid sour jujube
Term	Database	ID	Input number	Background number	P-Value	Corrected P-Value	Input	Hyperlink
ABC transporters	KEGG PATHWAY	ath02010	3	26	0.00490164	0.0819876	ath:AT4G18050(gene-LOC107422319)|ath:AT1G02520(gene-LOC107413160)|ath:AT1G02520(gene-LOC107433307)	http://www.genome.jp/kegg-bin/show_pathway?ath02010/ath:AT4G18050%09red/ath:AT1G02520%09red
Monoterpenoid biosynthesis	KEGG PATHWAY	ath00902	2	8	0.00600519	0.0906639	ath:AT4G37990(gene-LOC107425070)|ath:AT1G61680(gene-LOC107421470)	http://www.genome.jp/kegg-bin/show_pathway?ath00902/ath:AT1G61680%09red/ath:AT4G37990%09red
Zeatin biosynthesis	KEGG PATHWAY	ath00908	3	32	0.00832943	0.11377	ath:AT1G22400(gene-LOC107422189)|ath:AT5G56970(gene-LOC107423944)|ath:AT4G29740(gene-LOC107423943)	http://www.genome.jp/kegg-bin/show_pathway?ath00908/ath:AT4G29740%09red/ath:AT5G56970%09red/ath:AT1G22400%09red
Biosynthesis of secondary metabolites - unclassified	KEGG PATHWAY	ath00999	2	12	0.0117672	0.134725	ath:AT1G62940(gene-LOC107428304)|ath:AT4G19010(gene-LOC107434556)	http://www.genome.jp/kegg-bin/show_pathway?ath00999/ath:AT1G62940%09red/ath:AT4G19010%09red
Ubiquinone and other terpenoid-quinone biosynthesis	KEGG PATHWAY	ath00130	3	38	0.012873	0.141624	ath:AT1G62940(gene-LOC107428304)|ath:AT4G19010(gene-LOC107434556)|ath:AT5G54500(gene-LOC107404363)	http://www.genome.jp/kegg-bin/show_pathway?ath00130/ath:AT1G62940%09red/ath:AT4G19010%09red/ath:AT5G54500%09red
Metabolic pathways	KEGG PATHWAY	ath01100	39	2246	0.0159519	0.15595	ath:AT5G62480(gene-LOC107405514)|ath:AT4G14710(gene-LOC107423094)|ath:AT2G01890(gene-LOC107406169)|ath:AT5G20950(gene-LOC112489059)|ath:AT1G14520(gene-LOC107432774)|ath:AT4G33580(gene-LOC107427904)|ath:AT5G40850(gene-LOC107430870)|ath:AT3G10550(gene-LOC107413081)|ath:AT3G03630(gene-LOC107432999)|ath:AT5G24090(gene-LOC107404988)|ath:AT1G55180(gene-LOC107403870)|ath:AT3G18080(gene-LOC107404522)|ath…	http://www.genome.jp/kegg-bin/show_pathway?ath01100/ath:AT5G62480%09red/ath:AT5G48220%09red/ath:AT3G18080%09red/ath:AT3G43600%09red/ath:AT4G14710%09red/ath:AT5G51820%09red/ath:AT3G10550%09red/ath:AT2G34430%09red/ath:AT1G62940%09red/ath:AT4G19010%09red/ath:AT5G20250%09red/ath:AT5G40850%09red/ath:AT3G60340%09red/ath:AT2G36880%09red/ath:AT1G55180%09red/ath:AT4G37990%09red/ath:AT5G17220%09red/ath:AT3…
Inositol phosphate metabolism	KEGG PATHWAY	ath00562	4	78	0.0168739	0.162005	ath:AT5G39400(gene-LOC107415906)|ath:AT3G10550(gene-LOC107413081)|ath:AT1G14520(gene-LOC107432774)|ath:AT4G26260(gene-LOC107432793)	http://www.genome.jp/kegg-bin/show_pathway?ath00562/ath:AT1G14520%09red/ath:AT3G10550%09red/ath:AT5G39400%09red/ath:AT4G26260%09red
Nitrogen metabolism	KEGG PATHWAY	ath00910	3	43	0.01755	0.165223	ath:AT4G37560(gene-LOC107424966)|ath:AT4G33580(gene-LOC107427904)|ath:AT5G37600(gene-LOC107429628)	http://www.genome.jp/kegg-bin/show_pathway?ath00910/ath:AT5G37600%09red/ath:AT4G33580%09red/ath:AT4G37560%09red
Phenylpropanoid biosynthesis	KEGG PATHWAY	ath00940	6	166	0.0175949	0.165223	ath:AT1G62940(gene-LOC107428304)|ath:AT4G19010(gene-LOC107434556)|ath:AT5G05340(gene-LOC107431275)|ath:AT3G18080(gene-LOC107404522)|ath:AT5G20950(gene-LOC112489059)|ath:AT3G28200(gene-LOC107415435)	http://www.genome.jp/kegg-bin/show_pathway?ath00940/ath:AT3G18080%09red/ath:AT3G28200%09red/ath:AT1G62940%09red/ath:AT4G19010%09red/ath:AT5G20950%09red/ath:AT5G05340%09red
Biosynthesis of secondary metabolites	KEGG PATHWAY	ath01110	20	1107	0.0521441	0.293863	ath:AT1G62940(gene-LOC107428304)|ath:AT1G61680(gene-LOC107421470)|ath:AT4G19010(gene-LOC107434556)|ath:AT5G05340(gene-LOC107431275)|ath:AT4G37990(gene-LOC107425070)|ath:AT1G78950(gene-LOC107426517)|ath:AT1G55180(gene-LOC107403870)|ath:AT5G40850(gene-LOC107430870)|ath:AT3G18080(gene-LOC107404522)|ath:AT5G20950(gene-LOC112489059)|ath:AT5G51820(gene-LOC107414419)|ath:AT3G28200(gene-LOC107415435)|ath…	http://www.genome.jp/kegg-bin/show_pathway?ath01110/ath:AT3G18080%09red/ath:AT2G02010%09red/ath:AT5G51820%09red/ath:AT1G55180%09red/ath:AT1G22400%09red/ath:AT4G37990%09red/ath:AT2G36880%09red/ath:AT5G20950%09red/ath:AT3G28200%09red/ath:AT3G52940%09red/ath:AT5G54500%09red/ath:AT1G62940%09red/ath:AT4G19010%09red/ath:AT1G61680%09red/ath:AT1G78950%09red/ath:AT5G56090%09red/ath:AT3G55120%09red/ath:AT5…
Cyanoamino acid metabolism	KEGG PATHWAY	ath00460	3	69	0.0551017	0.301721	ath:AT4G37560(gene-LOC107424966)|ath:AT3G18080(gene-LOC107404522)|ath:AT5G20950(gene-LOC112489059)	http://www.genome.jp/kegg-bin/show_pathway?ath00460/ath:AT3G18080%09red/ath:AT4G37560%09red/ath:AT5G20950%09red
Arginine biosynthesis	KEGG PATHWAY	ath00220	2	36	0.07545	0.316742	ath:AT5G37600(gene-LOC107429628)|ath:AT1G67550(gene-LOC107428376)	http://www.genome.jp/kegg-bin/show_pathway?ath00220/ath:AT5G37600%09red/ath:AT1G67550%09red
MAPK signaling pathway - plant	KEGG PATHWAY	ath04016	4	134	0.0839296	0.32615	ath:AT3G25250(gene-LOC107426805)|ath:AT5G66880(gene-LOC107424705)|ath:AT1G73500(gene-LOC107419332)|ath:AT1G10210(gene-LOC107420498)	http://www.genome.jp/kegg-bin/show_pathway?ath04016/ath:AT1G10210%09red/ath:AT1G73500%09red/ath:AT3G25250%09red/ath:AT5G66880%09red
Endocytosis	KEGG PATHWAY	ath04144	4	144	0.101854	0.340669	ath:AT1G55180(gene-LOC107403870)|ath:AT5G65270(gene-LOC107425312)|ath:AT5G02500(gene-LOC107413482)|ath:AT2G33385(gene-LOC107422784)	http://www.genome.jp/kegg-bin/show_pathway?ath04144/ath:AT5G02500%09red/ath:AT2G33385%09red/ath:AT1G55180%09red/ath:AT5G65270%09red
RNA polymerase	KEGG PATHWAY	ath03020	2	45	0.10832	0.348741	ath:AT3G49000(gene-LOC107414510)|ath:AT1G54250(gene-LOC107423562)	http://www.genome.jp/kegg-bin/show_pathway?ath03020/ath:AT3G49000%09red/ath:AT1G54250%09red
Linoleic acid metabolism	KEGG PATHWAY	ath00591	1	9	0.11319	0.352237	ath:AT1G55020(gene-LOC107409474)	http://www.genome.jp/kegg-bin/show_pathway?ath00591/ath:AT1G55020%09red
Alanine, aspartate and glutamate metabolism	KEGG PATHWAY	ath00250	2	51	0.131951	0.375221	ath:AT5G37600(gene-LOC107429628)|ath:AT2G02010(gene-LOC107419654)	http://www.genome.jp/kegg-bin/show_pathway?ath00250/ath:AT2G02010%09red/ath:AT5G37600%09red
Porphyrin and chlorophyll metabolism	KEGG PATHWAY	ath00860	2	53	0.140071	0.381594	ath:AT5G56090(gene-LOC107417200)|ath:AT5G40850(gene-LOC107430870)	http://www.genome.jp/kegg-bin/show_pathway?ath00860/ath:AT5G40850%09red/ath:AT5G56090%09red
Ascorbate and aldarate metabolism	KEGG PATHWAY	ath00053	2	53	0.140071	0.381594	ath:AT1G14520(gene-LOC107432774)|ath:AT4G26260(gene-LOC107432793)	http://www.genome.jp/kegg-bin/show_pathway?ath00053/ath:AT1G14520%09red/ath:AT4G26260%09red
Galactose metabolism	KEGG PATHWAY	ath00052	2	57	0.156613	0.391258	ath:AT5G51820(gene-LOC107414419)|ath:AT5G20250(gene-LOC107428182)	http://www.genome.jp/kegg-bin/show_pathway?ath00052/ath:AT5G20250%09red/ath:AT5G51820%09red
Taurine and hypotaurine metabolism	KEGG PATHWAY	ath00430	1	14	0.164897	0.393432	ath:AT2G02010(gene-LOC107419654)	http://www.genome.jp/kegg-bin/show_pathway?ath00430/ath:AT2G02010%09red
Cysteine and methionine metabolism	KEGG PATHWAY	ath00270	3	121	0.185222	0.414379	ath:AT4G14710(gene-LOC107423094)|ath:AT2G36880(gene-LOC107411463)|ath:AT3G03630(gene-LOC107432999)	http://www.genome.jp/kegg-bin/show_pathway?ath00270/ath:AT2G36880%09red/ath:AT3G03630%09red/ath:AT4G14710%09red
Riboflavin metabolism	KEGG PATHWAY	ath00740	1	18	0.204089	0.430921	ath:AT2G01890(gene-LOC107406169)	http://www.genome.jp/kegg-bin/show_pathway?ath00740/ath:AT2G01890%09red
Butanoate metabolism	KEGG PATHWAY	ath00650	1	19	0.213596	0.438456	ath:AT2G02010(gene-LOC107419654)	http://www.genome.jp/kegg-bin/show_pathway?ath00650/ath:AT2G02010%09red
Amino sugar and nucleotide sugar metabolism	KEGG PATHWAY	ath00520	3	131	0.21575	0.44203	ath:AT5G24090(gene-LOC107404988)|ath:AT5G51820(gene-LOC107414419)|ath:AT5G24090(gene-LOC112492603)	http://www.genome.jp/kegg-bin/show_pathway?ath00520/ath:AT5G51820%09red/ath:AT5G24090%09red
AGE-RAGE signaling pathway in diabetic complications	KEGG PATHWAY	ath04933	1	20	0.222991	0.447865	ath:AT4G35020(gene-LOC107427496)	http://www.genome.jp/kegg-bin/show_pathway?ath04933/ath:AT4G35020%09red
Phosphatidylinositol signaling system	KEGG PATHWAY	ath04070	2	76	0.238773	0.456656	ath:AT5G39400(gene-LOC107415906)|ath:AT3G10550(gene-LOC107413081)	http://www.genome.jp/kegg-bin/show_pathway?ath04070/ath:AT3G10550%09red/ath:AT5G39400%09red
Flavonoid biosynthesis	KEGG PATHWAY	ath00941	1	22	0.241445	0.456656	ath:AT3G55120(gene-LOC107413585)	http://www.genome.jp/kegg-bin/show_pathway?ath00941/ath:AT3G55120%09red
Photosynthesis - antenna proteins	KEGG PATHWAY	ath00196	1	22	0.241445	0.456656	ath:AT2G34430(gene-LOC107413540)	http://www.genome.jp/kegg-bin/show_pathway?ath00196/ath:AT2G34430%09red
Glyoxylate and dicarboxylate metabolism	KEGG PATHWAY	ath00630	2	78	0.247605	0.46239	ath:AT4G37560(gene-LOC107424966)|ath:AT5G37600(gene-LOC107429628)	http://www.genome.jp/kegg-bin/show_pathway?ath00630/ath:AT5G37600%09red/ath:AT4G37560%09red
Sesquiterpenoid and triterpenoid biosynthesis	KEGG PATHWAY	ath00909	1	23	0.250508	0.46239	ath:AT1G78950(gene-LOC107426517)	http://www.genome.jp/kegg-bin/show_pathway?ath00909/ath:AT1G78950%09red
Phagosome	KEGG PATHWAY	ath04145	2	82	0.265295	0.475541	ath:AT1G50010(gene-LOC107415605)|ath:AT4G35020(gene-LOC107427496)	http://www.genome.jp/kegg-bin/show_pathway?ath04145/ath:AT1G50010%09red/ath:AT4G35020%09red
Folate biosynthesis	KEGG PATHWAY	ath00790	1	26	0.277053	0.478363	ath:AT1G78680(gene-LOC107403905)	http://www.genome.jp/kegg-bin/show_pathway?ath00790/ath:AT1G78680%09red
Ether lipid metabolism	KEGG PATHWAY	ath00565	1	27	0.285691	0.481678	ath:AT1G55180(gene-LOC107403870)	http://www.genome.jp/kegg-bin/show_pathway?ath00565/ath:AT1G55180%09red
Starch and sucrose metabolism	KEGG PATHWAY	ath00500	3	165	0.324879	0.515999	ath:AT5G51820(gene-LOC107414419)|ath:AT3G18080(gene-LOC107404522)|ath:AT5G20950(gene-LOC112489059)	http://www.genome.jp/kegg-bin/show_pathway?ath00500/ath:AT3G18080%09red/ath:AT5G51820%09red/ath:AT5G20950%09red
Plant-pathogen interaction	KEGG PATHWAY	ath04626	3	170	0.34117	0.526726	ath:AT1G50700(gene-LOC107433024)|ath:AT3G07040(gene-LOC107416636)|ath:AT1G12310(gene-LOC107420771)	http://www.genome.jp/kegg-bin/show_pathway?ath04626/ath:AT3G07040%09red/ath:AT1G12310%09red/ath:AT1G50700%09red
Lysine degradation	KEGG PATHWAY	ath00310	1	34	0.343344	0.526726	ath:AT2G44150(gene-LOC107405325)	http://www.genome.jp/kegg-bin/show_pathway?ath00310/ath:AT2G44150%09red
Purine metabolism	KEGG PATHWAY	ath00230	2	100	0.344371	0.526726	ath:AT5G51820(gene-LOC107414419)|ath:AT1G67550(gene-LOC107428376)	http://www.genome.jp/kegg-bin/show_pathway?ath00230/ath:AT5G51820%09red/ath:AT1G67550%09red
Steroid biosynthesis	KEGG PATHWAY	ath00100	1	35	0.351192	0.530255	ath:AT3G52940(gene-LOC107432135)	http://www.genome.jp/kegg-bin/show_pathway?ath00100/ath:AT3G52940%09red
Fatty acid elongation	KEGG PATHWAY	ath00062	1	35	0.351192	0.530255	ath:AT3G60340(gene-LOC107430325)	http://www.genome.jp/kegg-bin/show_pathway?ath00062/ath:AT3G60340%09red
Glutathione metabolism	KEGG PATHWAY	ath00480	2	102	0.35302	0.53264	ath:AT5G62480(gene-LOC107405514)|ath:AT5G17220(gene-LOC107416184)	http://www.genome.jp/kegg-bin/show_pathway?ath00480/ath:AT5G62480%09red/ath:AT5G17220%09red
Biosynthesis of amino acids	KEGG PATHWAY	ath01230	4	251	0.362806	0.540959	ath:AT5G37600(gene-LOC107429628)|ath:AT5G48220(gene-LOC107433891)|ath:AT2G36880(gene-LOC107411463)|ath:AT3G03630(gene-LOC107432999)	http://www.genome.jp/kegg-bin/show_pathway?ath01230/ath:AT2G36880%09red/ath:AT5G48220%09red/ath:AT3G03630%09red/ath:AT5G37600%09red
Sulfur metabolism	KEGG PATHWAY	ath00920	1	42	0.40357	0.563924	ath:AT1G53580(gene-LOC107416115)	http://www.genome.jp/kegg-bin/show_pathway?ath00920/ath:AT1G53580%09red
Aminoacyl-tRNA biosynthesis	KEGG PATHWAY	ath00970	2	115	0.408141	0.567663	ath:AT1G09620(gene-LOC107435449)|ath:AT5G38830(gene-LOC107429459)	http://www.genome.jp/kegg-bin/show_pathway?ath00970/ath:AT5G38830%09red/ath:AT1G09620%09red
SNARE interactions in vesicular transport	KEGG PATHWAY	ath04130	1	44	0.417745	0.57004	ath:AT1G16240(gene-LOC107434309)	http://www.genome.jp/kegg-bin/show_pathway?ath04130/ath:AT1G16240%09red
N-Glycan biosynthesis	KEGG PATHWAY	ath00510	1	45	0.424706	0.573882	ath:AT2G05320(gene-LOC107433903)	http://www.genome.jp/kegg-bin/show_pathway?ath00510/ath:AT2G05320%09red
beta-Alanine metabolism	KEGG PATHWAY	ath00410	1	50	0.458286	0.598286	ath:AT2G02010(gene-LOC107419654)	http://www.genome.jp/kegg-bin/show_pathway?ath00410/ath:AT2G02010%09red
Protein processing in endoplasmic reticulum	KEGG PATHWAY	ath04141	3	211	0.471493	0.608113	ath:AT5G02500(gene-LOC107413482)|ath:AT3G63460(gene-LOC107417475)|ath:AT2G47970(gene-LOC107426032)	http://www.genome.jp/kegg-bin/show_pathway?ath04141/ath:AT5G02500%09red/ath:AT3G63460%09red/ath:AT2G47970%09red
Phenylalanine, tyrosine and tryptophan biosynthesis	KEGG PATHWAY	ath00400	1	56	0.49601	0.62358	ath:AT5G48220(gene-LOC107433891)	http://www.genome.jp/kegg-bin/show_pathway?ath00400/ath:AT5G48220%09red
Pentose phosphate pathway	KEGG PATHWAY	ath00030	1	58	0.507993	0.633069	ath:AT5G51820(gene-LOC107414419)	http://www.genome.jp/kegg-bin/show_pathway?ath00030/ath:AT5G51820%09red
Tryptophan metabolism	KEGG PATHWAY	ath00380	1	60	0.519692	0.641672	ath:AT3G43600(gene-LOC107410358)	http://www.genome.jp/kegg-bin/show_pathway?ath00380/ath:AT3G43600%09red
Fatty acid metabolism	KEGG PATHWAY	ath01212	1	69	0.568996	0.667884	ath:AT3G60340(gene-LOC107430325)	http://www.genome.jp/kegg-bin/show_pathway?ath01212/ath:AT3G60340%09red
Photosynthesis	KEGG PATHWAY	ath00195	1	77	0.608567	0.693792	ath:AT1G30380(gene-LOC107415237)	http://www.genome.jp/kegg-bin/show_pathway?ath00195/ath:AT1G30380%09red
RNA transport	KEGG PATHWAY	ath03013	2	171	0.613819	0.698664	ath:AT1G80670(gene-LOC107408680)|ath:AT1G10390(gene-LOC112489220)	http://www.genome.jp/kegg-bin/show_pathway?ath03013/ath:AT1G80670%09red/ath:AT1G10390%09red
Plant hormone signal transduction	KEGG PATHWAY	ath04075	3	273	0.642251	0.719073	ath:AT4G38840(gene-LOC107426755)|ath:AT5G66880(gene-LOC107424705)|ath:AT3G43120(gene-LOC107428188)	http://www.genome.jp/kegg-bin/show_pathway?ath04075/ath:AT3G43120%09red/ath:AT4G38840%09red/ath:AT5G66880%09red
Pentose and glucuronate interconversions	KEGG PATHWAY	ath00040	1	96	0.688623	0.750683	ath:AT2G21610(gene-LOC107420185)	http://www.genome.jp/kegg-bin/show_pathway?ath00040/ath:AT2G21610%09red
Glycerophospholipid metabolism	KEGG PATHWAY	ath00564	1	97	0.692351	0.752831	ath:AT1G55180(gene-LOC107403870)	http://www.genome.jp/kegg-bin/show_pathway?ath00564/ath:AT1G55180%09red
RNA degradation	KEGG PATHWAY	ath03018	1	113	0.746296	0.792963	ath:AT5G02270(gene-LOC107407504)	http://www.genome.jp/kegg-bin/show_pathway?ath03018/ath:AT5G02270%09red
mRNA surveillance pathway	KEGG PATHWAY	ath03015	1	115	0.752339	0.797404	ath:AT1G30460(gene-LOC107435705)	http://www.genome.jp/kegg-bin/show_pathway?ath03015/ath:AT1G30460%09red
Glycolysis / Gluconeogenesis	KEGG PATHWAY	ath00010	1	116	0.755306	0.798967	ath:AT5G51820(gene-LOC107414419)	http://www.genome.jp/kegg-bin/show_pathway?ath00010/ath:AT5G51820%09red
Ribosome	KEGG PATHWAY	ath03010	3	364	0.815959	0.843131	ath:AT4G18100(gene-LOC107412873)|ath:AT5G59850(gene-LOC107413502)|ath:AT5G28060(gene-LOC107426423)	http://www.genome.jp/kegg-bin/show_pathway?ath03010/ath:AT5G59850%09red/ath:AT5G28060%09red/ath:AT4G18100%09red
Ubiquitin mediated proteolysis	KEGG PATHWAY	ath04120	1	143	0.823304	0.848673	ath:AT3G58040(gene-LOC107432321)	http://www.genome.jp/kegg-bin/show_pathway?ath04120/ath:AT3G58040%09red
Oxidative phosphorylation	KEGG PATHWAY	ath00190	1	160	0.856074	0.871957	ath:AT5G56090(gene-LOC107417200)	http://www.genome.jp/kegg-bin/show_pathway?ath00190/ath:AT5G56090%09red
Spliceosome	KEGG PATHWAY	ath03040	1	192	0.902204	0.910712	ath:AT5G02500(gene-LOC107413482)	http://www.genome.jp/kegg-bin/show_pathway?ath03040/ath:AT5G02500%09red
Carbon metabolism	KEGG PATHWAY	ath01200	1	273	0.963289	0.965544	ath:AT4G37560(gene-LOC107424966)	http://www.genome.jp/kegg-bin/show_pathway?ath01200/ath:AT4G37560%09red
